# Supplementary material for: Integrated molecular and multiparametric MRI mapping of high-grade glioma identifies regional biologic signatures
Source: Nat Commun. 2023 Sep 28;14:6066. doi: 10.1038/s41467-023-41559-1 (PMC10539500; doi:10.1038/s41467-023-41559-1)
Supplement: Supplementary file 6 — Supplementary Data 2 [file 41467_2023_41559_MOESM6_ESM.xlsx]

## Sheet: Data Dictionary
Term	Definition
All P-value	Two-sided t-test with Tukey correction

## Sheet: EGFR_NF1
Analysis	Genotype 1 (EGFR NF1)	Genotype 2 (EGFR NF1)	P-value	Annotation
NE_MD.Raw_Mean	Amp WT	WT WT	0.0579986	Accounted for with Figure S5 - due to EGFR alone
NE_MD.Raw_Mean	WT WT	Amp WT	0.0579986	Accounted for with Figure S5 - due to EGFR alone
CE_RCBV.Raw_Mean	Gain Loss-2	Gain WT	0.178828
CE_RCBV.Raw_Mean	Gain WT	Gain Loss-2	0.178828
CE_RCBV.Raw_Mean	Gain Loss-2	Amp WT	0.215799
CE_RCBV.Raw_Mean	Amp WT	Gain Loss-2	0.215799
NE_MD.Raw_Mean	WT Loss-1	WT WT	0.26127
NE_MD.Raw_Mean	WT WT	WT Loss-1	0.26127
CE_RCBV.Raw_Mean	Gain Loss-2	WT WT	0.305638
CE_RCBV.Raw_Mean	WT WT	Gain Loss-2	0.305638
NE_T2.Raw_Mean	Amp WT	WT WT	0.337721
NE_T2.Raw_Mean	WT WT	Amp WT	0.337721
NE_T2.Raw_Mean	WT Loss-1	WT WT	0.367111
NE_T2.Raw_Mean	WT WT	WT Loss-1	0.367111
NE_MD.Raw_Mean	Gain Loss-1	WT WT	0.369781
NE_MD.Raw_Mean	WT WT	Gain Loss-1	0.369781
CE_RCBV.Raw_Mean	Gain Loss-2	Gain Loss-1	0.404849
CE_RCBV.Raw_Mean	Gain Loss-1	Gain Loss-2	0.404849
NE_MD.Raw_Mean	Gain WT	WT WT	0.497078
NE_MD.Raw_Mean	WT WT	Gain WT	0.497078
CE_RCBV.Raw_Mean	Gain Loss-2	WT Loss-1	0.557521
CE_RCBV.Raw_Mean	WT Loss-1	Gain Loss-2	0.557521
NE_T2.Raw_Mean	Gain Loss-2	WT WT	0.56083
NE_T2.Raw_Mean	WT WT	Gain Loss-2	0.56083
Total_RCBV.Raw_Mean	Gain WT	WT WT	0.580234
Total_RCBV.Raw_Mean	WT WT	Gain WT	0.580234
CE_T2.Raw_Mean	Amp WT	WT WT	0.640722
CE_T2.Raw_Mean	WT WT	Amp WT	0.640722
CE_T2.Raw_Mean	WT Loss-1	WT WT	0.649217
CE_T2.Raw_Mean	WT WT	WT Loss-1	0.649217
CE_EPI.Raw_Mean	Amp WT	Gain WT	0.676658
CE_EPI.Raw_Mean	Gain WT	Amp WT	0.676658
CE_T2.Raw_Mean	Gain WT	WT WT	0.729635
CE_T2.Raw_Mean	WT WT	Gain WT	0.729635
CE_RCBV.Raw_Mean	Gain Loss-2	Amp Loss-1	0.76532
CE_RCBV.Raw_Mean	Amp Loss-1	Gain Loss-2	0.76532
NE_MD.Raw_Mean	Amp WT	Gain WT	0.827838
NE_MD.Raw_Mean	Gain WT	Amp WT	0.827838
NE_EPI.Raw_Mean	Gain Loss-1	WT WT	0.841967
NE_EPI.Raw_Mean	WT WT	Gain Loss-1	0.841967
NE_MD.Raw_Mean	WT Loss-1	Gain WT	0.850309
NE_MD.Raw_Mean	Gain WT	WT Loss-1	0.850309
Total_EPI.Raw_Mean	Gain WT	WT WT	0.862093
Total_EPI.Raw_Mean	WT WT	Gain WT	0.862093
NE_EPI.Raw_Mean	Gain Loss-1	Amp WT	0.892788
NE_EPI.Raw_Mean	Amp WT	Gain Loss-1	0.892788
Total_EPI.Raw_Mean	Amp WT	Gain WT	0.901353
Total_EPI.Raw_Mean	Gain WT	Amp WT	0.901353
CE_FA.Raw_Mean	Gain Loss-2	Gain Loss-1	0.930583
CE_FA.Raw_Mean	Gain Loss-1	Gain Loss-2	0.930583
Total_MD.Raw_Mean	Gain Loss-1	WT WT	0.940195
Total_MD.Raw_Mean	WT WT	Gain Loss-1	0.940195
NE_T2.Raw_Mean	Gain Loss-2	Amp WT	0.948932
NE_T2.Raw_Mean	Amp WT	Gain Loss-2	0.948932
Total_MD.Raw_Mean	Amp WT	WT WT	0.951269
Total_MD.Raw_Mean	WT WT	Amp WT	0.951269
NE_EPI.Raw_Mean	Gain WT	WT WT	0.951819
NE_EPI.Raw_Mean	WT WT	Gain WT	0.951819
Total_MD.Raw_Mean	Gain Loss-1	Gain WT	0.955087
Total_MD.Raw_Mean	Gain WT	Gain Loss-1	0.955087
Total_EPI.Raw_Mean	Gain Loss-1	WT WT	0.957733
Total_EPI.Raw_Mean	WT WT	Gain Loss-1	0.957733
Total_EPI.Raw_Mean	Gain Loss-1	Amp WT	0.958667
Total_EPI.Raw_Mean	Amp WT	Gain Loss-1	0.958667
Total_MD.Raw_Mean	Amp WT	Gain WT	0.959455
Total_MD.Raw_Mean	Gain WT	Amp WT	0.959455
Total_FA.Raw_Mean	Amp WT	Gain WT	0.962947
Total_FA.Raw_Mean	Gain WT	Amp WT	0.962947
CE_FA.Raw_Mean	Gain Loss-1	WT WT	0.965439
CE_FA.Raw_Mean	WT WT	Gain Loss-1	0.965439
CE_MD.Raw_Mean	Gain Loss-1	Gain WT	0.966193
CE_MD.Raw_Mean	Gain WT	Gain Loss-1	0.966193
NE_FA.Raw_Mean	Gain Loss-2	WT Loss-1	0.967759
NE_FA.Raw_Mean	WT Loss-1	Gain Loss-2	0.967759
Total_EPI.Raw_Mean	WT Loss-1	WT WT	0.969092
Total_EPI.Raw_Mean	WT WT	WT Loss-1	0.969092
CE_T2.Raw_Mean	WT Loss-1	Gain WT	0.969513
CE_T2.Raw_Mean	Gain WT	WT Loss-1	0.969513
NE_RCBV.Raw_Mean	Gain Loss-2	Gain Loss-1	0.970357
NE_RCBV.Raw_Mean	Gain Loss-1	Gain Loss-2	0.970357
CE_FA.Raw_Mean	Gain Loss-1	Amp WT	0.97146
CE_FA.Raw_Mean	Amp WT	Gain Loss-1	0.97146
NE_EPI.Raw_Mean	WT Loss-1	WT WT	0.971618
NE_EPI.Raw_Mean	WT WT	WT Loss-1	0.971618
CE_FA.Raw_Mean	Gain Loss-2	Gain WT	0.973457
CE_FA.Raw_Mean	Gain WT	Gain Loss-2	0.973457
Total_EPI.Raw_Mean	WT Loss-1	Amp WT	0.976004
Total_EPI.Raw_Mean	Amp WT	WT Loss-1	0.976004
Total_T2.Raw_Mean	Gain Loss-2	Gain Loss-1	0.976336
Total_T2.Raw_Mean	Gain Loss-1	Gain Loss-2	0.976336
Total_FA.Raw_Mean	Gain Loss-1	Amp WT	0.976815
Total_FA.Raw_Mean	Amp WT	Gain Loss-1	0.976815
NE_RCBV.Raw_Mean	Gain Loss-2	WT WT	0.977248
NE_RCBV.Raw_Mean	WT WT	Gain Loss-2	0.977248
NE_RCBV.Raw_Mean	Gain WT	WT WT	0.977768
NE_RCBV.Raw_Mean	WT WT	Gain WT	0.977768
NE_EPI.Raw_Mean	Gain Loss-2	WT WT	0.978823
NE_EPI.Raw_Mean	WT WT	Gain Loss-2	0.978823
NE_RCBV.Raw_Mean	Gain Loss-2	Amp WT	0.980637
NE_RCBV.Raw_Mean	Amp WT	Gain Loss-2	0.980637
NE_EPI.Raw_Mean	WT Loss-1	Amp WT	0.981857
NE_EPI.Raw_Mean	Amp WT	WT Loss-1	0.981857
NE_FA.Raw_Mean	Gain Loss-2	Amp WT	0.982858
NE_FA.Raw_Mean	Amp WT	Gain Loss-2	0.982858
CE_MD.Raw_Mean	Amp WT	Gain WT	0.983201
CE_MD.Raw_Mean	Gain WT	Amp WT	0.983201
CE_MD.Raw_Mean	Gain Loss-1	WT Loss-1	0.98354
CE_MD.Raw_Mean	WT Loss-1	Gain Loss-1	0.98354
NE_RCBV.Raw_Mean	Amp WT	Gain WT	0.985871
NE_RCBV.Raw_Mean	Gain WT	Amp WT	0.985871
NE_EPI.Raw_Mean	Gain Loss-2	Amp WT	0.98653
NE_EPI.Raw_Mean	Amp WT	Gain Loss-2	0.98653
NE_EPI.Raw_Mean	Amp WT	Gain WT	0.987398
NE_EPI.Raw_Mean	Gain WT	Amp WT	0.987398
NE_MD.Raw_Mean	Gain Loss-1	Gain WT	0.988231
NE_MD.Raw_Mean	Gain WT	Gain Loss-1	0.988231
NE_RCBV.Raw_Mean	Gain Loss-1	Gain WT	0.988288
NE_RCBV.Raw_Mean	Gain WT	Gain Loss-1	0.988288
CE_T2.Raw_Mean	WT Loss-1	Amp WT	0.988939
CE_T2.Raw_Mean	Amp WT	WT Loss-1	0.988939
Total_FA.Raw_Mean	Gain WT	WT WT	0.989271
Total_FA.Raw_Mean	WT WT	Gain WT	0.989271
CE_FA.Raw_Mean	Gain Loss-2	WT Loss-1	0.99008
CE_FA.Raw_Mean	WT Loss-1	Gain Loss-2	0.99008
NE_FA.Raw_Mean	Gain Loss-2	Gain Loss-1	0.99081
NE_FA.Raw_Mean	Gain Loss-1	Gain Loss-2	0.99081
NE_FA.Raw_Mean	Gain Loss-2	Gain WT	0.990903
NE_FA.Raw_Mean	Gain WT	Gain Loss-2	0.990903
Total_FA.Raw_Mean	Gain Loss-1	WT WT	0.991636
Total_FA.Raw_Mean	WT WT	Gain Loss-1	0.991636
NE_FA.Raw_Mean	Gain Loss-2	WT WT	0.992763
NE_FA.Raw_Mean	WT WT	Gain Loss-2	0.992763
Total_T2.Raw_Mean	Gain Loss-2	Amp WT	0.993276
Total_T2.Raw_Mean	Amp WT	Gain Loss-2	0.993276
Total_EPI.Raw_Mean	Amp Loss-2	WT Loss-1	0.993934
Total_EPI.Raw_Mean	WT Loss-1	Amp Loss-2	0.993934
Total_T2.Raw_Mean	Gain Loss-1	WT WT	0.994141
Total_T2.Raw_Mean	WT WT	Gain Loss-1	0.994141
Total_EPI.Raw_Mean	Amp Loss-2	Gain Loss-1	0.994286
Total_EPI.Raw_Mean	Gain Loss-1	Amp Loss-2	0.994286
NE_T2.Raw_Mean	Gain Loss-2	WT Loss-1	0.995
NE_T2.Raw_Mean	WT Loss-1	Gain Loss-2	0.995
CE_FA.Raw_Mean	Gain Loss-2	Amp WT	0.995126
CE_FA.Raw_Mean	Amp WT	Gain Loss-2	0.995126
CE_FA.Raw_Mean	Gain WT	WT WT	0.995249
CE_FA.Raw_Mean	WT WT	Gain WT	0.995249
Total_T2.Raw_Mean	Gain Loss-2	Gain WT	0.995263
Total_T2.Raw_Mean	Gain WT	Gain Loss-2	0.995263
CE_MD.Raw_Mean	WT Loss-1	Amp WT	0.99541
CE_MD.Raw_Mean	Amp WT	WT Loss-1	0.99541
CE_MD.Raw_Mean	Gain Loss-2	Gain Loss-1	0.995462
CE_MD.Raw_Mean	Gain Loss-1	Gain Loss-2	0.995462
Total_EPI.Raw_Mean	Amp Loss-2	Gain Loss-2	0.99552
Total_EPI.Raw_Mean	Gain Loss-2	Amp Loss-2	0.99552
Total_T2.Raw_Mean	Gain Loss-1	WT Loss-1	0.995978
Total_T2.Raw_Mean	WT Loss-1	Gain Loss-1	0.995978
Total_T2.Raw_Mean	Amp Loss-2	Gain Loss-2	0.996113
Total_T2.Raw_Mean	Gain Loss-2	Amp Loss-2	0.996113
Total_EPI.Raw_Mean	Amp Loss-2	Gain WT	0.996968
Total_EPI.Raw_Mean	Gain WT	Amp Loss-2	0.996968
NE_RCBV.Raw_Mean	Gain Loss-1	WT Loss-1	0.997095
NE_RCBV.Raw_Mean	WT Loss-1	Gain Loss-1	0.997095
NE_RCBV.Raw_Mean	Gain Loss-2	Gain WT	0.997353
NE_RCBV.Raw_Mean	Gain WT	Gain Loss-2	0.997353
NE_T2.Raw_Mean	WT Loss-1	Amp WT	0.997512
NE_T2.Raw_Mean	Amp WT	WT Loss-1	0.997512
CE_MD.Raw_Mean	Amp Loss-1	Gain Loss-1	0.997528
CE_MD.Raw_Mean	Gain Loss-1	Amp Loss-1	0.997528
Total_EPI.Raw_Mean	Gain Loss-2	WT WT	0.997592
Total_EPI.Raw_Mean	WT WT	Gain Loss-2	0.997592
CE_FA.Raw_Mean	Gain Loss-2	WT WT	0.997725
CE_FA.Raw_Mean	WT WT	Gain Loss-2	0.997725
Total_MD.Raw_Mean	Amp Loss-1	Gain Loss-1	0.99781
Total_MD.Raw_Mean	Gain Loss-1	Amp Loss-1	0.99781
NE_EPI.Raw_Mean	Gain Loss-1	Gain WT	0.997996
NE_EPI.Raw_Mean	Gain WT	Gain Loss-1	0.997996
Total_EPI.Raw_Mean	Amp Loss-1	Gain Loss-1	0.998046
Total_EPI.Raw_Mean	Gain Loss-1	Amp Loss-1	0.998046
Total_EPI.Raw_Mean	Amp Loss-1	WT Loss-1	0.998051
Total_EPI.Raw_Mean	WT Loss-1	Amp Loss-1	0.998051
CE_MD.Raw_Mean	WT Loss-1	WT WT	0.998152
CE_MD.Raw_Mean	WT WT	WT Loss-1	0.998152
Total_EPI.Raw_Mean	Gain Loss-2	Amp WT	0.998321
Total_EPI.Raw_Mean	Amp WT	Gain Loss-2	0.998321
NE_MD.Raw_Mean	WT Loss-1	Amp WT	0.99836
NE_MD.Raw_Mean	Amp WT	WT Loss-1	0.99836
Total_EPI.Raw_Mean	Gain Loss-2	Amp Loss-1	0.998455
Total_EPI.Raw_Mean	Amp Loss-1	Gain Loss-2	0.998455
NE_EPI.Raw_Mean	Gain Loss-2	Gain WT	0.998524
NE_EPI.Raw_Mean	Gain WT	Gain Loss-2	0.998524
NE_MD.Raw_Mean	Gain Loss-1	WT Loss-1	0.998607
NE_MD.Raw_Mean	WT Loss-1	Gain Loss-1	0.998607
CE_FA.Raw_Mean	Gain Loss-2	Amp Loss-1	0.998675
CE_FA.Raw_Mean	Amp Loss-1	Gain Loss-2	0.998675
Total_T2.Raw_Mean	Gain Loss-2	WT WT	0.998733
Total_T2.Raw_Mean	WT WT	Gain Loss-2	0.998733
CE_MD.Raw_Mean	Gain Loss-2	Amp WT	0.99877
CE_MD.Raw_Mean	Amp WT	Gain Loss-2	0.99877
NE_RCBV.Raw_Mean	Gain Loss-2	WT Loss-1	0.998808
NE_RCBV.Raw_Mean	WT Loss-1	Gain Loss-2	0.998808
CE_MD.Raw_Mean	Gain WT	WT WT	0.998879
CE_MD.Raw_Mean	WT WT	Gain WT	0.998879
Total_T2.Raw_Mean	Gain Loss-1	Gain WT	0.998969
Total_T2.Raw_Mean	Gain WT	Gain Loss-1	0.998969
CE_FA.Raw_Mean	Amp WT	Gain WT	0.999143
CE_FA.Raw_Mean	Gain WT	Amp WT	0.999143
CE_FA.Raw_Mean	Gain Loss-1	Gain WT	0.999185
CE_FA.Raw_Mean	Gain WT	Gain Loss-1	0.999185
NE_RCBV.Raw_Mean	WT Loss-1	WT WT	0.999221
NE_RCBV.Raw_Mean	WT WT	WT Loss-1	0.999221
NE_RCBV.Raw_Mean	WT Loss-1	Amp WT	0.999254
NE_RCBV.Raw_Mean	Amp WT	WT Loss-1	0.999254
NE_FA.Raw_Mean	WT Loss-1	WT WT	0.999255
NE_FA.Raw_Mean	WT WT	WT Loss-1	0.999255
CE_MD.Raw_Mean	Amp Loss-1	Amp WT	0.999295
CE_MD.Raw_Mean	Amp WT	Amp Loss-1	0.999295
Total_MD.Raw_Mean	Amp Loss-1	Amp WT	0.999318
Total_MD.Raw_Mean	Amp WT	Amp Loss-1	0.999318
Total_EPI.Raw_Mean	Amp Loss-1	Gain WT	0.999324
Total_EPI.Raw_Mean	Gain WT	Amp Loss-1	0.999324
CE_MD.Raw_Mean	Gain Loss-2	WT WT	0.999452
CE_MD.Raw_Mean	WT WT	Gain Loss-2	0.999452
NE_FA.Raw_Mean	WT Loss-1	Gain WT	0.999509
NE_FA.Raw_Mean	Gain WT	WT Loss-1	0.999509
Total_MD.Raw_Mean	WT Loss-1	WT WT	0.999565
Total_MD.Raw_Mean	WT WT	WT Loss-1	0.999565
CE_RCBV.Raw_Mean	Gain Loss-1	Gain WT	0.999627
CE_RCBV.Raw_Mean	Gain WT	Gain Loss-1	0.999627
CE_MD.Raw_Mean	Amp Loss-1	WT WT	0.999713
CE_MD.Raw_Mean	WT WT	Amp Loss-1	0.999713
Total_MD.Raw_Mean	Amp Loss-1	WT Loss-1	0.999734
Total_MD.Raw_Mean	WT Loss-1	Amp Loss-1	0.999734
CE_RCBV.Raw_Mean	Gain WT	WT WT	0.99976
CE_RCBV.Raw_Mean	WT WT	Gain WT	0.99976
Total_T2.Raw_Mean	Gain Loss-2	WT Loss-1	0.999771
Total_T2.Raw_Mean	WT Loss-1	Gain Loss-2	0.999771
Total_T2.Raw_Mean	Gain Loss-1	Amp WT	0.999797
Total_T2.Raw_Mean	Amp WT	Gain Loss-1	0.999797
Total_FA.Raw_Mean	Gain Loss-1	WT Loss-1	0.999822
Total_FA.Raw_Mean	WT Loss-1	Gain Loss-1	0.999822
Total_T2.Raw_Mean	Amp WT	WT WT	0.999826
Total_T2.Raw_Mean	WT WT	Amp WT	0.999826
CE_RCBV.Raw_Mean	Gain Loss-1	Amp WT	0.999835
CE_RCBV.Raw_Mean	Amp WT	Gain Loss-1	0.999835
Total_T2.Raw_Mean	Amp Loss-2	WT Loss-1	0.999876
Total_T2.Raw_Mean	WT Loss-1	Amp Loss-2	0.999876
Total_MD.Raw_Mean	WT Loss-1	Gain WT	0.999881
Total_MD.Raw_Mean	Gain WT	WT Loss-1	0.999881
NE_FA.Raw_Mean	Gain Loss-1	WT Loss-1	0.999885
NE_FA.Raw_Mean	WT Loss-1	Gain Loss-1	0.999885
Total_T2.Raw_Mean	WT Loss-1	Amp WT	0.999912
Total_T2.Raw_Mean	Amp WT	WT Loss-1	0.999912
CE_FA.Raw_Mean	WT Loss-1	WT WT	0.999916
CE_FA.Raw_Mean	WT WT	WT Loss-1	0.999916
CE_MD.Raw_Mean	Gain Loss-1	WT WT	0.999921
CE_MD.Raw_Mean	WT WT	Gain Loss-1	0.999921
Total_T2.Raw_Mean	Amp Loss-2	WT WT	0.999928
Total_T2.Raw_Mean	WT WT	Amp Loss-2	0.999928
Total_EPI.Raw_Mean	Amp Loss-2	Amp WT	0.99993
Total_EPI.Raw_Mean	Amp WT	Amp Loss-2	0.99993
NE_EPI.Raw_Mean	WT Loss-1	Gain WT	0.999939
NE_EPI.Raw_Mean	Gain WT	WT Loss-1	0.999939
NE_EPI.Raw_Mean	Gain Loss-2	WT Loss-1	0.999959
NE_EPI.Raw_Mean	WT Loss-1	Gain Loss-2	0.999959
NE_FA.Raw_Mean	WT Loss-1	Amp WT	0.99996
NE_FA.Raw_Mean	Amp WT	WT Loss-1	0.99996
Total_EPI.Raw_Mean	Amp Loss-2	WT WT	0.99996
Total_EPI.Raw_Mean	WT WT	Amp Loss-2	0.99996
CE_MD.Raw_Mean	WT Loss-1	Gain WT	0.999961
CE_MD.Raw_Mean	Gain WT	WT Loss-1	0.999961
CE_RCBV.Raw_Mean	Amp WT	WT WT	0.999963
CE_RCBV.Raw_Mean	WT WT	Amp WT	0.999963
NE_FA.Raw_Mean	Amp WT	WT WT	0.999965
NE_FA.Raw_Mean	WT WT	Amp WT	0.999965
Total_T2.Raw_Mean	Amp Loss-1	Gain Loss-1	0.999969
Total_T2.Raw_Mean	Gain Loss-1	Amp Loss-1	0.999969
CE_MD.Raw_Mean	Gain Loss-1	Amp WT	0.999973
CE_MD.Raw_Mean	Amp WT	Gain Loss-1	0.999973
Total_MD.Raw_Mean	Gain Loss-1	Amp WT	0.999973
Total_MD.Raw_Mean	Amp WT	Gain Loss-1	0.999973
Total_T2.Raw_Mean	Amp Loss-2	Amp Loss-1	0.999975
Total_T2.Raw_Mean	Amp Loss-1	Amp Loss-2	0.999975
Total_MD.Raw_Mean	Gain Loss-2	Gain Loss-1	0.999978
Total_MD.Raw_Mean	Gain Loss-1	Gain Loss-2	0.999978
CE_FA.Raw_Mean	Amp Loss-1	Gain Loss-1	0.999978
CE_FA.Raw_Mean	Gain Loss-1	Amp Loss-1	0.999978
Total_T2.Raw_Mean	Gain WT	WT WT	0.99998
Total_T2.Raw_Mean	WT WT	Gain WT	0.99998
CE_MD.Raw_Mean	Gain Loss-2	Gain WT	0.999982
CE_MD.Raw_Mean	Gain WT	Gain Loss-2	0.999982
Total_T2.Raw_Mean	WT Loss-1	Gain WT	0.999984
Total_T2.Raw_Mean	Gain WT	WT Loss-1	0.999984
NE_EPI.Raw_Mean	Gain Loss-2	Gain Loss-1	0.999984
NE_EPI.Raw_Mean	Gain Loss-1	Gain Loss-2	0.999984
CE_FA.Raw_Mean	WT Loss-1	Amp WT	0.999985
CE_FA.Raw_Mean	Amp WT	WT Loss-1	0.999985
Total_T2.Raw_Mean	Amp Loss-2	Gain WT	0.999986
Total_T2.Raw_Mean	Gain WT	Amp Loss-2	0.999986
Total_MD.Raw_Mean	Amp Loss-1	Gain WT	0.999987
Total_MD.Raw_Mean	Gain WT	Amp Loss-1	0.999987
Total_MD.Raw_Mean	Gain Loss-2	Amp Loss-1	0.999987
Total_MD.Raw_Mean	Amp Loss-1	Gain Loss-2	0.999987
CE_T2.Raw_Mean	Amp WT	Gain WT	0.999988
CE_T2.Raw_Mean	Gain WT	Amp WT	0.999988
CE_MD.Raw_Mean	Amp Loss-1	Gain WT	0.99999
CE_MD.Raw_Mean	Gain WT	Amp Loss-1	0.99999
Total_T2.Raw_Mean	Gain Loss-2	Amp Loss-1	0.999991
Total_T2.Raw_Mean	Amp Loss-1	Gain Loss-2	0.999991
NE_FA.Raw_Mean	Amp WT	Gain WT	0.999991
NE_FA.Raw_Mean	Gain WT	Amp WT	0.999991
Total_FA.Raw_Mean	WT Loss-1	Gain WT	0.999991
Total_FA.Raw_Mean	Gain WT	WT Loss-1	0.999991
Total_EPI.Raw_Mean	WT Loss-1	Gain WT	0.999993
Total_EPI.Raw_Mean	Gain WT	WT Loss-1	0.999993
Total_EPI.Raw_Mean	Gain Loss-2	Gain WT	0.999995
Total_EPI.Raw_Mean	Gain WT	Gain Loss-2	0.999995
Total_T2.Raw_Mean	Amp Loss-2	Amp WT	0.999995
Total_T2.Raw_Mean	Amp WT	Amp Loss-2	0.999995
Total_EPI.Raw_Mean	Gain Loss-1	Gain WT	0.999995
Total_EPI.Raw_Mean	Gain WT	Gain Loss-1	0.999995
CE_FA.Raw_Mean	Gain Loss-1	WT Loss-1	0.999996
CE_FA.Raw_Mean	WT Loss-1	Gain Loss-1	0.999996
Total_MD.Raw_Mean	Gain Loss-1	WT Loss-1	0.999996
Total_MD.Raw_Mean	WT Loss-1	Gain Loss-1	0.999996
Total_EPI.Raw_Mean	Amp Loss-1	Amp WT	0.999996
Total_EPI.Raw_Mean	Amp WT	Amp Loss-1	0.999996
Total_MD.Raw_Mean	Amp Loss-1	WT WT	0.999997
Total_MD.Raw_Mean	WT WT	Amp Loss-1	0.999997
Total_FA.Raw_Mean	Gain Loss-1	Gain WT	0.999997
Total_FA.Raw_Mean	Gain WT	Gain Loss-1	0.999997
Total_FA.Raw_Mean	Gain Loss-2	Gain Loss-1	0.999997
Total_FA.Raw_Mean	Gain Loss-1	Gain Loss-2	0.999997
NE_RCBV.Raw_Mean	Gain Loss-1	Amp WT	0.999998
NE_RCBV.Raw_Mean	Amp WT	Gain Loss-1	0.999998
Total_EPI.Raw_Mean	Amp Loss-1	WT WT	0.999999
Total_EPI.Raw_Mean	WT WT	Amp Loss-1	0.999999
Total_T2.Raw_Mean	Amp Loss-1	Amp WT	1
Total_T2.Raw_Mean	Amp WT	Amp Loss-1	1
CE_RCBV.Raw_Mean	WT Loss-1	Gain WT	1
CE_RCBV.Raw_Mean	Gain WT	WT Loss-1	1
Total_MD.Raw_Mean	Gain Loss-2	Amp WT	1
Total_MD.Raw_Mean	Amp WT	Gain Loss-2	1
Total_MD.Raw_Mean	Gain WT	WT WT	1
Total_MD.Raw_Mean	WT WT	Gain WT	1
Total_FA.Raw_Mean	Amp Loss-1	Amp WT	1
Total_FA.Raw_Mean	Amp WT	Amp Loss-1	1
NE_EPI.Raw_Mean	Amp WT	WT WT	1
NE_EPI.Raw_Mean	WT WT	Amp WT	1
NE_RCBV.Raw_Mean	Gain Loss-1	WT WT	1
NE_RCBV.Raw_Mean	WT WT	Gain Loss-1	1
CE_RCBV.Raw_Mean	WT Loss-1	Amp WT	1
CE_RCBV.Raw_Mean	Amp WT	WT Loss-1	1
CE_FA.Raw_Mean	Amp WT	WT WT	1
CE_FA.Raw_Mean	WT WT	Amp WT	1
Total_T2.Raw_Mean	Amp WT	Gain WT	1
Total_T2.Raw_Mean	Gain WT	Amp WT	1
Total_FA.Raw_Mean	WT Loss-1	Amp WT	1
Total_FA.Raw_Mean	Amp WT	WT Loss-1	1
Total_T2.Raw_Mean	Amp Loss-1	Gain WT	1
Total_T2.Raw_Mean	Gain WT	Amp Loss-1	1
Total_FA.Raw_Mean	Amp Loss-1	WT WT	1
Total_FA.Raw_Mean	WT WT	Amp Loss-1	1
CE_RCBV.Raw_Mean	Amp Loss-1	Gain WT	1
CE_RCBV.Raw_Mean	Gain WT	Amp Loss-1	1
Total_FA.Raw_Mean	Gain Loss-2	Gain WT	1
Total_FA.Raw_Mean	Gain WT	Gain Loss-2	1
CE_FA.Raw_Mean	Amp Loss-1	WT WT	1
CE_FA.Raw_Mean	WT WT	Amp Loss-1	1
Total_MD.Raw_Mean	Gain Loss-2	WT WT	1
Total_MD.Raw_Mean	WT WT	Gain Loss-2	1
Total_MD.Raw_Mean	Gain Loss-2	WT Loss-1	1
Total_MD.Raw_Mean	WT Loss-1	Gain Loss-2	1
CE_RCBV.Raw_Mean	Amp Loss-1	Amp WT	1
CE_RCBV.Raw_Mean	Amp WT	Amp Loss-1	1
Total_EPI.Raw_Mean	Gain Loss-2	Gain Loss-1	1
Total_EPI.Raw_Mean	Gain Loss-1	Gain Loss-2	1
CE_RCBV.Raw_Mean	Gain Loss-1	WT WT	1
CE_RCBV.Raw_Mean	WT WT	Gain Loss-1	1
NE_FA.Raw_Mean	Gain Loss-1	WT WT	1
NE_FA.Raw_Mean	WT WT	Gain Loss-1	1
NE_FA.Raw_Mean	Gain Loss-1	Amp WT	1
NE_FA.Raw_Mean	Amp WT	Gain Loss-1	1
Total_FA.Raw_Mean	Gain Loss-2	Amp WT	1
Total_FA.Raw_Mean	Amp WT	Gain Loss-2	1
Total_T2.Raw_Mean	WT Loss-1	WT WT	1
Total_T2.Raw_Mean	WT WT	WT Loss-1	1
CE_MD.Raw_Mean	Amp WT	WT WT	1
CE_MD.Raw_Mean	WT WT	Amp WT	1
CE_FA.Raw_Mean	Amp Loss-1	WT Loss-1	1
CE_FA.Raw_Mean	WT Loss-1	Amp Loss-1	1
Total_T2.Raw_Mean	Amp Loss-2	Gain Loss-1	1
Total_T2.Raw_Mean	Gain Loss-1	Amp Loss-2	1
Total_EPI.Raw_Mean	Gain Loss-2	WT Loss-1	1
Total_EPI.Raw_Mean	WT Loss-1	Gain Loss-2	1
Total_FA.Raw_Mean	Amp Loss-1	Gain Loss-1	1
Total_FA.Raw_Mean	Gain Loss-1	Amp Loss-1	1
Total_FA.Raw_Mean	WT Loss-1	WT WT	1
Total_FA.Raw_Mean	WT WT	WT Loss-1	1
NE_EPI.Raw_Mean	Gain Loss-1	WT Loss-1	1
NE_EPI.Raw_Mean	WT Loss-1	Gain Loss-1	1
Total_EPI.Raw_Mean	Amp WT	WT WT	1
Total_EPI.Raw_Mean	WT WT	Amp WT	1
Total_FA.Raw_Mean	Amp Loss-1	WT Loss-1	1
Total_FA.Raw_Mean	WT Loss-1	Amp Loss-1	1
Total_FA.Raw_Mean	Gain Loss-2	WT WT	1
Total_FA.Raw_Mean	WT WT	Gain Loss-2	1
Total_EPI.Raw_Mean	Amp Loss-2	Amp Loss-1	1
Total_EPI.Raw_Mean	Amp Loss-1	Amp Loss-2	1
CE_FA.Raw_Mean	Amp Loss-1	Amp WT	1
CE_FA.Raw_Mean	Amp WT	Amp Loss-1	1
Total_MD.Raw_Mean	Gain Loss-2	Gain WT	1
Total_MD.Raw_Mean	Gain WT	Gain Loss-2	1
Total_FA.Raw_Mean	Amp WT	WT WT	1
Total_FA.Raw_Mean	WT WT	Amp WT	1
CE_FA.Raw_Mean	Amp Loss-1	Gain WT	1
CE_FA.Raw_Mean	Gain WT	Amp Loss-1	1
CE_RCBV.Raw_Mean	Gain Loss-1	WT Loss-1	1
CE_RCBV.Raw_Mean	WT Loss-1	Gain Loss-1	1
NE_FA.Raw_Mean	Gain WT	WT WT	1
NE_FA.Raw_Mean	WT WT	Gain WT	1
NE_FA.Raw_Mean	Gain Loss-1	Gain WT	1
NE_FA.Raw_Mean	Gain WT	Gain Loss-1	1
Total_T2.Raw_Mean	Amp Loss-1	WT WT	1
Total_T2.Raw_Mean	WT WT	Amp Loss-1	1
NE_MD.Raw_Mean	Gain Loss-1	Amp WT	1
NE_MD.Raw_Mean	Amp WT	Gain Loss-1	1
Total_FA.Raw_Mean	Gain Loss-2	Amp Loss-1	1
Total_FA.Raw_Mean	Amp Loss-1	Gain Loss-2	1
NE_RCBV.Raw_Mean	Amp WT	WT WT	1
NE_RCBV.Raw_Mean	WT WT	Amp WT	1
CE_FA.Raw_Mean	WT Loss-1	Gain WT	1
CE_FA.Raw_Mean	Gain WT	WT Loss-1	1
CE_RCBV.Raw_Mean	Amp WT	Gain WT	1
CE_RCBV.Raw_Mean	Gain WT	Amp WT	1
CE_MD.Raw_Mean	Amp Loss-1	WT Loss-1	1
CE_MD.Raw_Mean	WT Loss-1	Amp Loss-1	1
Total_MD.Raw_Mean	WT Loss-1	Amp WT	1
Total_MD.Raw_Mean	Amp WT	WT Loss-1	1
NE_RCBV.Raw_Mean	WT Loss-1	Gain WT	1
NE_RCBV.Raw_Mean	Gain WT	WT Loss-1	1
CE_RCBV.Raw_Mean	Amp Loss-1	Gain Loss-1	1
CE_RCBV.Raw_Mean	Gain Loss-1	Amp Loss-1	1
Total_EPI.Raw_Mean	Gain Loss-1	WT Loss-1	1
Total_EPI.Raw_Mean	WT Loss-1	Gain Loss-1	1
CE_T2.Raw_Mean	WT WT	WT WT	1
CE_T2.Raw_Mean	Gain WT	Gain WT	1
CE_T2.Raw_Mean	Amp WT	Amp WT	1
CE_T2.Raw_Mean	WT Loss-1	WT Loss-1	1
NE_T2.Raw_Mean	WT WT	WT WT	1
NE_T2.Raw_Mean	Amp WT	Amp WT	1
NE_T2.Raw_Mean	WT Loss-1	WT Loss-1	1
NE_T2.Raw_Mean	Gain Loss-2	Gain Loss-2	1
Total_T2.Raw_Mean	WT WT	WT WT	1
Total_T2.Raw_Mean	Gain WT	Gain WT	1
Total_T2.Raw_Mean	Amp WT	Amp WT	1
Total_T2.Raw_Mean	WT Loss-1	WT Loss-1	1
Total_T2.Raw_Mean	Amp Loss-1	WT Loss-1	1
Total_T2.Raw_Mean	Gain Loss-1	Gain Loss-1	1
Total_T2.Raw_Mean	WT Loss-1	Amp Loss-1	1
Total_T2.Raw_Mean	Amp Loss-1	Amp Loss-1	1
Total_T2.Raw_Mean	Gain Loss-2	Gain Loss-2	1
Total_T2.Raw_Mean	Amp Loss-2	Amp Loss-2	1
CE_RCBV.Raw_Mean	WT WT	WT WT	1
CE_RCBV.Raw_Mean	WT Loss-1	WT WT	1
CE_RCBV.Raw_Mean	Amp Loss-1	WT WT	1
CE_RCBV.Raw_Mean	Gain WT	Gain WT	1
CE_RCBV.Raw_Mean	Amp WT	Amp WT	1
CE_RCBV.Raw_Mean	WT WT	WT Loss-1	1
CE_RCBV.Raw_Mean	WT Loss-1	WT Loss-1	1
CE_RCBV.Raw_Mean	Amp Loss-1	WT Loss-1	1
CE_RCBV.Raw_Mean	Gain Loss-1	Gain Loss-1	1
CE_RCBV.Raw_Mean	WT WT	Amp Loss-1	1
CE_RCBV.Raw_Mean	WT Loss-1	Amp Loss-1	1
CE_RCBV.Raw_Mean	Amp Loss-1	Amp Loss-1	1
CE_RCBV.Raw_Mean	Gain Loss-2	Gain Loss-2	1
NE_RCBV.Raw_Mean	WT WT	WT WT	1
NE_RCBV.Raw_Mean	Gain WT	Gain WT	1
NE_RCBV.Raw_Mean	Amp WT	Amp WT	1
NE_RCBV.Raw_Mean	WT Loss-1	WT Loss-1	1
NE_RCBV.Raw_Mean	Gain Loss-1	Gain Loss-1	1
NE_RCBV.Raw_Mean	Gain Loss-2	Gain Loss-2	1
Total_RCBV.Raw_Mean	WT WT	WT WT	1
Total_RCBV.Raw_Mean	Gain WT	Gain WT	1
CE_MD.Raw_Mean	WT WT	WT WT	1
CE_MD.Raw_Mean	Gain WT	Gain WT	1
CE_MD.Raw_Mean	Amp WT	Amp WT	1
CE_MD.Raw_Mean	WT Loss-1	WT Loss-1	1
CE_MD.Raw_Mean	Gain Loss-2	WT Loss-1	1
CE_MD.Raw_Mean	Gain Loss-1	Gain Loss-1	1
CE_MD.Raw_Mean	Amp Loss-1	Amp Loss-1	1
CE_MD.Raw_Mean	Gain Loss-2	Amp Loss-1	1
CE_MD.Raw_Mean	WT Loss-1	Gain Loss-2	1
CE_MD.Raw_Mean	Amp Loss-1	Gain Loss-2	1
CE_MD.Raw_Mean	Gain Loss-2	Gain Loss-2	1
NE_MD.Raw_Mean	WT WT	WT WT	1
NE_MD.Raw_Mean	Gain WT	Gain WT	1
NE_MD.Raw_Mean	Amp WT	Amp WT	1
NE_MD.Raw_Mean	WT Loss-1	WT Loss-1	1
NE_MD.Raw_Mean	Gain Loss-1	Gain Loss-1	1
Total_MD.Raw_Mean	WT WT	WT WT	1
Total_MD.Raw_Mean	Gain WT	Gain WT	1
Total_MD.Raw_Mean	Amp WT	Amp WT	1
Total_MD.Raw_Mean	WT Loss-1	WT Loss-1	1
Total_MD.Raw_Mean	Gain Loss-1	Gain Loss-1	1
Total_MD.Raw_Mean	Amp Loss-1	Amp Loss-1	1
Total_MD.Raw_Mean	Gain Loss-2	Gain Loss-2	1
CE_FA.Raw_Mean	WT WT	WT WT	1
CE_FA.Raw_Mean	Gain WT	Gain WT	1
CE_FA.Raw_Mean	Amp WT	Amp WT	1
CE_FA.Raw_Mean	WT Loss-1	WT Loss-1	1
CE_FA.Raw_Mean	Gain Loss-1	Gain Loss-1	1
CE_FA.Raw_Mean	Amp Loss-1	Amp Loss-1	1
CE_FA.Raw_Mean	Gain Loss-2	Gain Loss-2	1
NE_FA.Raw_Mean	WT WT	WT WT	1
NE_FA.Raw_Mean	Gain WT	Gain WT	1
NE_FA.Raw_Mean	Amp WT	Amp WT	1
NE_FA.Raw_Mean	WT Loss-1	WT Loss-1	1
NE_FA.Raw_Mean	Gain Loss-1	Gain Loss-1	1
NE_FA.Raw_Mean	Gain Loss-2	Gain Loss-2	1
Total_FA.Raw_Mean	WT WT	WT WT	1
Total_FA.Raw_Mean	Gain WT	Gain WT	1
Total_FA.Raw_Mean	Amp Loss-1	Gain WT	1
Total_FA.Raw_Mean	Amp WT	Amp WT	1
Total_FA.Raw_Mean	WT Loss-1	WT Loss-1	1
Total_FA.Raw_Mean	Gain Loss-2	WT Loss-1	1
Total_FA.Raw_Mean	Gain Loss-1	Gain Loss-1	1
Total_FA.Raw_Mean	Gain WT	Amp Loss-1	1
Total_FA.Raw_Mean	Amp Loss-1	Amp Loss-1	1
Total_FA.Raw_Mean	WT Loss-1	Gain Loss-2	1
Total_FA.Raw_Mean	Gain Loss-2	Gain Loss-2	1
CE_EPI.Raw_Mean	Gain WT	Gain WT	1
CE_EPI.Raw_Mean	Amp WT	Amp WT	1
NE_EPI.Raw_Mean	WT WT	WT WT	1
NE_EPI.Raw_Mean	Gain WT	Gain WT	1
NE_EPI.Raw_Mean	Amp WT	Amp WT	1
NE_EPI.Raw_Mean	WT Loss-1	WT Loss-1	1
NE_EPI.Raw_Mean	Gain Loss-1	Gain Loss-1	1
NE_EPI.Raw_Mean	Gain Loss-2	Gain Loss-2	1
Total_EPI.Raw_Mean	WT WT	WT WT	1
Total_EPI.Raw_Mean	Gain WT	Gain WT	1
Total_EPI.Raw_Mean	Amp WT	Amp WT	1
Total_EPI.Raw_Mean	WT Loss-1	WT Loss-1	1
Total_EPI.Raw_Mean	Gain Loss-1	Gain Loss-1	1
Total_EPI.Raw_Mean	Amp Loss-1	Amp Loss-1	1
Total_EPI.Raw_Mean	Gain Loss-2	Gain Loss-2	1
Total_EPI.Raw_Mean	Amp Loss-2	Amp Loss-2	1

## Sheet: EGFR_TP53
Analysis	Genotype 1 (EGFR TP53)	Genotype 2 (EGFR TP53)	P-value	Annotation
NE_FA.Raw_Mean	Gain Loss-2	Amp Loss-1	0.310522
NE_FA.Raw_Mean	Amp Loss-1	Gain Loss-2	0.310522
NE_FA.Raw_Mean	Amp Loss-1	WT Loss-1	0.392466
NE_FA.Raw_Mean	WT Loss-1	Amp Loss-1	0.392466
NE_FA.Raw_Mean	Amp Loss-1	Gain Loss-1	0.408911
NE_FA.Raw_Mean	Gain Loss-1	Amp Loss-1	0.408911
NE_FA.Raw_Mean	Amp Loss-1	Amp WT	0.424222
NE_FA.Raw_Mean	Amp WT	Amp Loss-1	0.424222
NE_FA.Raw_Mean	Amp Loss-1	Gain WT	0.457233
NE_FA.Raw_Mean	Gain WT	Amp Loss-1	0.457233
NE_FA.Raw_Mean	Amp Loss-1	WT WT	0.465832
NE_FA.Raw_Mean	WT WT	Amp Loss-1	0.465832
NE_MD.Raw_Mean	Amp WT	WT WT	0.530543
NE_MD.Raw_Mean	WT WT	Amp WT	0.530543
NE_MD.Raw_Mean	Gain WT	WT WT	0.648399
NE_MD.Raw_Mean	WT WT	Gain WT	0.648399
CE_EPI.Raw_Mean	Amp WT	Gain WT	0.655754
CE_EPI.Raw_Mean	Gain WT	Amp WT	0.655754
Total_FA.Raw_Mean	Amp Loss-1	Gain Loss-1	0.757007
Total_FA.Raw_Mean	Gain Loss-1	Amp Loss-1	0.757007
CE_EPI.Raw_Mean	Gain WT	WT WT	0.759489
CE_EPI.Raw_Mean	WT WT	Gain WT	0.759489
Total_RCBV.Raw_Mean	Gain WT	WT WT	0.776145
Total_RCBV.Raw_Mean	WT WT	Gain WT	0.776145
Total_EPI.Raw_Mean	Amp WT	Gain WT	0.814588
Total_EPI.Raw_Mean	Gain WT	Amp WT	0.814588
NE_T2.Raw_Mean	Amp WT	WT WT	0.831185
NE_T2.Raw_Mean	WT WT	Amp WT	0.831185
NE_EPI.Raw_Mean	Amp WT	Gain WT	0.832716
NE_EPI.Raw_Mean	Gain WT	Amp WT	0.832716
CE_FA.Raw_Mean	Gain Loss-1	Amp WT	0.850472
CE_FA.Raw_Mean	Amp WT	Gain Loss-1	0.850472
CE_FA.Raw_Mean	Gain Loss-1	WT WT	0.864783
CE_FA.Raw_Mean	WT WT	Gain Loss-1	0.864783
CE_T2.Raw_Mean	Amp WT	WT WT	0.87743
CE_T2.Raw_Mean	WT WT	Amp WT	0.87743
NE_EPI.Raw_Mean	Gain WT	WT WT	0.879168
NE_EPI.Raw_Mean	WT WT	Gain WT	0.879168
Total_EPI.Raw_Mean	Gain WT	WT WT	0.882844
Total_EPI.Raw_Mean	WT WT	Gain WT	0.882844
CE_T2.Raw_Mean	Gain Loss-1	WT WT	0.913844
CE_T2.Raw_Mean	WT WT	Gain Loss-1	0.913844
CE_T2.Raw_Mean	Gain WT	WT WT	0.933931
CE_T2.Raw_Mean	WT WT	Gain WT	0.933931
Total_EPI.Raw_Mean	Amp Loss-1	Gain WT	0.935421
Total_EPI.Raw_Mean	Gain WT	Amp Loss-1	0.935421
NE_T2.Raw_Mean	Amp WT	Gain WT	0.956226
NE_T2.Raw_Mean	Gain WT	Amp WT	0.956226
CE_FA.Raw_Mean	Gain Loss-1	Gain WT	0.960379
CE_FA.Raw_Mean	Gain WT	Gain Loss-1	0.960379
NE_T2.Raw_Mean	WT Loss-1	WT WT	0.968034
NE_T2.Raw_Mean	WT WT	WT Loss-1	0.968034
Total_MD.Raw_Mean	Gain Loss-1	Amp WT	0.974896
Total_MD.Raw_Mean	Amp WT	Gain Loss-1	0.974896
CE_MD.Raw_Mean	Gain Loss-1	Amp WT	0.983703
CE_MD.Raw_Mean	Amp WT	Gain Loss-1	0.983703
NE_T2.Raw_Mean	WT Loss-1	Gain WT	0.984567
NE_T2.Raw_Mean	Gain WT	WT Loss-1	0.984567
Total_MD.Raw_Mean	Amp WT	WT WT	0.986495
Total_MD.Raw_Mean	WT WT	Amp WT	0.986495
NE_FA.Raw_Mean	WT Loss-1	WT WT	0.986596
NE_FA.Raw_Mean	WT WT	WT Loss-1	0.986596
NE_FA.Raw_Mean	Gain Loss-2	WT WT	0.986617
NE_FA.Raw_Mean	WT WT	Gain Loss-2	0.986617
NE_FA.Raw_Mean	Gain Loss-2	Gain WT	0.987411
NE_FA.Raw_Mean	Gain WT	Gain Loss-2	0.987411
Total_EPI.Raw_Mean	Amp Loss-1	WT Loss-1	0.987446
Total_EPI.Raw_Mean	WT Loss-1	Amp Loss-1	0.987446
NE_FA.Raw_Mean	WT Loss-1	Gain WT	0.987821
NE_FA.Raw_Mean	Gain WT	WT Loss-1	0.987821
NE_EPI.Raw_Mean	WT Loss-1	Amp WT	0.989874
NE_EPI.Raw_Mean	Amp WT	WT Loss-1	0.989874
CE_RCBV.Raw_Mean	WT Loss-1	Amp WT	0.990854
CE_RCBV.Raw_Mean	Amp WT	WT Loss-1	0.990854
NE_FA.Raw_Mean	WT Loss-1	Amp WT	0.990998
NE_FA.Raw_Mean	Amp WT	WT Loss-1	0.990998
Total_EPI.Raw_Mean	Amp Loss-1	Gain Loss-1	0.992227
Total_EPI.Raw_Mean	Gain Loss-1	Amp Loss-1	0.992227
NE_EPI.Raw_Mean	WT Loss-1	WT WT	0.992731
NE_EPI.Raw_Mean	WT WT	WT Loss-1	0.992731
NE_FA.Raw_Mean	Gain Loss-2	Amp WT	0.992795
NE_FA.Raw_Mean	Amp WT	Gain Loss-2	0.992795
CE_RCBV.Raw_Mean	WT Loss-1	Gain WT	0.994259
CE_RCBV.Raw_Mean	Gain WT	WT Loss-1	0.994259
CE_FA.Raw_Mean	Gain Loss-1	WT Loss-1	0.994887
CE_FA.Raw_Mean	WT Loss-1	Gain Loss-1	0.994887
CE_RCBV.Raw_Mean	Gain Loss-1	Amp WT	0.994939
CE_RCBV.Raw_Mean	Amp WT	Gain Loss-1	0.994939
NE_FA.Raw_Mean	Gain Loss-1	WT Loss-1	0.995546
NE_FA.Raw_Mean	WT Loss-1	Gain Loss-1	0.995546
CE_RCBV.Raw_Mean	Gain Loss-1	Gain WT	0.996138
CE_RCBV.Raw_Mean	Gain WT	Gain Loss-1	0.996138
NE_RCBV.Raw_Mean	Gain Loss-1	WT Loss-1	0.996742
NE_RCBV.Raw_Mean	WT Loss-1	Gain Loss-1	0.996742
NE_T2.Raw_Mean	Gain Loss-1	WT Loss-1	0.996879
NE_T2.Raw_Mean	WT Loss-1	Gain Loss-1	0.996879
NE_T2.Raw_Mean	Gain Loss-1	WT WT	0.997194
NE_T2.Raw_Mean	WT WT	Gain Loss-1	0.997194
Total_MD.Raw_Mean	Gain Loss-1	Gain WT	0.997303
Total_MD.Raw_Mean	Gain WT	Gain Loss-1	0.997303
NE_RCBV.Raw_Mean	WT Loss-1	Gain WT	0.997385
NE_RCBV.Raw_Mean	Gain WT	WT Loss-1	0.997385
Total_EPI.Raw_Mean	Gain Loss-2	Amp Loss-1	0.997528
Total_EPI.Raw_Mean	Amp Loss-1	Gain Loss-2	0.997528
CE_MD.Raw_Mean	Gain Loss-1	WT WT	0.997757
CE_MD.Raw_Mean	WT WT	Gain Loss-1	0.997757
CE_FA.Raw_Mean	Amp Loss-1	Gain Loss-1	0.997839
CE_FA.Raw_Mean	Gain Loss-1	Amp Loss-1	0.997839
Total_EPI.Raw_Mean	Amp Loss-1	WT WT	0.998125
Total_EPI.Raw_Mean	WT WT	Amp Loss-1	0.998125
NE_FA.Raw_Mean	Gain Loss-2	Gain Loss-1	0.998423
NE_FA.Raw_Mean	Gain Loss-1	Gain Loss-2	0.998423
NE_RCBV.Raw_Mean	Amp WT	Gain WT	0.998431
NE_RCBV.Raw_Mean	Gain WT	Amp WT	0.998431
CE_MD.Raw_Mean	Gain Loss-1	Gain WT	0.998543
CE_MD.Raw_Mean	Gain WT	Gain Loss-1	0.998543
NE_RCBV.Raw_Mean	Gain Loss-1	Amp WT	0.998659
NE_RCBV.Raw_Mean	Amp WT	Gain Loss-1	0.998659
Total_T2.Raw_Mean	Gain Loss-2	Gain WT	0.998738
Total_T2.Raw_Mean	Gain WT	Gain Loss-2	0.998738
Total_EPI.Raw_Mean	Amp Loss-1	Amp WT	0.998776
Total_EPI.Raw_Mean	Amp WT	Amp Loss-1	0.998776
Total_T2.Raw_Mean	Gain Loss-2	Amp WT	0.99889
Total_T2.Raw_Mean	Amp WT	Gain Loss-2	0.99889
Total_T2.Raw_Mean	Gain Loss-2	Gain Loss-1	0.99894
Total_T2.Raw_Mean	Gain Loss-1	Gain Loss-2	0.99894
Total_T2.Raw_Mean	Gain Loss-2	Amp Loss-1	0.998985
Total_T2.Raw_Mean	Amp Loss-1	Gain Loss-2	0.998985
NE_T2.Raw_Mean	WT Loss-1	Amp WT	0.999066
NE_T2.Raw_Mean	Amp WT	WT Loss-1	0.999066
CE_RCBV.Raw_Mean	WT Loss-1	WT WT	0.999084
CE_RCBV.Raw_Mean	WT WT	WT Loss-1	0.999084
NE_EPI.Raw_Mean	Gain Loss-1	Gain WT	0.999132
NE_EPI.Raw_Mean	Gain WT	Gain Loss-1	0.999132
CE_T2.Raw_Mean	Amp Loss-1	WT WT	0.999176
CE_T2.Raw_Mean	WT WT	Amp Loss-1	0.999176
Total_EPI.Raw_Mean	WT Loss-1	Amp WT	0.999278
Total_EPI.Raw_Mean	Amp WT	WT Loss-1	0.999278
Total_MD.Raw_Mean	Gain Loss-2	Amp WT	0.999328
Total_MD.Raw_Mean	Amp WT	Gain Loss-2	0.999328
CE_FA.Raw_Mean	Amp WT	Gain WT	0.999329
CE_FA.Raw_Mean	Gain WT	Amp WT	0.999329
NE_EPI.Raw_Mean	Gain Loss-1	WT Loss-1	0.999334
NE_EPI.Raw_Mean	WT Loss-1	Gain Loss-1	0.999334
CE_FA.Raw_Mean	Gain WT	WT WT	0.999343
CE_FA.Raw_Mean	WT WT	Gain WT	0.999343
Total_MD.Raw_Mean	Amp Loss-2	Amp WT	0.999446
Total_MD.Raw_Mean	Amp WT	Amp Loss-2	0.999446
Total_T2.Raw_Mean	Gain WT	WT WT	0.999592
Total_T2.Raw_Mean	WT WT	Gain WT	0.999592
Total_EPI.Raw_Mean	WT Loss-1	WT WT	0.999628
Total_EPI.Raw_Mean	WT WT	WT Loss-1	0.999628
Total_MD.Raw_Mean	Gain WT	WT WT	0.999639
Total_MD.Raw_Mean	WT WT	Gain WT	0.999639
NE_RCBV.Raw_Mean	WT Loss-1	WT WT	0.999645
NE_RCBV.Raw_Mean	WT WT	WT Loss-1	0.999645
NE_T2.Raw_Mean	Amp Loss-1	WT Loss-1	0.999672
NE_T2.Raw_Mean	WT Loss-1	Amp Loss-1	0.999672
NE_T2.Raw_Mean	Amp Loss-1	WT WT	0.999714
NE_T2.Raw_Mean	WT WT	Amp Loss-1	0.999714
NE_T2.Raw_Mean	Gain Loss-2	WT Loss-1	0.999719
NE_T2.Raw_Mean	WT Loss-1	Gain Loss-2	0.999719
Total_T2.Raw_Mean	Gain Loss-2	WT WT	0.999731
Total_T2.Raw_Mean	WT WT	Gain Loss-2	0.999731
CE_T2.Raw_Mean	Gain Loss-1	Gain WT	0.999755
CE_T2.Raw_Mean	Gain WT	Gain Loss-1	0.999755
CE_MD.Raw_Mean	WT Loss-1	Amp WT	0.99977
CE_MD.Raw_Mean	Amp WT	WT Loss-1	0.99977
CE_MD.Raw_Mean	Amp Loss-2	Amp WT	0.99977
CE_MD.Raw_Mean	Amp WT	Amp Loss-2	0.99977
CE_T2.Raw_Mean	Amp Loss-2	Gain Loss-1	0.999806
CE_T2.Raw_Mean	Gain Loss-1	Amp Loss-2	0.999806
CE_MD.Raw_Mean	Amp WT	Gain WT	0.999824
CE_MD.Raw_Mean	Gain WT	Amp WT	0.999824
Total_MD.Raw_Mean	Amp Loss-2	Gain WT	0.999834
Total_MD.Raw_Mean	Gain WT	Amp Loss-2	0.999834
Total_EPI.Raw_Mean	Gain Loss-1	Amp WT	0.999837
Total_EPI.Raw_Mean	Amp WT	Gain Loss-1	0.999837
Total_EPI.Raw_Mean	Gain Loss-1	Gain WT	0.999855
Total_EPI.Raw_Mean	Gain WT	Gain Loss-1	0.999855
Total_MD.Raw_Mean	Gain Loss-2	Gain WT	0.999857
Total_MD.Raw_Mean	Gain WT	Gain Loss-2	0.999857
NE_RCBV.Raw_Mean	Gain WT	WT WT	0.999866
NE_RCBV.Raw_Mean	WT WT	Gain WT	0.999866
Total_MD.Raw_Mean	Amp WT	Gain WT	0.999869
Total_MD.Raw_Mean	Gain WT	Amp WT	0.999869
Total_MD.Raw_Mean	Amp Loss-2	WT Loss-1	0.999877
Total_MD.Raw_Mean	WT Loss-1	Amp Loss-2	0.999877
CE_RCBV.Raw_Mean	Amp Loss-1	Amp WT	0.999879
CE_RCBV.Raw_Mean	Amp WT	Amp Loss-1	0.999879
Total_MD.Raw_Mean	Amp Loss-2	Amp Loss-1	0.999883
Total_MD.Raw_Mean	Amp Loss-1	Amp Loss-2	0.999883
NE_T2.Raw_Mean	Gain WT	WT WT	0.999883
NE_T2.Raw_Mean	WT WT	Gain WT	0.999883
NE_T2.Raw_Mean	Gain Loss-2	WT WT	0.999885
NE_T2.Raw_Mean	WT WT	Gain Loss-2	0.999885
NE_RCBV.Raw_Mean	Gain Loss-1	WT WT	0.999886
NE_RCBV.Raw_Mean	WT WT	Gain Loss-1	0.999886
CE_RCBV.Raw_Mean	Gain Loss-1	WT WT	0.999889
CE_RCBV.Raw_Mean	WT WT	Gain Loss-1	0.999889
Total_EPI.Raw_Mean	Gain Loss-2	Amp WT	0.999898
Total_EPI.Raw_Mean	Amp WT	Gain Loss-2	0.999898
CE_MD.Raw_Mean	Amp Loss-1	Amp WT	0.999902
CE_MD.Raw_Mean	Amp WT	Amp Loss-1	0.999902
NE_EPI.Raw_Mean	Gain Loss-2	Amp WT	0.999903
NE_EPI.Raw_Mean	Amp WT	Gain Loss-2	0.999903
CE_FA.Raw_Mean	Amp Loss-2	WT WT	0.99991
CE_FA.Raw_Mean	WT WT	Amp Loss-2	0.99991
Total_T2.Raw_Mean	Amp WT	WT WT	0.999911
Total_T2.Raw_Mean	WT WT	Amp WT	0.999911
Total_MD.Raw_Mean	Gain Loss-2	WT Loss-1	0.99992
Total_MD.Raw_Mean	WT Loss-1	Gain Loss-2	0.99992
CE_FA.Raw_Mean	Amp Loss-2	Amp WT	0.999921
CE_FA.Raw_Mean	Amp WT	Amp Loss-2	0.999921
CE_MD.Raw_Mean	Amp Loss-2	WT WT	0.999921
CE_MD.Raw_Mean	WT WT	Amp Loss-2	0.999921
Total_T2.Raw_Mean	WT Loss-1	Gain WT	0.999922
Total_T2.Raw_Mean	Gain WT	WT Loss-1	0.999922
Total_MD.Raw_Mean	Gain Loss-2	Amp Loss-1	0.99993
Total_MD.Raw_Mean	Amp Loss-1	Gain Loss-2	0.99993
Total_MD.Raw_Mean	Gain Loss-1	WT Loss-1	0.999932
Total_MD.Raw_Mean	WT Loss-1	Gain Loss-1	0.999932
Total_EPI.Raw_Mean	Amp Loss-2	Gain Loss-2	0.999936
Total_EPI.Raw_Mean	Gain Loss-2	Amp Loss-2	0.999936
CE_T2.Raw_Mean	Amp Loss-2	Amp WT	0.999939
CE_T2.Raw_Mean	Amp WT	Amp Loss-2	0.999939
Total_EPI.Raw_Mean	Gain Loss-2	WT WT	0.999942
Total_EPI.Raw_Mean	WT WT	Gain Loss-2	0.999942
NE_T2.Raw_Mean	Gain Loss-1	Gain WT	0.999946
NE_T2.Raw_Mean	Gain WT	Gain Loss-1	0.999946
NE_RCBV.Raw_Mean	WT Loss-1	Amp WT	0.999947
NE_RCBV.Raw_Mean	Amp WT	WT Loss-1	0.999947
Total_T2.Raw_Mean	WT Loss-1	Amp WT	0.999949
Total_T2.Raw_Mean	Amp WT	WT Loss-1	0.999949
CE_RCBV.Raw_Mean	Amp Loss-1	Gain WT	0.99995
CE_RCBV.Raw_Mean	Gain WT	Amp Loss-1	0.99995
Total_MD.Raw_Mean	Amp Loss-1	Gain Loss-1	0.999952
Total_MD.Raw_Mean	Gain Loss-1	Amp Loss-1	0.999952
CE_T2.Raw_Mean	WT Loss-1	WT WT	0.999954
CE_T2.Raw_Mean	WT WT	WT Loss-1	0.999954
CE_T2.Raw_Mean	Gain Loss-1	WT Loss-1	0.999959
CE_T2.Raw_Mean	WT Loss-1	Gain Loss-1	0.999959
Total_T2.Raw_Mean	Gain Loss-1	WT Loss-1	0.999962
Total_T2.Raw_Mean	WT Loss-1	Gain Loss-1	0.999962
NE_EPI.Raw_Mean	Gain Loss-1	Amp WT	0.999962
NE_EPI.Raw_Mean	Amp WT	Gain Loss-1	0.999962
CE_MD.Raw_Mean	Amp Loss-2	Gain WT	0.999964
CE_MD.Raw_Mean	Gain WT	Amp Loss-2	0.999964
Total_T2.Raw_Mean	Amp Loss-1	WT Loss-1	0.999965
Total_T2.Raw_Mean	WT Loss-1	Amp Loss-1	0.999965
NE_EPI.Raw_Mean	Gain Loss-2	WT WT	0.999972
NE_EPI.Raw_Mean	WT WT	Gain Loss-2	0.999972
Total_MD.Raw_Mean	Amp Loss-2	WT WT	0.999973
Total_MD.Raw_Mean	WT WT	Amp Loss-2	0.999973
CE_RCBV.Raw_Mean	Amp WT	WT WT	0.999976
CE_RCBV.Raw_Mean	WT WT	Amp WT	0.999976
CE_RCBV.Raw_Mean	Amp Loss-2	WT Loss-1	0.999977
CE_RCBV.Raw_Mean	WT Loss-1	Amp Loss-2	0.999977
NE_T2.Raw_Mean	Gain Loss-1	Amp WT	0.999978
NE_T2.Raw_Mean	Amp WT	Gain Loss-1	0.999978
Total_EPI.Raw_Mean	Gain Loss-1	WT WT	0.999979
Total_EPI.Raw_Mean	WT WT	Gain Loss-1	0.999979
CE_FA.Raw_Mean	Amp Loss-2	Amp Loss-1	0.999981
CE_FA.Raw_Mean	Amp Loss-1	Amp Loss-2	0.999981
CE_MD.Raw_Mean	WT Loss-1	WT WT	0.999981
CE_MD.Raw_Mean	WT WT	WT Loss-1	0.999981
Total_T2.Raw_Mean	Gain Loss-1	WT WT	0.999982
Total_T2.Raw_Mean	WT WT	Gain Loss-1	0.999982
NE_T2.Raw_Mean	Amp Loss-1	Gain WT	0.999982
NE_T2.Raw_Mean	Gain WT	Amp Loss-1	0.999982
CE_FA.Raw_Mean	Amp Loss-2	WT Loss-1	0.999982
CE_FA.Raw_Mean	WT Loss-1	Amp Loss-2	0.999982
CE_T2.Raw_Mean	Amp WT	Gain WT	0.999983
CE_T2.Raw_Mean	Gain WT	Amp WT	0.999983
Total_T2.Raw_Mean	Amp Loss-2	Gain Loss-2	0.999983
Total_T2.Raw_Mean	Gain Loss-2	Amp Loss-2	0.999983
Total_T2.Raw_Mean	Gain Loss-2	WT Loss-1	0.999984
Total_T2.Raw_Mean	WT Loss-1	Gain Loss-2	0.999984
NE_MD.Raw_Mean	Amp WT	Gain WT	0.999984
NE_MD.Raw_Mean	Gain WT	Amp WT	0.999984
CE_T2.Raw_Mean	Amp Loss-2	Gain WT	0.999987
CE_T2.Raw_Mean	Gain WT	Amp Loss-2	0.999987
CE_MD.Raw_Mean	Amp Loss-1	WT WT	0.999988
CE_MD.Raw_Mean	WT WT	Amp Loss-1	0.999988
CE_T2.Raw_Mean	Amp Loss-2	Amp Loss-1	0.999988
CE_T2.Raw_Mean	Amp Loss-1	Amp Loss-2	0.999988
Total_MD.Raw_Mean	Gain Loss-2	WT WT	0.999989
Total_MD.Raw_Mean	WT WT	Gain Loss-2	0.999989
NE_FA.Raw_Mean	Gain Loss-2	WT Loss-1	0.999993
NE_FA.Raw_Mean	WT Loss-1	Gain Loss-2	0.999993
Total_T2.Raw_Mean	Amp Loss-1	WT WT	0.999993
Total_T2.Raw_Mean	WT WT	Amp Loss-1	0.999993
NE_T2.Raw_Mean	Gain Loss-2	Gain WT	0.999993
NE_T2.Raw_Mean	Gain WT	Gain Loss-2	0.999993
CE_FA.Raw_Mean	Amp Loss-2	Gain WT	0.999994
CE_FA.Raw_Mean	Gain WT	Amp Loss-2	0.999994
CE_RCBV.Raw_Mean	Gain WT	WT WT	0.999994
CE_RCBV.Raw_Mean	WT WT	Gain WT	0.999994
Total_MD.Raw_Mean	Gain Loss-1	WT WT	0.999994
Total_MD.Raw_Mean	WT WT	Gain Loss-1	0.999994
Total_EPI.Raw_Mean	Amp Loss-2	Amp Loss-1	0.999995
Total_EPI.Raw_Mean	Amp Loss-1	Amp Loss-2	0.999995
NE_RCBV.Raw_Mean	Gain Loss-2	Gain Loss-1	0.999996
NE_RCBV.Raw_Mean	Gain Loss-1	Gain Loss-2	0.999996
Total_EPI.Raw_Mean	Gain Loss-2	Gain Loss-1	0.999996
Total_EPI.Raw_Mean	Gain Loss-1	Gain Loss-2	0.999996
CE_T2.Raw_Mean	WT Loss-1	Amp WT	0.999997
CE_T2.Raw_Mean	Amp WT	WT Loss-1	0.999997
Total_MD.Raw_Mean	Amp Loss-2	Gain Loss-1	0.999997
Total_MD.Raw_Mean	Gain Loss-1	Amp Loss-2	0.999997
NE_RCBV.Raw_Mean	Gain Loss-2	WT Loss-1	0.999997
NE_RCBV.Raw_Mean	WT Loss-1	Gain Loss-2	0.999997
CE_MD.Raw_Mean	WT Loss-1	Gain WT	0.999997
CE_MD.Raw_Mean	Gain WT	WT Loss-1	0.999997
CE_MD.Raw_Mean	Amp Loss-1	Gain WT	0.999997
CE_MD.Raw_Mean	Gain WT	Amp Loss-1	0.999997
Total_MD.Raw_Mean	WT Loss-1	WT WT	0.999998
Total_MD.Raw_Mean	WT WT	WT Loss-1	0.999998
NE_EPI.Raw_Mean	WT Loss-1	Gain WT	0.999998
NE_EPI.Raw_Mean	Gain WT	WT Loss-1	0.999998
NE_EPI.Raw_Mean	Gain Loss-2	WT Loss-1	0.999999
NE_EPI.Raw_Mean	WT Loss-1	Gain Loss-2	0.999999
CE_RCBV.Raw_Mean	Amp Loss-2	Gain Loss-1	0.999999
CE_RCBV.Raw_Mean	Gain Loss-1	Amp Loss-2	0.999999
NE_EPI.Raw_Mean	Gain Loss-1	WT WT	0.999999
NE_EPI.Raw_Mean	WT WT	Gain Loss-1	0.999999
CE_T2.Raw_Mean	Amp Loss-2	WT Loss-1	0.999999
CE_T2.Raw_Mean	WT Loss-1	Amp Loss-2	0.999999
CE_RCBV.Raw_Mean	Amp Loss-1	WT Loss-1	0.999999
CE_RCBV.Raw_Mean	WT Loss-1	Amp Loss-1	0.999999
Total_MD.Raw_Mean	Amp Loss-1	WT WT	0.999999
Total_MD.Raw_Mean	WT WT	Amp Loss-1	0.999999
CE_RCBV.Raw_Mean	Amp Loss-1	WT WT	0.999999
CE_RCBV.Raw_Mean	WT WT	Amp Loss-1	0.999999
CE_T2.Raw_Mean	Gain Loss-1	Amp WT	0.999999
CE_T2.Raw_Mean	Amp WT	Gain Loss-1	0.999999
CE_RCBV.Raw_Mean	Gain Loss-1	WT Loss-1	0.999999
CE_RCBV.Raw_Mean	WT Loss-1	Gain Loss-1	0.999999
NE_FA.Raw_Mean	Gain Loss-1	WT WT	0.999999
NE_FA.Raw_Mean	WT WT	Gain Loss-1	0.999999
CE_T2.Raw_Mean	Amp Loss-1	Gain Loss-1	0.999999
CE_T2.Raw_Mean	Gain Loss-1	Amp Loss-1	0.999999
Total_T2.Raw_Mean	Amp Loss-2	Amp Loss-1	0.999999
Total_T2.Raw_Mean	Amp Loss-1	Amp Loss-2	0.999999
NE_RCBV.Raw_Mean	Gain Loss-2	Gain WT	0.999999
NE_RCBV.Raw_Mean	Gain WT	Gain Loss-2	0.999999
CE_MD.Raw_Mean	Amp Loss-2	WT Loss-1	0.999999
CE_MD.Raw_Mean	WT Loss-1	Amp Loss-2	0.999999
NE_FA.Raw_Mean	Gain Loss-1	Gain WT	1
NE_FA.Raw_Mean	Gain WT	Gain Loss-1	1
NE_EPI.Raw_Mean	Gain Loss-2	Gain Loss-1	1
NE_EPI.Raw_Mean	Gain Loss-1	Gain Loss-2	1
Total_T2.Raw_Mean	Amp Loss-2	Gain WT	1
Total_T2.Raw_Mean	Gain WT	Amp Loss-2	1
Total_T2.Raw_Mean	Amp Loss-2	Gain Loss-1	1
Total_T2.Raw_Mean	Gain Loss-1	Amp Loss-2	1
Total_MD.Raw_Mean	Gain Loss-2	Gain Loss-1	1
Total_MD.Raw_Mean	Gain Loss-1	Gain Loss-2	1
Total_T2.Raw_Mean	WT Loss-1	WT WT	1
Total_T2.Raw_Mean	WT WT	WT Loss-1	1
Total_T2.Raw_Mean	Amp Loss-2	Amp WT	1
Total_T2.Raw_Mean	Amp WT	Amp Loss-2	1
NE_RCBV.Raw_Mean	Amp WT	WT WT	1
NE_RCBV.Raw_Mean	WT WT	Amp WT	1
CE_RCBV.Raw_Mean	Amp Loss-2	Amp Loss-1	1
CE_RCBV.Raw_Mean	Amp Loss-1	Amp Loss-2	1
Total_EPI.Raw_Mean	Gain Loss-1	WT Loss-1	1
Total_EPI.Raw_Mean	WT Loss-1	Gain Loss-1	1
Total_EPI.Raw_Mean	Gain Loss-2	WT Loss-1	1
Total_EPI.Raw_Mean	WT Loss-1	Gain Loss-2	1
CE_MD.Raw_Mean	Amp WT	WT WT	1
CE_MD.Raw_Mean	WT WT	Amp WT	1
CE_MD.Raw_Mean	Gain WT	WT WT	1
CE_MD.Raw_Mean	WT WT	Gain WT	1
Total_EPI.Raw_Mean	Amp Loss-2	Gain WT	1
Total_EPI.Raw_Mean	Gain WT	Amp Loss-2	1
NE_EPI.Raw_Mean	Amp WT	WT WT	1
NE_EPI.Raw_Mean	WT WT	Amp WT	1
CE_FA.Raw_Mean	Amp Loss-1	Gain WT	1
CE_FA.Raw_Mean	Gain WT	Amp Loss-1	1
CE_MD.Raw_Mean	Amp Loss-2	Amp Loss-1	1
CE_MD.Raw_Mean	Amp Loss-1	Amp Loss-2	1
Total_EPI.Raw_Mean	Gain Loss-2	Gain WT	1
Total_EPI.Raw_Mean	Gain WT	Gain Loss-2	1
CE_MD.Raw_Mean	Amp Loss-2	Gain Loss-1	1
CE_MD.Raw_Mean	Gain Loss-1	Amp Loss-2	1
CE_FA.Raw_Mean	WT Loss-1	Gain WT	1
CE_FA.Raw_Mean	Gain WT	WT Loss-1	1
Total_MD.Raw_Mean	WT Loss-1	Amp WT	1
Total_MD.Raw_Mean	Amp WT	WT Loss-1	1
NE_RCBV.Raw_Mean	Gain Loss-1	Gain WT	1
NE_RCBV.Raw_Mean	Gain WT	Gain Loss-1	1
NE_FA.Raw_Mean	Amp WT	WT WT	1
NE_FA.Raw_Mean	WT WT	Amp WT	1
Total_EPI.Raw_Mean	Amp WT	WT WT	1
Total_EPI.Raw_Mean	WT WT	Amp WT	1
NE_T2.Raw_Mean	Amp Loss-1	Gain Loss-1	1
NE_T2.Raw_Mean	Gain Loss-1	Amp Loss-1	1
CE_FA.Raw_Mean	WT Loss-1	WT WT	1
CE_FA.Raw_Mean	WT WT	WT Loss-1	1
Total_EPI.Raw_Mean	Amp Loss-2	WT Loss-1	1
Total_EPI.Raw_Mean	WT Loss-1	Amp Loss-2	1
CE_T2.Raw_Mean	Amp Loss-1	WT Loss-1	1
CE_T2.Raw_Mean	WT Loss-1	Amp Loss-1	1
CE_MD.Raw_Mean	Gain Loss-1	WT Loss-1	1
CE_MD.Raw_Mean	WT Loss-1	Gain Loss-1	1
Total_MD.Raw_Mean	Amp Loss-2	Gain Loss-2	1
Total_MD.Raw_Mean	Gain Loss-2	Amp Loss-2	1
NE_FA.Raw_Mean	Gain Loss-1	Amp WT	1
NE_FA.Raw_Mean	Amp WT	Gain Loss-1	1
CE_T2.Raw_Mean	WT Loss-1	Gain WT	1
CE_T2.Raw_Mean	Gain WT	WT Loss-1	1
NE_FA.Raw_Mean	Amp WT	Gain WT	1
NE_FA.Raw_Mean	Gain WT	Amp WT	1
Total_T2.Raw_Mean	Amp Loss-2	WT WT	1
Total_T2.Raw_Mean	WT WT	Amp Loss-2	1
CE_FA.Raw_Mean	WT Loss-1	Amp WT	1
CE_FA.Raw_Mean	Amp WT	WT Loss-1	1
CE_RCBV.Raw_Mean	Amp WT	Gain WT	1
CE_RCBV.Raw_Mean	Gain WT	Amp WT	1
Total_MD.Raw_Mean	Amp Loss-1	Amp WT	1
Total_MD.Raw_Mean	Amp WT	Amp Loss-1	1
Total_T2.Raw_Mean	Amp Loss-1	Amp WT	1
Total_T2.Raw_Mean	Amp WT	Amp Loss-1	1
NE_T2.Raw_Mean	Gain Loss-2	Gain Loss-1	1
NE_T2.Raw_Mean	Gain Loss-1	Gain Loss-2	1
CE_T2.Raw_Mean	Amp Loss-1	Amp WT	1
CE_T2.Raw_Mean	Amp WT	Amp Loss-1	1
Total_EPI.Raw_Mean	WT Loss-1	Gain WT	1
Total_EPI.Raw_Mean	Gain WT	WT Loss-1	1
Total_T2.Raw_Mean	Amp Loss-1	Gain WT	1
Total_T2.Raw_Mean	Gain WT	Amp Loss-1	1
CE_RCBV.Raw_Mean	Amp Loss-2	WT WT	1
CE_RCBV.Raw_Mean	WT WT	Amp Loss-2	1
NE_EPI.Raw_Mean	Gain Loss-2	Gain WT	1
NE_EPI.Raw_Mean	Gain WT	Gain Loss-2	1
CE_EPI.Raw_Mean	Amp WT	WT WT	1
CE_EPI.Raw_Mean	WT WT	Amp WT	1
NE_RCBV.Raw_Mean	Gain Loss-2	WT WT	1
NE_RCBV.Raw_Mean	WT WT	Gain Loss-2	1
Total_T2.Raw_Mean	Amp Loss-1	Gain Loss-1	1
Total_T2.Raw_Mean	Gain Loss-1	Amp Loss-1	1
CE_FA.Raw_Mean	Amp Loss-1	WT WT	1
CE_FA.Raw_Mean	WT WT	Amp Loss-1	1
Total_EPI.Raw_Mean	Amp Loss-2	Gain Loss-1	1
Total_EPI.Raw_Mean	Gain Loss-1	Amp Loss-2	1
CE_T2.Raw_Mean	Amp Loss-2	WT WT	1
CE_T2.Raw_Mean	WT WT	Amp Loss-2	1
CE_T2.Raw_Mean	Amp Loss-1	Gain WT	1
CE_T2.Raw_Mean	Gain WT	Amp Loss-1	1
CE_RCBV.Raw_Mean	Amp Loss-1	Gain Loss-1	1
CE_RCBV.Raw_Mean	Gain Loss-1	Amp Loss-1	1
Total_MD.Raw_Mean	Amp Loss-1	Gain WT	1
Total_MD.Raw_Mean	Gain WT	Amp Loss-1	1
Total_EPI.Raw_Mean	Amp Loss-2	Amp WT	1
Total_EPI.Raw_Mean	Amp WT	Amp Loss-2	1
CE_MD.Raw_Mean	Amp Loss-1	WT Loss-1	1
CE_MD.Raw_Mean	WT Loss-1	Amp Loss-1	1
NE_T2.Raw_Mean	Gain Loss-2	Amp WT	1
NE_T2.Raw_Mean	Amp WT	Gain Loss-2	1
NE_T2.Raw_Mean	Amp Loss-1	Amp WT	1
NE_T2.Raw_Mean	Amp WT	Amp Loss-1	1
CE_FA.Raw_Mean	Amp Loss-1	Amp WT	1
CE_FA.Raw_Mean	Amp WT	Amp Loss-1	1
CE_MD.Raw_Mean	Amp Loss-1	Gain Loss-1	1
CE_MD.Raw_Mean	Gain Loss-1	Amp Loss-1	1
CE_FA.Raw_Mean	Amp WT	WT WT	1
CE_FA.Raw_Mean	WT WT	Amp WT	1
Total_T2.Raw_Mean	Gain Loss-1	Amp WT	1
Total_T2.Raw_Mean	Amp WT	Gain Loss-1	1
CE_T2.Raw_Mean	WT WT	WT WT	1
CE_T2.Raw_Mean	Gain WT	Gain WT	1
CE_T2.Raw_Mean	Amp WT	Amp WT	1
CE_T2.Raw_Mean	WT Loss-1	WT Loss-1	1
CE_T2.Raw_Mean	Gain Loss-1	Gain Loss-1	1
CE_T2.Raw_Mean	Amp Loss-1	Amp Loss-1	1
CE_T2.Raw_Mean	Amp Loss-2	Amp Loss-2	1
NE_T2.Raw_Mean	WT WT	WT WT	1
NE_T2.Raw_Mean	Gain WT	Gain WT	1
NE_T2.Raw_Mean	Amp WT	Amp WT	1
NE_T2.Raw_Mean	WT Loss-1	WT Loss-1	1
NE_T2.Raw_Mean	Gain Loss-1	Gain Loss-1	1
NE_T2.Raw_Mean	Amp Loss-1	Amp Loss-1	1
NE_T2.Raw_Mean	Gain Loss-2	Amp Loss-1	1
NE_T2.Raw_Mean	Amp Loss-1	Gain Loss-2	1
NE_T2.Raw_Mean	Gain Loss-2	Gain Loss-2	1
Total_T2.Raw_Mean	WT WT	WT WT	1
Total_T2.Raw_Mean	Gain WT	Gain WT	1
Total_T2.Raw_Mean	Amp WT	Gain WT	1
Total_T2.Raw_Mean	Gain Loss-1	Gain WT	1
Total_T2.Raw_Mean	Gain WT	Amp WT	1
Total_T2.Raw_Mean	Amp WT	Amp WT	1
Total_T2.Raw_Mean	WT Loss-1	WT Loss-1	1
Total_T2.Raw_Mean	Amp Loss-2	WT Loss-1	1
Total_T2.Raw_Mean	Gain WT	Gain Loss-1	1
Total_T2.Raw_Mean	Gain Loss-1	Gain Loss-1	1
Total_T2.Raw_Mean	Amp Loss-1	Amp Loss-1	1
Total_T2.Raw_Mean	Gain Loss-2	Gain Loss-2	1
Total_T2.Raw_Mean	WT Loss-1	Amp Loss-2	1
Total_T2.Raw_Mean	Amp Loss-2	Amp Loss-2	1
CE_RCBV.Raw_Mean	WT WT	WT WT	1
CE_RCBV.Raw_Mean	Gain WT	Gain WT	1
CE_RCBV.Raw_Mean	Amp Loss-2	Gain WT	1
CE_RCBV.Raw_Mean	Amp WT	Amp WT	1
CE_RCBV.Raw_Mean	Amp Loss-2	Amp WT	1
CE_RCBV.Raw_Mean	WT Loss-1	WT Loss-1	1
CE_RCBV.Raw_Mean	Gain Loss-1	Gain Loss-1	1
CE_RCBV.Raw_Mean	Amp Loss-1	Amp Loss-1	1
CE_RCBV.Raw_Mean	Gain WT	Amp Loss-2	1
CE_RCBV.Raw_Mean	Amp WT	Amp Loss-2	1
CE_RCBV.Raw_Mean	Amp Loss-2	Amp Loss-2	1
NE_RCBV.Raw_Mean	WT WT	WT WT	1
NE_RCBV.Raw_Mean	Gain WT	Gain WT	1
NE_RCBV.Raw_Mean	Amp WT	Amp WT	1
NE_RCBV.Raw_Mean	Gain Loss-2	Amp WT	1
NE_RCBV.Raw_Mean	WT Loss-1	WT Loss-1	1
NE_RCBV.Raw_Mean	Gain Loss-1	Gain Loss-1	1
NE_RCBV.Raw_Mean	Amp WT	Gain Loss-2	1
NE_RCBV.Raw_Mean	Gain Loss-2	Gain Loss-2	1
Total_RCBV.Raw_Mean	WT WT	WT WT	1
Total_RCBV.Raw_Mean	Gain WT	Gain WT	1
CE_MD.Raw_Mean	WT WT	WT WT	1
CE_MD.Raw_Mean	Gain WT	Gain WT	1
CE_MD.Raw_Mean	Amp WT	Amp WT	1
CE_MD.Raw_Mean	WT Loss-1	WT Loss-1	1
CE_MD.Raw_Mean	Gain Loss-1	Gain Loss-1	1
CE_MD.Raw_Mean	Amp Loss-1	Amp Loss-1	1
CE_MD.Raw_Mean	Amp Loss-2	Amp Loss-2	1
NE_MD.Raw_Mean	WT WT	WT WT	1
NE_MD.Raw_Mean	Gain WT	Gain WT	1
NE_MD.Raw_Mean	Amp WT	Amp WT	1
Total_MD.Raw_Mean	WT WT	WT WT	1
Total_MD.Raw_Mean	Gain WT	Gain WT	1
Total_MD.Raw_Mean	WT Loss-1	Gain WT	1
Total_MD.Raw_Mean	Amp WT	Amp WT	1
Total_MD.Raw_Mean	Gain WT	WT Loss-1	1
Total_MD.Raw_Mean	WT Loss-1	WT Loss-1	1
Total_MD.Raw_Mean	Amp Loss-1	WT Loss-1	1
Total_MD.Raw_Mean	Gain Loss-1	Gain Loss-1	1
Total_MD.Raw_Mean	WT Loss-1	Amp Loss-1	1
Total_MD.Raw_Mean	Amp Loss-1	Amp Loss-1	1
Total_MD.Raw_Mean	Gain Loss-2	Gain Loss-2	1
Total_MD.Raw_Mean	Amp Loss-2	Amp Loss-2	1
CE_FA.Raw_Mean	WT WT	WT WT	1
CE_FA.Raw_Mean	Gain WT	Gain WT	1
CE_FA.Raw_Mean	Amp WT	Amp WT	1
CE_FA.Raw_Mean	WT Loss-1	WT Loss-1	1
CE_FA.Raw_Mean	Amp Loss-1	WT Loss-1	1
CE_FA.Raw_Mean	Gain Loss-1	Gain Loss-1	1
CE_FA.Raw_Mean	Amp Loss-2	Gain Loss-1	1
CE_FA.Raw_Mean	WT Loss-1	Amp Loss-1	1
CE_FA.Raw_Mean	Amp Loss-1	Amp Loss-1	1
CE_FA.Raw_Mean	Gain Loss-1	Amp Loss-2	1
CE_FA.Raw_Mean	Amp Loss-2	Amp Loss-2	1
NE_FA.Raw_Mean	WT WT	WT WT	1
NE_FA.Raw_Mean	Gain WT	WT WT	1
NE_FA.Raw_Mean	WT WT	Gain WT	1
NE_FA.Raw_Mean	Gain WT	Gain WT	1
NE_FA.Raw_Mean	Amp WT	Amp WT	1
NE_FA.Raw_Mean	WT Loss-1	WT Loss-1	1
NE_FA.Raw_Mean	Gain Loss-1	Gain Loss-1	1
NE_FA.Raw_Mean	Amp Loss-1	Amp Loss-1	1
NE_FA.Raw_Mean	Gain Loss-2	Gain Loss-2	1
Total_FA.Raw_Mean	Gain Loss-1	Gain Loss-1	1
Total_FA.Raw_Mean	Amp Loss-1	Amp Loss-1	1
CE_EPI.Raw_Mean	WT WT	WT WT	1
CE_EPI.Raw_Mean	Gain WT	Gain WT	1
CE_EPI.Raw_Mean	Amp WT	Amp WT	1
NE_EPI.Raw_Mean	WT WT	WT WT	1
NE_EPI.Raw_Mean	Gain WT	Gain WT	1
NE_EPI.Raw_Mean	Amp WT	Amp WT	1
NE_EPI.Raw_Mean	WT Loss-1	WT Loss-1	1
NE_EPI.Raw_Mean	Gain Loss-1	Gain Loss-1	1
NE_EPI.Raw_Mean	Gain Loss-2	Gain Loss-2	1
Total_EPI.Raw_Mean	WT WT	WT WT	1
Total_EPI.Raw_Mean	Amp Loss-2	WT WT	1
Total_EPI.Raw_Mean	Gain WT	Gain WT	1
Total_EPI.Raw_Mean	Amp WT	Amp WT	1
Total_EPI.Raw_Mean	WT Loss-1	WT Loss-1	1
Total_EPI.Raw_Mean	Gain Loss-1	Gain Loss-1	1
Total_EPI.Raw_Mean	Amp Loss-1	Amp Loss-1	1
Total_EPI.Raw_Mean	Gain Loss-2	Gain Loss-2	1
Total_EPI.Raw_Mean	WT WT	Amp Loss-2	1
Total_EPI.Raw_Mean	Amp Loss-2	Amp Loss-2	1

## Sheet: Pathway based classificaiton
Analysis	Genotype 1	Genotype 2	P-value	Annotation
NE_FA.Raw_Mean	Proliferative	Neuronal	0.123691
NE_FA.Raw_Mean	Neuronal	Proliferative	0.123691
CE_EPI.Raw_Mean	Neuronal	Glycolytic	0.180817
CE_EPI.Raw_Mean	Glycolytic	Neuronal	0.180817
Total_EPI.Raw_Mean	Neuronal	Glycolytic	0.190194
Total_EPI.Raw_Mean	Glycolytic	Neuronal	0.190194
CE_MD.Raw_Mean	Proliferative	Glycolytic	0.253509
CE_MD.Raw_Mean	Glycolytic	Proliferative	0.253509
NE_FA.Raw_Mean	Neuronal	Glycolytic	0.29744
NE_FA.Raw_Mean	Glycolytic	Neuronal	0.29744
CE_EPI.Raw_Mean	Proliferative	Glycolytic	0.305818
CE_EPI.Raw_Mean	Glycolytic	Proliferative	0.305818
CE_EPI.Raw_Mean	Neuronal	Mitochondrial	0.337551
CE_EPI.Raw_Mean	Mitochondrial	Neuronal	0.337551
Total_RCBV.Raw_Mean	Proliferative	Mitochondrial	0.472274
Total_RCBV.Raw_Mean	Mitochondrial	Proliferative	0.472274
CE_MD.Raw_Mean	Neuronal	Glycolytic	0.48898
CE_MD.Raw_Mean	Glycolytic	Neuronal	0.48898
NE_EPI.Raw_Mean	Mitochondrial	Glycolytic	0.491897
NE_EPI.Raw_Mean	Glycolytic	Mitochondrial	0.491897
Total_FA.Raw_Mean	Neuronal	Mitochondrial	0.495914
Total_FA.Raw_Mean	Mitochondrial	Neuronal	0.495914
NE_RCBV.Raw_Mean	Proliferative	Glycolytic	0.514328
NE_RCBV.Raw_Mean	Glycolytic	Proliferative	0.514328
NE_T2.Raw_Mean	Neuronal	Mitochondrial	0.529272
NE_T2.Raw_Mean	Mitochondrial	Neuronal	0.529272
Total_EPI.Raw_Mean	Mitochondrial	Glycolytic	0.549788
Total_EPI.Raw_Mean	Glycolytic	Mitochondrial	0.549788
NE_FA.Raw_Mean	Neuronal	Mitochondrial	0.589691
NE_FA.Raw_Mean	Mitochondrial	Neuronal	0.589691
CE_T2.Raw_Mean	Neuronal	Glycolytic	0.605267
CE_T2.Raw_Mean	Glycolytic	Neuronal	0.605267
Total_EPI.Raw_Mean	Proliferative	Neuronal	0.605436
Total_EPI.Raw_Mean	Neuronal	Proliferative	0.605436
Total_RCBV.Raw_Mean	Proliferative	Neuronal	0.620054
Total_RCBV.Raw_Mean	Neuronal	Proliferative	0.620054
Total_RCBV.Raw_Mean	Proliferative	Glycolytic	0.635329
Total_RCBV.Raw_Mean	Glycolytic	Proliferative	0.635329
NE_EPI.Raw_Mean	Proliferative	Mitochondrial	0.639523
NE_EPI.Raw_Mean	Mitochondrial	Proliferative	0.639523
CE_EPI.Raw_Mean	Proliferative	Mitochondrial	0.644207
CE_EPI.Raw_Mean	Mitochondrial	Proliferative	0.644207
Total_T2.Raw_Mean	Proliferative	Neuronal	0.66871
Total_T2.Raw_Mean	Neuronal	Proliferative	0.66871
Total_MD.Raw_Mean	Proliferative	Glycolytic	0.669181
Total_MD.Raw_Mean	Glycolytic	Proliferative	0.669181
CE_T2.Raw_Mean	Proliferative	Neuronal	0.678863
CE_T2.Raw_Mean	Neuronal	Proliferative	0.678863
NE_T2.Raw_Mean	Neuronal	Glycolytic	0.70587
NE_T2.Raw_Mean	Glycolytic	Neuronal	0.70587
CE_EPI.Raw_Mean	Proliferative	Neuronal	0.72154
CE_EPI.Raw_Mean	Neuronal	Proliferative	0.72154
CE_FA.Raw_Mean	Proliferative	Glycolytic	0.723996
CE_FA.Raw_Mean	Glycolytic	Proliferative	0.723996
CE_T2.Raw_Mean	Neuronal	Mitochondrial	0.751268
CE_T2.Raw_Mean	Mitochondrial	Neuronal	0.751268
Total_EPI.Raw_Mean	Proliferative	Glycolytic	0.754266
Total_EPI.Raw_Mean	Glycolytic	Proliferative	0.754266
NE_RCBV.Raw_Mean	Proliferative	Mitochondrial	0.757181
NE_RCBV.Raw_Mean	Mitochondrial	Proliferative	0.757181
Total_FA.Raw_Mean	Proliferative	Neuronal	0.785397
Total_FA.Raw_Mean	Neuronal	Proliferative	0.785397
Total_T2.Raw_Mean	Neuronal	Mitochondrial	0.801581
Total_T2.Raw_Mean	Mitochondrial	Neuronal	0.801581
NE_FA.Raw_Mean	Proliferative	Glycolytic	0.805403
NE_FA.Raw_Mean	Glycolytic	Proliferative	0.805403
NE_FA.Raw_Mean	Proliferative	Mitochondrial	0.809758
NE_FA.Raw_Mean	Mitochondrial	Proliferative	0.809758
CE_FA.Raw_Mean	Mitochondrial	Glycolytic	0.81922
CE_FA.Raw_Mean	Glycolytic	Mitochondrial	0.81922
NE_RCBV.Raw_Mean	Neuronal	Glycolytic	0.822576
NE_RCBV.Raw_Mean	Glycolytic	Neuronal	0.822576
CE_RCBV.Raw_Mean	Proliferative	Mitochondrial	0.83948
CE_RCBV.Raw_Mean	Mitochondrial	Proliferative	0.83948
NE_EPI.Raw_Mean	Neuronal	Glycolytic	0.839984
NE_EPI.Raw_Mean	Glycolytic	Neuronal	0.839984
NE_EPI.Raw_Mean	Proliferative	Neuronal	0.854644
NE_EPI.Raw_Mean	Neuronal	Proliferative	0.854644
NE_MD.Raw_Mean	Proliferative	Glycolytic	0.857428
NE_MD.Raw_Mean	Glycolytic	Proliferative	0.857428
CE_MD.Raw_Mean	Mitochondrial	Glycolytic	0.861258
CE_MD.Raw_Mean	Glycolytic	Mitochondrial	0.861258
Total_FA.Raw_Mean	Neuronal	Glycolytic	0.867424
Total_FA.Raw_Mean	Glycolytic	Neuronal	0.867424
Total_FA.Raw_Mean	Mitochondrial	Glycolytic	0.870893
Total_FA.Raw_Mean	Glycolytic	Mitochondrial	0.870893
CE_RCBV.Raw_Mean	Proliferative	Glycolytic	0.877407
CE_RCBV.Raw_Mean	Glycolytic	Proliferative	0.877407
Total_EPI.Raw_Mean	Neuronal	Mitochondrial	0.881756
Total_EPI.Raw_Mean	Mitochondrial	Neuronal	0.881756
NE_RCBV.Raw_Mean	Proliferative	Neuronal	0.883379
NE_RCBV.Raw_Mean	Neuronal	Proliferative	0.883379
CE_RCBV.Raw_Mean	Neuronal	Mitochondrial	0.891821
CE_RCBV.Raw_Mean	Mitochondrial	Neuronal	0.891821
CE_FA.Raw_Mean	Proliferative	Neuronal	0.899261
CE_FA.Raw_Mean	Neuronal	Proliferative	0.899261
CE_MD.Raw_Mean	Proliferative	Mitochondrial	0.902126
CE_MD.Raw_Mean	Mitochondrial	Proliferative	0.902126
NE_EPI.Raw_Mean	Neuronal	Mitochondrial	0.912689
NE_EPI.Raw_Mean	Mitochondrial	Neuronal	0.912689
CE_FA.Raw_Mean	Neuronal	Mitochondrial	0.915129
CE_FA.Raw_Mean	Mitochondrial	Neuronal	0.915129
Total_FA.Raw_Mean	Proliferative	Mitochondrial	0.917564
Total_FA.Raw_Mean	Mitochondrial	Proliferative	0.917564
CE_RCBV.Raw_Mean	Neuronal	Glycolytic	0.918574
CE_RCBV.Raw_Mean	Glycolytic	Neuronal	0.918574
CE_MD.Raw_Mean	Neuronal	Mitochondrial	0.926273
CE_MD.Raw_Mean	Mitochondrial	Neuronal	0.926273
Total_T2.Raw_Mean	Neuronal	Glycolytic	0.935703
Total_T2.Raw_Mean	Glycolytic	Neuronal	0.935703
NE_T2.Raw_Mean	Proliferative	Mitochondrial	0.938168
NE_T2.Raw_Mean	Mitochondrial	Proliferative	0.938168
Total_MD.Raw_Mean	Proliferative	Mitochondrial	0.942609
Total_MD.Raw_Mean	Mitochondrial	Proliferative	0.942609
Total_MD.Raw_Mean	Proliferative	Neuronal	0.943938
Total_MD.Raw_Mean	Neuronal	Proliferative	0.943938
Total_T2.Raw_Mean	Proliferative	Glycolytic	0.944068
Total_T2.Raw_Mean	Glycolytic	Proliferative	0.944068
NE_MD.Raw_Mean	Proliferative	Neuronal	0.954888
NE_MD.Raw_Mean	Neuronal	Proliferative	0.954888
CE_EPI.Raw_Mean	Mitochondrial	Glycolytic	0.961599
CE_EPI.Raw_Mean	Glycolytic	Mitochondrial	0.961599
NE_RCBV.Raw_Mean	Neuronal	Mitochondrial	0.962006
NE_RCBV.Raw_Mean	Mitochondrial	Neuronal	0.962006
Total_MD.Raw_Mean	Neuronal	Glycolytic	0.966919
Total_MD.Raw_Mean	Glycolytic	Neuronal	0.966919
CE_T2.Raw_Mean	Proliferative	Glycolytic	0.968505
CE_T2.Raw_Mean	Glycolytic	Proliferative	0.968505
Total_MD.Raw_Mean	Mitochondrial	Glycolytic	0.972118
Total_MD.Raw_Mean	Glycolytic	Mitochondrial	0.972118
Total_EPI.Raw_Mean	Proliferative	Mitochondrial	0.97254
Total_EPI.Raw_Mean	Mitochondrial	Proliferative	0.97254
NE_T2.Raw_Mean	Proliferative	Glycolytic	0.974144
NE_T2.Raw_Mean	Glycolytic	Proliferative	0.974144
NE_MD.Raw_Mean	Proliferative	Mitochondrial	0.976159
NE_MD.Raw_Mean	Mitochondrial	Proliferative	0.976159
NE_MD.Raw_Mean	Mitochondrial	Glycolytic	0.977135
NE_MD.Raw_Mean	Glycolytic	Mitochondrial	0.977135
Total_T2.Raw_Mean	Mitochondrial	Glycolytic	0.982541
Total_T2.Raw_Mean	Glycolytic	Mitochondrial	0.982541
NE_MD.Raw_Mean	Neuronal	Glycolytic	0.985864
NE_MD.Raw_Mean	Glycolytic	Neuronal	0.985864
Total_RCBV.Raw_Mean	Mitochondrial	Glycolytic	0.987119
Total_RCBV.Raw_Mean	Glycolytic	Mitochondrial	0.987119
NE_T2.Raw_Mean	Mitochondrial	Glycolytic	0.988039
NE_T2.Raw_Mean	Glycolytic	Mitochondrial	0.988039
NE_T2.Raw_Mean	Proliferative	Neuronal	0.988389
NE_T2.Raw_Mean	Neuronal	Proliferative	0.988389
CE_T2.Raw_Mean	Mitochondrial	Glycolytic	0.99115
CE_T2.Raw_Mean	Glycolytic	Mitochondrial	0.99115
NE_RCBV.Raw_Mean	Mitochondrial	Glycolytic	0.996369
NE_RCBV.Raw_Mean	Glycolytic	Mitochondrial	0.996369
Total_RCBV.Raw_Mean	Neuronal	Mitochondrial	0.997132
Total_RCBV.Raw_Mean	Mitochondrial	Neuronal	0.997132
NE_EPI.Raw_Mean	Proliferative	Glycolytic	0.997311
NE_EPI.Raw_Mean	Glycolytic	Proliferative	0.997311
NE_FA.Raw_Mean	Mitochondrial	Glycolytic	0.998259
NE_FA.Raw_Mean	Glycolytic	Mitochondrial	0.998259
CE_FA.Raw_Mean	Neuronal	Glycolytic	0.998458
CE_FA.Raw_Mean	Glycolytic	Neuronal	0.998458
Total_T2.Raw_Mean	Proliferative	Mitochondrial	0.998688
Total_T2.Raw_Mean	Mitochondrial	Proliferative	0.998688
Total_FA.Raw_Mean	Proliferative	Glycolytic	0.998702
Total_FA.Raw_Mean	Glycolytic	Proliferative	0.998702
CE_RCBV.Raw_Mean	Proliferative	Neuronal	0.998735
CE_RCBV.Raw_Mean	Neuronal	Proliferative	0.998735
CE_MD.Raw_Mean	Proliferative	Neuronal	0.999367
CE_MD.Raw_Mean	Neuronal	Proliferative	0.999367
CE_FA.Raw_Mean	Proliferative	Mitochondrial	0.999408
CE_FA.Raw_Mean	Mitochondrial	Proliferative	0.999408
Total_RCBV.Raw_Mean	Neuronal	Glycolytic	0.999485
Total_RCBV.Raw_Mean	Glycolytic	Neuronal	0.999485
NE_MD.Raw_Mean	Neuronal	Mitochondrial	0.999741
NE_MD.Raw_Mean	Mitochondrial	Neuronal	0.999741
CE_RCBV.Raw_Mean	Mitochondrial	Glycolytic	0.999778
CE_RCBV.Raw_Mean	Glycolytic	Mitochondrial	0.999778
CE_T2.Raw_Mean	Proliferative	Mitochondrial	0.999818
CE_T2.Raw_Mean	Mitochondrial	Proliferative	0.999818
Total_MD.Raw_Mean	Neuronal	Mitochondrial	0.999998
Total_MD.Raw_Mean	Mitochondrial	Neuronal	0.999998
CE_T2.Raw_Mean	Glycolytic	Glycolytic	1
CE_T2.Raw_Mean	Mitochondrial	Mitochondrial	1
CE_T2.Raw_Mean	Neuronal	Neuronal	1
CE_T2.Raw_Mean	Proliferative	Proliferative	1
NE_T2.Raw_Mean	Glycolytic	Glycolytic	1
NE_T2.Raw_Mean	Mitochondrial	Mitochondrial	1
NE_T2.Raw_Mean	Neuronal	Neuronal	1
NE_T2.Raw_Mean	Proliferative	Proliferative	1
Total_T2.Raw_Mean	Glycolytic	Glycolytic	1
Total_T2.Raw_Mean	Mitochondrial	Mitochondrial	1
Total_T2.Raw_Mean	Neuronal	Neuronal	1
Total_T2.Raw_Mean	Proliferative	Proliferative	1
CE_RCBV.Raw_Mean	Glycolytic	Glycolytic	1
CE_RCBV.Raw_Mean	Mitochondrial	Mitochondrial	1
CE_RCBV.Raw_Mean	Neuronal	Neuronal	1
CE_RCBV.Raw_Mean	Proliferative	Proliferative	1
NE_RCBV.Raw_Mean	Glycolytic	Glycolytic	1
NE_RCBV.Raw_Mean	Mitochondrial	Mitochondrial	1
NE_RCBV.Raw_Mean	Neuronal	Neuronal	1
NE_RCBV.Raw_Mean	Proliferative	Proliferative	1
Total_RCBV.Raw_Mean	Glycolytic	Glycolytic	1
Total_RCBV.Raw_Mean	Mitochondrial	Mitochondrial	1
Total_RCBV.Raw_Mean	Neuronal	Neuronal	1
Total_RCBV.Raw_Mean	Proliferative	Proliferative	1
CE_MD.Raw_Mean	Glycolytic	Glycolytic	1
CE_MD.Raw_Mean	Mitochondrial	Mitochondrial	1
CE_MD.Raw_Mean	Neuronal	Neuronal	1
CE_MD.Raw_Mean	Proliferative	Proliferative	1
NE_MD.Raw_Mean	Glycolytic	Glycolytic	1
NE_MD.Raw_Mean	Mitochondrial	Mitochondrial	1
NE_MD.Raw_Mean	Neuronal	Neuronal	1
NE_MD.Raw_Mean	Proliferative	Proliferative	1
Total_MD.Raw_Mean	Glycolytic	Glycolytic	1
Total_MD.Raw_Mean	Mitochondrial	Mitochondrial	1
Total_MD.Raw_Mean	Neuronal	Neuronal	1
Total_MD.Raw_Mean	Proliferative	Proliferative	1
CE_FA.Raw_Mean	Glycolytic	Glycolytic	1
CE_FA.Raw_Mean	Mitochondrial	Mitochondrial	1
CE_FA.Raw_Mean	Neuronal	Neuronal	1
CE_FA.Raw_Mean	Proliferative	Proliferative	1
NE_FA.Raw_Mean	Glycolytic	Glycolytic	1
NE_FA.Raw_Mean	Mitochondrial	Mitochondrial	1
NE_FA.Raw_Mean	Neuronal	Neuronal	1
NE_FA.Raw_Mean	Proliferative	Proliferative	1
Total_FA.Raw_Mean	Glycolytic	Glycolytic	1
Total_FA.Raw_Mean	Mitochondrial	Mitochondrial	1
Total_FA.Raw_Mean	Neuronal	Neuronal	1
Total_FA.Raw_Mean	Proliferative	Proliferative	1
CE_EPI.Raw_Mean	Glycolytic	Glycolytic	1
CE_EPI.Raw_Mean	Mitochondrial	Mitochondrial	1
CE_EPI.Raw_Mean	Neuronal	Neuronal	1
CE_EPI.Raw_Mean	Proliferative	Proliferative	1
NE_EPI.Raw_Mean	Glycolytic	Glycolytic	1
NE_EPI.Raw_Mean	Mitochondrial	Mitochondrial	1
NE_EPI.Raw_Mean	Neuronal	Neuronal	1
NE_EPI.Raw_Mean	Proliferative	Proliferative	1
Total_EPI.Raw_Mean	Glycolytic	Glycolytic	1
Total_EPI.Raw_Mean	Mitochondrial	Mitochondrial	1
Total_EPI.Raw_Mean	Neuronal	Neuronal	1
Total_EPI.Raw_Mean	Proliferative	Proliferative	1
