# Supplementary material for: Integrated molecular and multiparametric MRI mapping of high-grade glioma identifies regional biologic signatures
Source: Nat Commun. 2023 Sep 28;14:6066. doi: 10.1038/s41467-023-41559-1 (PMC10539500; doi:10.1038/s41467-023-41559-1)
Supplement: Supplementary file 7 — Supplementary Data 3 [file 41467_2023_41559_MOESM7_ESM.xlsx]

## Sheet: 1Combat Counts
Symbol	P021_201	P021_221	P021_496	P059_112194	P059_112327	P108_358411	P129_375688	P129_375970	P129_375973	P129_376050	P129_376085	P129_376165	P129_376176	P129_376304	P129_376322	P152_374528	P152_387720	P152_387930	P152_387947	P152_387979	P152_388519	P152_388615	P158_150	P158_546	P163_121	P163_137	P163_213	P163_380	P184_504	P184_506	P184_527	P190_227	P190_261	P190_287	P190_313	P190_388	P191_41114	P191_41126	P191_41133	P191_42407	P207_375593	P207_375794	P232_388048	P232_388050	P232_388140	P232_388151	P241_387864	P241_387872	P158_284
LINC00115	13.8481	8.56962	37.1835	2.58861	2.58228	1	8.05696	1.37975	6.98734	7.12025	4.56962	3.8481	9.83544	15.3481	6.96835	43.4747	10.3671	59.557	27.1266	33.0127	74.4177	19.6835	13.1076	15.4494	58.8797	6.05696	60.3418	127.728	6.15823	6.59494	14.2089	3.86076	5.90506	1.60127	10.7848	11.9304	25.2089	29.4557	3.31013	34.019	27.7152	57.6962	17.9494	33.3038	30.5633	15.2468	44.3354	39.6772	43.4051
LINC01128	523.082	463.082	640.93	342.722	129.861	129.911	488.57	408.576	458.601	378.804	208.139	418.956	394.797	397.671	302.791	296.506	493.101	303.253	444.525	447.741	428.892	255.88	275.152	328.272	277.5	142.222	197.962	199.506	244.5	240.722	392.886	215.038	584	319.095	270.184	465.778	306.614	514.367	252	374.785	379.323	374.532	132.082	137.12	167.006	135.354	289.905	268.595	230.639
RP11-54O7.3	453.152	436.722	527.563	39.4684	58.9051	13.1013	2.96835	41.8291	15.057	14.2848	28.5127	3.86076	6.76582	5.63291	19.2722	49.1962	44.0759	20.6456	37.0949	25.6266	17.8038	6.75949	37.7215	69.0443	54.5063	26.6013	41.2785	19.9937	4.22152	13.6203	16.1962	14.962	12.9937	4.94937	1	14.8797	7.60127	70.3924	33.3924	37.3038	608.304	483.487	26.943	49.8797	126.329	45.962	14.557	67.3101	68.8038
SAMD11	719.095	747.772	918.31	112.987	149.519	36.1962	1	66.6835	6.98734	19.5506	25.1962	0	0	9.61392	4.89241	99.2532	95.4494	28.0886	74.4937	56.1962	60.3418	34.8101	8.81013	11.8354	60.1519	95.7215	39.2468	44.4367	22.3987	21.1646	25.057	27.8924	36.9937	28.8418	3.97468	88.1646	35.2089	124.487	100.241	178.285	743.696	672.652	59.7215	82.9937	122.924	87.6962	28.481	172.785	26.8354
NOC2L	2391.37	2395.92	2750.09	1068.04	1038.75	784.089	1171.05	1168.33	1386.82	1020.32	1066.58	1076.42	1066.23	1092.54	816.133	1653.16	1208.72	2191.82	2028.15	2272.81	1787.39	1592.43	1273.63	2161.01	1436.87	973.329	1345.62	1525.01	1356.41	1356.72	772.057	1336.37	1576	1180.94	1259.06	1441.59	1278.41	2483.22	1162.39	2070.37	1797.04	2061.76	1461.47	1430.91	1903.99	1424.56	1737.63	1627.3	875.278
KLHL17	454.513	384.418	518.316	126.867	101.203	84.5886	206.962	241.278	186.19	184.272	327.316	251.734	186.025	200.241	297.278	268.962	147.487	399.741	344.177	370.285	310.665	293.139	85.557	254.418	176.589	70.8418	372.209	203.392	147.69	190.101	230.639	116.975	148.671	154.215	177.038	133.905	96.9367	219.5	64.2405	212.095	228.348	293.595	147.019	165.563	156.601	131.848	106.715	157.31	220.69
PLEKHN1	28.3987	0	25.6392	0	0	0	2.00633	2.47468	6.99367	1	6.53165	1	0	4.70886	2.02532	6.05063	0	0	5.15823	3.82911	3.05696	4.87342	0	1	5.15823	12.6962	18.1266	33.9367	6.17089	1	0	5.82911	0	0	0	0	13.8228	114.589	2.25316	70.519	0	0	4.51899	0	0	1	0	2.34177	0
C1orf170	15.9241	2.87342	70.3924	1	0	0	2.97468	1.39873	4.78481	11.5696	29.2278	2.9557	3.90506	8.49367	6.11392	14.2405	1	8.81013	2.37975	8.73418	24.6329	3.82278	2.83544	14.3608	18.0696	1	5.15823	1	11.9304	17.3861	19.1519	33.7342	3.0443	1	0	1	3.05696	89.2405	1.42405	95.8354	2.55063	2.58228	5.53165	4.1962	10.7405	6.20253	12.7278	14.5253	0
HES4	3382	3268.82	3469.17	276.93	96.1646	896.734	535.544	548.354	542.044	400.81	1082.84	990.538	412.646	548.519	1026.76	1412.8	418.222	2084.25	972.171	1835.73	912.475	1343.6	877.614	904.013	201.468	181.854	347.975	654.937	343.513	649.873	981.962	2393.25	362.481	1634.89	1011.63	951.88	761.373	1022.61	485.709	1707.97	2463.75	2837.27	1291.39	1730.06	2046.5	2024.21	467.589	389.722	1734.09
ISG15	1075.39	1422.74	1105.84	821.044	1413.57	4428.28	531.88	218.842	743.006	498.063	2238.16	700.614	825.684	1838.96	1249.13	2171.28	161	2165.44	1568.51	2405.65	1551.92	3668.86	845.854	1037.97	436.12	924.918	524.006	516.184	1078.57	752.962	809.013	13071.1	2532.41	10213.1	6560.95	5606.85	3250.18	5645.11	727.38	12686.8	209.62	513.829	2359.7	3220.52	3015.75	2333.85	18249.9	5383.58	1095.97
AGRN	10628.3	10450.3	11802.2	2972.35	3455.22	5127.46	5600.58	4004.68	4767.54	2446.52	1466.55	4268.63	3633.04	3331.63	1761.82	8796.06	4187.13	8335.89	17365.6	10865.8	10075.7	7484.15	3785.65	4818.62	2984.99	6210.16	9164.23	2691.06	7983.63	10300.3	2268.13	13727.6	2817.79	6120.79	7408.04	7047.51	4227.46	11960.7	6609.23	6779.2	5002.9	6137.62	11521.5	8138.73	13268.9	8833.73	9080.21	4709.84	2051.32
C1orf159	252.272	280.658	237.259	290.392	264.443	169.342	360.297	428.171	363.323	468.506	736.196	421.354	342.962	446.335	420.032	407.468	341.494	448.443	409.525	569.576	355.38	404.722	257.481	425.956	269.627	115.595	495.361	353.715	309.987	361.095	392.184	297.696	281.981	337.462	486.791	339.57	210.886	384.848	167.557	276.234	215.614	200.494	282.171	383.494	424.797	276.051	233.816	173.797	613.791
TNFRSF18	0	2.21519	10.5316	24.3418	15.9937	7.28481	25.1519	1.42405	1.17722	5.87975	22.6392	32.3861	39.4494	15.3608	3.93671	14.2468	5.66456	14.2468	11.2405	21.4494	5.96203	10.557	3.82278	4.62658	126.608	52.6646	80.4241	43.3734	5.3038	14.6646	19.2215	96.4367	1	36.7722	21.7658	4.35443	13.8418	127.278	12.7911	329.816	0	1	4.51899	7.28481	9.64557	11.7911	69.9051	87.1646	46.5
TNFRSF4	2.83544	14.4557	11.3987	4.75316	20.1392	33.9873	8.94937	5.5	4.79114	7.13924	66.0759	9.14557	14.4304	11.4937	3.9557	59.8987	3.63291	25.1266	42.0443	52.5127	48.0823	25.6392	20.3101	11.8481	14.2658	89.4557	145.911	2.97468	28.9494	22.9494	3.48734	49.5759	18.2215	63.9937	29.5633	80.0443	7.62658	205.462	12.7911	149.81	7.49367	17.9494	52.2722	26.4051	32.3544	33.9367	41.8924	46.9557	50.0063
SDF4	4144.83	4655.93	4684.54	2911.97	4077.15	3641.39	6178.27	4202.27	5337.69	5893.36	3652.7	4890.42	6687.13	8876.01	5075.8	4911.75	2339.77	7642.62	5817.44	7894.71	5167.97	5240.41	4637.78	5702.36	6736.09	7456.61	6275.24	5954.03	6715.45	5321.75	3030.08	6310.6	3251.78	3619.89	4246.47	3678.41	4414.32	8720.29	4709.84	7615.77	3587.16	4221.32	4672.34	4082.75	4421.42	4317.52	5748.67	5188.92	4758.18
B3GALT6	1470.92	1633.87	1709.98	821.278	1148.43	1193.1	955.259	791.114	1055.49	908.835	1119.27	963.487	886.804	913.563	693.392	1380.64	837.133	1307.34	1392.75	2125.98	1214.24	1255.09	1214.24	1699.46	2393.25	2209.9	1494.22	1611.73	1759.71	1015.2	670.778	1164.11	866.968	897.563	754.671	897.823	1184.44	2664.4	1378.17	1885.91	2108.61	1854.04	1826.27	2004.31	2085.63	1736.21	1639.91	1551.45	1227.27
FAM132A	3.76582	1	6.91772	11.9873	2.58861	18.8797	15.2468	20.2215	9.99367	12.5506	145.911	16.8481	24.3418	17.481	4.89241	6.05696	8.03797	4.78481	9.01899	11.7911	1.99367	6.75949	16.2848	15.4684	66.2152	24.3101	96.5633	71.962	5.31013	5.62025	2.56329	2.72152	4.98734	80.3544	17.7089	2.5443	8.60127	65.6709	2.28481	15.2848	37.9177	51.2405	3.26582	2.10127	3.12025	10.6013	1.31013	16.2848	59.1899
UBE2J2	1970.36	1856.82	2107.16	956.386	1013.57	820.703	1233.59	1165.51	1283.42	1348.01	2574.01	1497.39	1266.42	1365.91	1888.76	1576.75	869.551	1767.65	1328.97	1936.36	899.772	1549.67	1078.1	1925.44	1735.63	1628.78	1618.78	2176.27	1643.3	1104.39	1101.47	1289.09	991.051	1063.42	1065.54	1015.2	1463.5	2102.11	991.759	2264.87	1430.91	1124.62	1407.53	1485.22	1677.43	1554.91	1241.08	1281.18	1282.78
SCNN1D	115.513	91.7785	102.108	188.019	118.247	111.044	212.842	497.899	190.057	329.816	734.424	328.62	180.886	361.728	285.076	331.975	261.696	649.873	456.854	514.133	483.367	564.797	189.88	282.563	325.892	134.886	621.956	385.247	205.285	463.082	398.924	199.051	207.304	304.582	360.297	264.222	236.494	118.475	108.468	155.114	266.076	329	164.101	376.525	421.051	198.253	68.9747	126.506	1066.78
ACAP3	1791.2	1276.98	1566.7	2861.62	2367.54	2990.84	2133.9	5361.04	2513.97	2743.67	3953.7	2346.71	1964.49	2859.01	2753.73	6978.37	4243.09	8408.77	9519.84	10658	8335.89	9763.48	2304.04	4664.69	3245.16	1666.07	10833.3	4919.85	1934.65	9270.66	4869.51	2914.78	4903.09	4919.85	6570.11	4462.72	2534.61	1962.61	2494.97	1856.82	3018.42	3823.03	2727.84	5007.73	5388.95	2822.99	1532.06	1233.98	2370.96
PUSL1	282.171	372.949	345.829	177.171	310.551	144.709	250.411	240.639	284.165	278.696	605.899	260.88	278.032	409.741	328.69	530.918	157.937	417.968	444.608	877.177	582.348	502.994	210.968	249.209	583.684	324.823	540.342	847.525	366.323	306.88	306.165	361.095	206.468	202.981	185.956	183.835	326.519	379.215	312.222	496.228	259.032	299.519	212.525	241.449	178.203	251.835	225.544	236.177	405.525
CPSF3L	2107.16	2235.54	2702.24	1404.39	1276.28	1110.75	1733.61	2272.81	1605.78	2066.94	3393.91	2152.46	1790.58	2038.2	2164.68	2321.42	1598.92	2848.45	2613.72	3355.47	2502.68	2607.23	1442.84	2459.13	2638.42	1702.98	4136.18	2854.94	1734.09	1965.87	1428.36	1700.87	1408.66	1316.41	1645.29	1332.06	1892.2	2279.44	1674.56	2291.42	1822.65	2094.59	1429.5	1632.55	2031.37	1505.8	1406.36	1642.46	2210.76
GLTPD1	1395.63	1509.83	1599.38	719.816	934.139	445.449	1368.65	802	1599.84	1813.46	1453.41	1164.11	1447.31	1642.89	1281.84	729.392	573.266	1152.15	684.911	1005.23	856.38	967.177	1087.83	1333.66	1722.18	1211.48	1042.3	1152.75	1245.47	667.886	587.215	1434.24	926.259	626.937	797.146	794.544	954.468	1321.35	1163.26	1517.94	1231.22	964.367	961.348	907.93	1034.57	870.348	1343.89	1115.04	639.62
TAS1R3	21.5886	7.67089	16.3671	8.96835	64.4873	3.35443	60.481	24.4177	43.6899	74.0886	55.9747	13.019	42.5886	66.7658	29.8038	14.2532	1.52532	13.4557	22.9747	7.87975	29.4051	18.7278	18.3228	45.6076	147.563	40.1076	114.823	119.576	40.6456	17.3987	15.3987	22.9114	15.1203	13.0633	16.6962	9.5	23.1266	32.2595	28.6709	38.481	86.4873	108.671	28.8418	29.8165	51.5443	6.21519	43.1329	19.4747	25.6266
DVL1	2598.67	2342.49	2558.9	2907.96	2606.15	1383.83	3225.66	3212.21	2820.27	3222.12	1666.5	3060.44	2887	2456.91	2944.34	2844.44	3260.6	3527.95	2784	3457.06	3053.83	2660.85	3383.87	3311.72	3205.75	1506.53	2887	2974.88	2158.67	3021.24	5458.35	2113.25	3582.66	3866.79	3405.33	3780.66	2905.14	2645.13	2651.68	2549.32	5116.9	5219.45	2105.63	2059.09	2268.13	1936.36	2218.49	2255.77	1576.39
MXRA8	859.133	624.038	569.203	1330.35	1476.01	2018.03	921.658	1069.32	860.177	1250.92	989.373	848.165	925.171	1482.04	814.323	662.487	790.297	1273.3	1324.54	728.146	964.152	1202.8	1134.4	907.93	608.557	4308.15	1309.03	510.772	1242.91	1789.58	1658.93	7420.81	1473.99	1738.16	2128.34	1555.84	3210.44	9080.21	3034.34	8138.73	710.766	1029.05	1096.28	1059.64	673.259	751.443	903.348	1614.59	782.203
AURKAIP1	1679.42	2198.17	1764.37	2076.55	2503.69	1458.94	2971.02	2243.41	3141.22	4218.14	6882.46	3311.72	3721.39	4007.17	4033.16	2543.93	1471.65	3204.09	1760.23	3066.29	1814.05	2268.99	2645.13	4809.4	3081.21	3034.34	2182.63	6050.95	2518.08	1632.55	2344.17	3232.82	2187.26	3184.96	2826.92	2329.3	2563.07	2964.08	2118.46	4144.83	3072.23	2575.15	2010.3	2190.98	2463.75	2795.02	2051.98	2107.16	2747.55
CCNL2	1915.81	1387.99	1536.78	1618.78	887.203	1185.62	2311.02	3430.76	1526.3	2781.39	3503.82	2857.73	1912.37	3099.96	3556.91	2752.54	2024.21	5405.96	3268.82	3953.7	2128.34	4403.73	1438.46	1860.37	1992.86	935.31	9098.55	2231.49	1889.81	3066.29	1860.37	1779.86	1171.32	1990.84	2450.37	1338.09	2224.26	1897.56	849.943	1577.24	903.348	1474.3	1216.13	2188.03	2385.71	1309.71	666.576	1002.84	2692.35
RP4-758J18.2	513.652	647.671	639.006	348.658	451.032	180.886	552.095	431.449	483.88	626.519	515.171	576.481	598.835	558.468	584.291	612.816	426.975	560.291	557.506	984.354	579.867	668.842	607.259	899.133	924.918	549.443	689.487	840.12	466.032	341.278	371.962	618.304	435.272	467.823	451.873	397.538	665.886	577.747	623.589	432.139	909.006	584.741	708.487	565.184	734.063	856.759	738.994	668.671	654.089
MRPL20	1032.35	1228.78	1023.13	1560.54	1816.25	1046.44	1649.49	1480.01	1653.72	2039.56	6029.46	1984.35	2016.71	2116.23	2228.34	1522.92	1180.38	1720.14	1138.26	1938.16	1080.61	1518.75	1822.07	2482.3	1154.96	1830.74	1126.68	2133.11	2048.54	1661.32	2648.37	1606.55	1589.32	2249.89	2240.13	1378.17	1669.31	1826.27	1283.09	1836.82	1568.51	1174.77	1489.83	1783.61	1678.94	1863.84	1332.66	1483.92	1912.91
ANKRD65	208.038	210.886	149.81	1456.46	1751.49	306.354	135.816	512.892	216.411	185.278	303.348	99.8734	142.139	222.184	279.614	256.253	853.437	249.69	347.873	529.804	247.203	322.506	360.627	588.867	100.241	65.9051	111.247	116.975	38.038	299.595	789.899	245.114	423.747	590.418	577.747	460.038	209.854	105.747	317.297	131.684	127.924	176.797	86.9177	263.816	172.785	141.943	307.93	296.589	412.386
TMEM88B	46.6962	54.6899	4.46203	1109.63	2363.37	73.4873	39.2722	808.051	120.873	101.006	448.234	55.0506	39.4684	131.848	187.861	7.88608	1167.7	41.8924	111.873	124.272	54.6899	54.3481	237.177	1242.33	40.019	1.85443	42.9241	75.7975	10.8228	969.57	62.3924	27.1456	430.703	24.3797	468.203	13.9304	1	0	48.3418	7.14557	27.7532	88.0063	84.1329	346.304	126.361	77.2342	9.14557	35.4684	212.241
VWA1	1201.09	1494.22	741.766	7952.89	13727.6	1947.32	2450.37	3697.93	1936.36	1837.33	3399.44	2948.72	2413.08	2143.66	2522.15	1952.43	4153.48	1843.92	4187.13	3111.35	1824.33	1650	3519.73	8519.56	1172.78	4495.15	2635.06	1194.34	3260.6	5327.61	2799.03	1738.68	2633.97	2611.62	4974.68	1433.84	2876.34	2466.65	2551.37	3248.71	440.544	654.285	4988.28	5702.36	5372.23	4470.32	3385.94	4614.91	3554.72
ATAD3C	33.3797	15.4684	5.41139	129.861	76.5	96.6076	65.3038	256.082	77.4177	149.241	508.62	104.677	105.873	187.519	109.981	125.633	86.1835	39.0759	81.0063	40	67.3797	39.6709	83.8038	98.4747	30.481	47.481	177.741	40.2405	28.962	124.918	91.2785	448.101	109.203	246.443	148.259	39.3861	33.1899	27.5063	25.2911	53.7215	5.56329	16.9114	216.703	355.93	249.025	436.804	18.7278	27.8924	222.329
ATAD3B	378.171	358.652	363.038	327.316	243.684	282.854	398.5	593.335	320.924	512.297	1128.13	466.184	355.658	571.291	529.316	480.937	413.272	612.816	498.241	541.892	451.639	546.677	237.259	378.804	589.013	381.867	1247.25	1119.53	374.07	570.095	481.5	356.437	294.962	451.032	435.177	321.728	496.228	1107.72	289.557	902.424	231.696	326.209	332.601	473.19	557.506	418.101	161	258.019	600.418
ATAD3A	1107.19	1220.76	1257.23	592.165	740.076	433.854	977.987	788.778	1114.78	1191.64	2066.15	818.177	1286.91	1402.63	956.013	998.38	593.209	1350.11	1272.27	1513.81	1244.14	1126.09	723.19	1322.96	1896.33	1231.83	1758.18	2088.6	1012.85	840.354	562.323	923.842	768.981	627.12	678.671	755.475	869.323	2304.86	1134.7	1782.51	936.627	1056.25	794.152	866.411	943.373	773.133	656.778	651.601	805.481
TMEM240	327.538	286.816	256.551	318.722	122.203	98.962	289.652	327.987	309.69	414.405	399.854	285.835	287.335	222.272	318.228	232.165	292.753	314.981	196.462	313.772	252.81	278.139	213.627	429.715	330.5	234.392	336.544	542.253	153.051	100.165	337.873	128.791	408.443	196.962	198.962	323.044	192.633	108.468	224.285	161.576	599.43	446.089	137.481	128.266	150.392	82.9937	213.696	185.956	107.715
SSU72	1208.48	1129.78	1132.25	2113.97	1860.97	1446.94	1638.97	1587.02	1711.58	1782.51	1796.43	1948.54	1597.12	1441.59	2002.42	1476.01	1638.54	1866.77	1556.68	1787.39	1193.38	1423.8	2259.02	3025.56	2895.44	2694.78	2168.46	2509.75	1473.55	1410.49	2187.26	2259.84	2102.88	2410.21	2096.92	2101.41	3179.94	3361.22	2398.68	3357.15	2979.08	3204.09	2517.06	2147.41	2330.27	2564.18	1743.45	1900.73	2270.5
C1orf233	361.095	441.158	363.139	579.449	237.361	169.443	228.899	314.266	172.842	144.797	125.633	233.899	183.595	111.468	155.291	259.608	350.468	55.3101	246.715	253.285	189.778	114.07	527.437	372.949	229.728	435.81	167.082	166.924	65.7658	55.6013	426.165	19.7342	363.557	177.304	115.386	275.652	221.348	508.62	318.544	254.323	1473.99	1157.48	508.12	356.139	301.93	308.133	47.557	65.5696	980.949
MIB2	1475.55	1194.34	1325.94	1850.58	1627.75	774.063	1821.56	2714.86	1887.56	2190.98	4724.48	2018.03	1789.58	2295.88	1729.01	1559.65	1691.68	2681.59	2188.8	2286.04	1720.14	2456.91	1309.39	2267.2	2245.06	1313.34	3596.02	2203.18	1885.91	2931.6	2984.99	1663.64	1935.79	2020.67	2160.19	1731.47	1667.37	1552.71	1527.91	1670.27	1609.01	1869.15	1127.53	1688.47	1887.56	1272.92	1583.75	1936.36	1249.44
MMP23B	0	1	6.13291	1	1	1	5.97468	8.53797	2.77848	7.14557	14.5886	1.06962	33.9367	49.1456	9.09494	3.14557	1	9.83544	4.0443	1.27215	5.96835	5.71519	1	3.74051	24.4177	18.8671	96.6076	22.8418	0	3.60127	1	9.9557	0	13.1013	3.11392	1	1	47.8671	1	16.4114	0	6.25316	0	1	1.24684	0	48.8671	110.715	39.3101
CDK11B	620.753	556.348	661.177	585.595	578.949	395.975	619.88	485.709	561.291	598.304	294.962	540.342	478.791	600.12	460.038	486.981	643.158	1016.64	959.304	1025.77	708.627	1023.37	520.829	1032.35	914.848	522.57	1089.03	1055.73	483.981	631.646	388.07	660.228	561.557	538.278	634.861	518.057	463.418	618.481	575.962	731.608	938.924	957.684	557.367	510.487	651.259	529.158	643.291	788.057	406.892
SLC35E2B	2907.96	2928.49	3197.27	1140.79	942.506	1288.44	2080.94	1742.44	1884.19	1906.36	562.044	1610.35	1573.69	2082.28	1524.56	1874.09	2067.63	2060.37	2363.37	2737.18	1904.51	2061.76	926.899	1203.42	2453.18	1458.94	2286.04	1552.71	979.823	1095.52	1028.57	1718.66	1828.98	1796.43	1584.77	2082.92	873.31	827.247	1016.64	586.576	1838.42	1971.04	1975.3	1669.78	1893.99	1409.39	1960.78	1989.64	1130.94
CDK11A	13.8544	16.7152	19.6076	14.1582	3.58228	5.3038	26.1139	24.4494	11.019	11.5949	15.4937	16.8544	18.3797	41.7911	23.4747	22.3165	16.4114	49.1962	27.1329	33.0443	27.4684	32.962	1.48734	8.26582	36.9304	7.01266	122.924	69.0886	10.8291	19.443	12.2848	13.8987	9.90506	14.1266	13.7975	6.43671	5.34177	49.7785	1.4557	22.4367	29.0759	47.6203	5.53165	6.39241	12.4937	3.31013	9.1519	8.25949	24.6076
SLC35E2	185.468	200.778	214.563	89.2405	41.1203	20.6709	117.823	95.6646	120.93	102.975	59.8481	79.8861	96.3291	143.778	112.323	96.4367	81.6899	97.0253	125.07	143.405	131.57	85.9241	38.8924	49.443	186.747	104.956	167.146	125.563	76.5	86.6013	84.0127	36.7278	66.6835	48.4873	35.6139	92.4494	88.1646	123.715	87.4241	50.0063	204.449	288.576	66.0759	42.8671	44.9051	37.1835	59.7532	43.8228	91.2278
NADK	1649.08	2114.8	1904.51	746.861	901.791	1183.57	1483.2	857.633	1425.27	1460.39	635.044	1270.03	1420.06	1931.65	1146.54	1844.43	884.658	2116.23	1650.51	2227.5	1725.04	1611.27	984.354	1509.42	2001.28	2082.28	2038.93	1808.04	1886.49	1255.09	697.392	2135.44	772.563	1272.27	1118.7	1170.8	2536.59	2349.5	2404.59	1594.56	1705.39	1785.07	1403.37	1028.79	1164.41	1279.79	1881.18	1437.75	904.013
GNB1	21419.8	18934.7	22600	11919.8	7560.36	7749.73	16153.8	13071.1	13848.6	13848.6	4414.32	12130.5	16476.6	12384	11446.1	12384	16812	13424	16901	15852.7	16651.2	9385.85	11142	9608.77	15922.4	7271.85	14576.7	15922.4	8974.8	10747.4	14697	9476.62	14576.7	11758.5	11338.2	13018.8	13320.4	10327.9	14027.1	10450.3	11919.8	12820.6	15311.5	11643.4	16397.5	13572.4	9721.54	8519.56	7470.36
C1orf222	25.9747	11.3481	4.48734	73.3671	47.1772	1.3481	208.139	66.7215	19.7342	19.5759	21.1392	184.12	71.0886	1.78481	36.7975	6.07595	98.1899	3.77215	6.34177	1.94937	3.8481	2.02532	43.981	8.29747	2.51266	7.03797	0	0	8.64557	15.6899	75.1899	33.7595	71.6899	140.025	79.1899	52.4367	12.7911	20.7532	33.4241	3.42405	20.0823	8.20886	4.53165	14.3924	3.14557	10.6013	5.90506	8.25949	24.6329
GABRD	278.449	124.918	15.4177	1886.49	4.75949	7.31646	1541.91	1934.65	405.949	791.114	93.2911	1335.66	1628.3	4.72152	528.07	39.6709	808.804	79.8291	150.228	50.1646	15.8608	52.3924	951.88	29.0316	5.85443	121.753	9.53165	2.34177	102.386	247.848	1906.97	40.7152	1169.78	1100.18	711.766	851.816	263.816	32.2595	301.158	50.8101	256.184	41.3228	27.7532	14.3987	40.5696	46.9051	53.0127	41.6519	13.519
PRKCZ	503.633	223.38	167.31	1990.25	1297.17	419.316	1704.35	1177.66	810.19	745.823	206.089	1539.26	1054.45	243.684	786.696	301.93	2281.15	177.665	277.019	254.323	296.892	225.614	1658.44	762.658	418.101	126.608	322.918	426.038	73.7658	541.722	1961.37	129.646	1667.87	1541.44	1145.08	1346.35	541.892	29.4873	667.582	58.019	824.741	680.184	747.437	968.171	971.481	982.456	154.076	107.608	343.627
C1orf86	1543.65	1994.85	1826.75	986.88	1321.35	963.025	1554.47	1238.56	1746.7	1825.61	3561.32	2091.43	1642.46	1966.54	2140.06	914.449	746.861	838.557	689.646	839.139	660.228	763.19	1515.87	2212.42	1301.09	1494.67	1073.04	1321.96	1454.46	939.424	1118.7	1505	613.43	988.487	1042.84	842.063	1711.08	2030.07	1289.37	2360.7	1597.12	1361.37	1683.73	1679.91	1752.03	2071.65	984.139	1155.23	3823.03
SKI	4544.61	4071.86	4843.08	2271.99	2773.66	2511.89	3609.37	2922.92	3921.84	3359.3	709.43	2554.75	2853.69	2959.78	2010.3	2292.35	3262.27	2252.23	3768.58	3139.58	3333.54	2472.78	3399.44	2709.16	3654.93	2567.35	3548.65	2340.59	5567.92	4452.31	2155.44	3503.82	2837.27	2273.81	3021.24	3589.11	3978.92	4965.74	5327.61	2888.29	3432.57	4321.23	3374.22	2518.08	3463.27	2705.65	5670.99	4521.68	1251.24
MORN1	111.468	145.823	145.462	87.3797	97.0253	39.0759	78.3418	83.038	72.3544	121.481	134.823	61.5633	114.449	99.5506	92.3418	115.949	69.1519	95.0506	85.0443	90.5696	98.1899	118.709	70.4557	88.1013	228.266	108.772	250.316	235.962	159.576	87.9304	97.9937	125.633	74.2975	61.0253	62.3924	79.1456	149.956	203.316	110.348	100.93	159.114	226.595	55.4114	54.6519	78.6899	92.1456	158.456	189.677	76.6899
RP4-740C4.6	113.671	124.987	143.911	48.7278	55.0823	21.7278	65.3228	34.4557	34.2468	55.6013	69.0886	54.0506	31.6899	66.8038	19.2848	45.1266	20.443	55.3418	64.3734	36.3291	76.6456	93.3861	38.9177	31.2278	113.481	57.3987	74.2975	47.3924	101.329	71.0127	30.2468	193.525	48.6013	29.7848	56.6203	45.7342	127.449	139.329	133.057	151.215	39.3861	52.5127	46.5633	40.9747	74.1772	41.5506	176.044	191.234	31.038
RER1	2330.27	2578.09	2357.89	2820.27	3308.2	2519.13	3340.37	3159.48	3265.73	3619.89	4324.61	3556.91	3628.77	4236.59	3499.63	1774.53	2141.37	1852.87	1709.04	1668.34	1508.56	1783.61	2692.35	2829.4	4174.66	3695.81	4150.63	4236.59	3561.32	2736.13	2140.06	3505.54	1881.83	2924.43	3600.37	1880.62	3351.64	4400.22	3123.91	3691.48	2893.96	2680.61	3022.7	3453.2	3099.96	3173.44	2697.27	2924.43	2271.99
PEX10	1159.23	1250.01	1308.03	675.342	1127.22	619.361	1011.87	740.399	1272.58	1374.84	311.595	902.886	1195.46	1166.68	905.329	639.171	740.905	569.468	597.975	626.81	704.918	573.684	687.69	1072.09	1655.94	917.253	681.481	1299.46	1338.78	584.741	465.215	1286.25	477.557	587.614	863.911	960.253	1113.95	785	1099.65	644.215	1086	1057.23	1555.84	1046.44	1433.84	1992.86	1208.72	989.823	846.038
PLCH2	116.114	115.513	44.3101	1273.63	1609.95	199.918	308.741	1285.32	171.228	299.759	583.551	364.797	143.152	226.905	341.019	45.1582	876.747	74.4747	134.949	139.462	32.6835	41.1899	536.81	459.335	519.759	31.9873	612.127	77.019	4.24051	194.943	997.481	85.8608	444.823	273.975	396.487	774.456	95.0886	54.4557	184.519	58.057	275.652	268.361	282.285	699.468	532.823	382.468	34.5443	47.0127	520.418
PANK4	681.481	717.367	826.297	356.677	281.133	276.519	572.722	617.291	518.601	573.873	522.437	516.184	535.759	626.81	525.759	357.139	446.437	354.348	289.196	297.696	357.633	300.019	358.5	533.722	594.139	245.867	742.108	518.5	454.918	423.747	364.797	397.671	431.658	309.69	299.437	434.759	390.759	581.272	399.551	492.563	759.19	804.595	381.994	337.196	496.722	414.184	497.209	374.184	390.354
HES5	491.823	600.994	356.437	21.5	0	36.2468	1.3481	60.3797	397.133	57.8228	210.019	3.87342	2.9557	7.65823	79.4177	217.329	107.608	700.614	63.5696	230.335	283.924	221.449	437.854	1063.95	135.044	13.6076	187.646	329.316	3.32911	4.56962	32.3544	6.94937	3.88608	18.7405	28.3734	76.8038	25.2215	217.601	111.373	50.0443	490.487	769.323	89.4114	221.449	1579.38	292.576	282.563	24.8228	115.715
TNFRSF14	469.975	543.43	620.31	922.962	809.013	227.633	521.646	727.791	697.241	731.608	2060.37	1072.09	817.614	2748.78	981.741	405.31	230.639	509.006	392.886	420.69	300.266	548.228	138.665	133.994	200.582	2107.89	491.696	184.361	1037.54	1261.27	1049.69	925.639	393.171	1172.26	808.051	526.671	1163.26	1274.92	681.481	1369.04	80.0949	73.519	328.272	643.462	338.538	347.873	955.019	769.323	902.658
FAM213B	865.367	971.013	868.013	1041.85	1068.8	488.633	894.93	880.677	1173.04	831.076	339.785	848.329	788.348	788.525	708.937	653.468	1325.94	507.285	570.095	670.778	698.576	663.494	673.715	1356.72	1287.23	893.5	870.348	664.127	1334.34	1090.34	1361.37	602.671	1257.53	579.449	1000.28	2064.67	1862.71	997.481	1834.58	753.551	942.722	840.506	1721.12	1025.77	1550.06	1758.75	1298.18	878.829	294.962
MMEL1	0	0	0	51.9684	170.734	7.32911	2.99367	7.47468	18.4747	7.16456	0	1	0	8.5	4.91772	0	15.3481	8.81013	3.18987	1	6.92405	10.5696	2.8481	116.114	66.2595	32.0127	52.1962	32.9241	30.0886	35.5633	6.20253	36.7722	5.91772	3.36709	47.1203	42.5	164.165	47.9304	89.5633	27.6582	20.9304	14.5253	45.7342	16.8228	18.2785	48.6709	53.0506	36.7278	13.5316
TTC34	47.7025	30.5633	69.2911	27.2089	80.2342	1.37975	14.1772	26.5063	26.3038	30.4684	73.9241	3.88608	9.85443	45.6076	9.10759	32.2975	45.0949	15.5063	48.7278	32.2785	24.6392	28.9494	13.1076	30.1582	113.525	29.5823	115.595	79.9747	76.5823	26.6013	5.05696	22.9494	5.92405	5.94937	13.8228	8.1962	165.272	33.2785	32.3861	5.39241	11.5316	10.4241	49.0253	78.3038	128.715	74.8608	38.5443	39.7089	41.2025
LINC00982	284.652	166.152	280.222	536.057	120.025	20.6899	119.443	256.994	146.209	463.563	1736.59	122.019	351.842	118.5	468.652	39.6772	484.506	68.9114	44.0759	29.1203	49.481	78.1899	463.316	114.747	23.3987	33.6392	19.2215	15.2468	85.9241	231.184	833.165	50.6582	326.873	593.209	455.646	475.69	90.8165	53.5696	133.525	51.6962	102.177	75.9114	334.759	382.468	517.684	484.759	58.8165	73.1266	72.0127
PRDM16	518.196	389.924	701.329	252.158	232.835	50.6266	196.962	257.089	481.12	339	444.032	310.956	435.006	100.443	392.456	25.4937	426.285	77.6582	66.6392	74.0886	73.4684	198.12	176.684	206.203	176.684	202.114	232.443	147.392	246.715	384.133	328.62	224.696	397.272	344.873	421.487	591.152	586.747	175.804	699.468	257.911	164.399	460.557	192.222	284.481	202.538	202.981	364.095	569.297	17.7089
ARHGEF16	57.0759	46.1835	100.057	10.962	33.2152	65.2658	8.94937	47.481	3.81013	3.79747	130.013	11.9684	5.79114	13.1772	6.98734	1.39873	20.462	3.78481	3.20886	6.6962	14.943	5.72785	2.87342	20.1392	61.5633	13.6139	143.696	88.2342	1	26.6139	14.2405	4.63291	3.90506	1.60127	2.32278	1	1	67.3291	6.6519	59.7848	7.51266	10.4241	26.9684	94.7848	189.532	182.228	2.08228	2.36076	19.7848
MEGF6	297.373	182.506	179.532	278.449	637.987	52.7975	110.57	190.722	57.6266	480.335	105.873	126	99.2025	82.3291	17.2089	51.5759	153.614	150.475	36.0696	33.0759	93.4557	190.297	26.2215	71.1392	75.4747	150.329	149.304	131.57	33.6266	1173.62	537.57	40.7595	102.108	128.595	124.437	209.462	40.1076	64.7911	211.57	54.9051	43.3734	31.0253	104.62	271.791	299.595	229.5	256.918	1362.34	32.1392
TPRG1L	1129.18	819.215	726.177	3101.42	1392.75	584.741	2109.22	2271.23	1801.92	1906.97	2122.12	2657.34	2284.41	1773.42	2950.03	476.082	3184.96	619.101	572.582	544.905	463.316	624.487	2047.14	865.203	634.437	907.728	585.418	527.734	983.684	1091.72	3621.88	1062.93	2982.06	2937.46	1951.8	2782.63	1941.82	1564.91	1614.59	1095.97	872.911	884.506	727.044	736.196	629.671	954.234	949.063	1387.99	1141.88
WRAP73	576.361	655.405	648.994	235.627	285.437	240.234	344.291	381.658	379.513	397.133	648.392	379.975	390.665	500.829	477.082	451.449	320.816	526.506	368.272	395.854	352.576	480.551	314.367	440.449	671.816	455.291	632.766	573.873	335.69	367.608	312.146	377.114	239.987	287.475	319.791	295.905	609.835	508.747	489.589	585.873	693.532	560.019	401.639	417.082	431.658	489.709	251.253	307.835	462.051
TP73	725.101	754.829	847.709	16.1392	81.2089	146.278	22.3987	29.5633	81.9747	15.3228	173.411	38.8038	25.6646	25.3101	48.9747	328.19	30.9177	149.595	151.513	250.411	527.165	307.608	18.3481	50.6962	396.601	91.7089	293.032	473.19	90.7722	95.0886	22.8734	207.481	56.6709	106.101	105.684	62.8797	472.589	112.861	1779.27	249.854	209.69	130.411	328.405	275.152	352.848	478.57	136.335	40.7848	44.0759
TP73-AS1	1358.11	1462.25	1483.2	631.646	822.443	772.19	744.69	705.582	1036.99	741.899	685.108	695.392	735.981	955.494	630.291	1332.66	900.405	1128.94	1267.94	1210.61	1402.63	1250.58	501.937	483.88	250.943	256.551	288.114	230.133	1415.85	1318.8	808.627	1279.18	1106.89	999.076	1297.82	976.475	780.139	1064.42	692.892	446.437	78.3418	90.5696	1278.41	1102.68	1163.26	1322.96	938.234	975.582	559.494
SMIM1	22.7658	20.8228	24.1835	42.4367	173.981	6.34177	6.93671	23.3354	15.0696	11.6076	21.1646	6.28481	15.4177	12.3797	25.3418	63.2848	14.5	16.5506	5.15823	14.1076	12.9937	7.68987	8.81013	13.5	12.3418	8.44304	10.5063	8.52532	8.64557	12.1899	8.13291	9.02532	7.03797	13.1076	14.7848	4.36709	11.8101	25.7785	8.25949	25.2911	16.0127	10.4367	2.28481	5.21519	0	6.25316	25.5443	10.2278	225.614
LRRC47	2213.82	2100.7	2471.7	1343.6	1063.17	474.424	1769.25	1485.65	2034.78	1177.96	1480.77	1590.6	2018.03	1409.39	1548.02	1656.49	1495.45	1565.34	1482.35	1420.37	1817.89	1449.27	990.082	2143.66	2553.71	1354.03	1803.56	1537.65	1151.55	1055.49	1045.55	1392.04	1491.82	1261.61	1294.84	1505.39	1305.68	1647.25	1526.3	1233.98	2470.63	2660.85	1073.5	1096.52	1324.91	1187.55	1496.62	1414.75	972.608
CEP104	768.981	653.019	802	1253.47	1596.32	491.949	829.823	1158.63	912.646	668.842	790.456	666.367	736.196	907.07	824.19	476.177	1083.12	530.918	570.278	477.19	485.861	545.57	604.411	1017.62	1151.03	551.513	1467.83	867.614	546.335	1079.98	732.563	953.747	820.892	525.177	963.956	779.044	833.576	1012.59	708.627	786.886	721.051	784.639	784.443	830	884.861	818.544	984.354	888.734	429.241
DFFB	210.354	231.278	267.291	104.88	128.595	111.108	132.968	229.905	168.576	114.589	85.2278	85.0443	103.924	183.038	166.291	146.348	123.12	120.127	86.2532	105.684	89.9177	78.2215	78.0633	136.196	242.019	132.797	204.025	211.215	128.715	108.671	116.975	89.538	88.4684	74.1266	93.3228	93.5316	98.6835	257.551	66.5127	131.759	206.835	223.766	208.759	150.633	178.285	206.506	128.5	141.943	202.538
C1orf174	345.057	510.772	449.924	292.487	242.741	247.203	303.449	391.842	366.544	245.867	342.867	300.266	410.348	445.601	446.196	269.627	383.494	333.329	243.918	292.924	227.557	245.759	261.696	300.266	597.139	377.348	488.038	595.044	337.665	263.278	279.038	384.057	284.019	308.323	269.234	262.608	586.911	788.778	361.728	596.538	462.576	446.994	340.449	352.741	352.222	441.551	351.741	397.538	643.88
AJAP1	179.532	94.1962	23.2532	785.797	204.905	71.2215	610.449	462.842	186.266	265.278	62.038	472.449	218.07	47.3291	200.089	26.4494	1104.94	31.0823	73.2722	38.4684	32.7089	19.6962	769.601	224.222	19.2215	16.7785	31.2532	12.3797	33.6392	199.171	720.146	39.5253	1442.84	739.342	508.62	978.652	132.259	13.5823	184.576	11.1962	1865.02	1554.04	86.943	119.386	93.2911	67.6519	12.7468	11.1899	15.7089
NPHP4	291.823	324.525	373.759	272.025	135.816	156.241	375.715	384.981	324.222	327.19	292.924	349.715	326.873	408.297	236.924	278.57	341.627	290.304	299.519	254.418	286.646	264.848	232.443	187.127	658.854	341.494	595.633	451.177	210.184	210.968	225.703	463.696	395.975	234.766	311.861	367.076	538.139	519.063	428.089	265.044	442.456	486.025	355.93	296.506	374.633	406.43	171.43	262.462	387.861
KCNAB2	1335.01	597.975	299.234	8519.56	1423.8	471.323	2876.34	4595.84	2856.36	2613.72	494.165	2351.39	1624.99	721.449	2436.68	333.658	9208.25	211.633	548.519	236.424	220.576	251.734	2792.59	369.722	657.481	1043.08	447.741	364.918	576.361	1390.3	5061.79	515.93	9296.57	3761.26	2709.16	4074.57	2909.25	1115.82	4308.15	907.348	958.424	707.785	765.987	676.652	657.253	734.589	229.247	526.278	344.962
CHD5	451.557	102.07	6.91772	3401.7	18.1962	3.36709	1740.84	2986.39	983.437	1607.08	232.07	1338.5	880.019	5.64557	1092.54	15.1519	4775.54	75.2532	127.772	53.8797	29.4557	97.9494	1270.68	13.519	36.981	56.3861	32.8797	15.2722	92.9937	726.177	2790.25	19.7468	2621.27	1709.04	1284.78	3098.33	515.171	11.6456	827.247	29.4557	343.044	383.791	24.2342	23.6266	49.1456	55.6013	9.15823	42.7722	25.6392
RPL22	7095.29	7322.3	7547.21	5830.94	5198.56	4502.99	4736.36	5916.15	6893.11	4462.72	8855.27	7560.36	4873.81	5489.53	6036.77	3721.39	4298.33	4168.51	3704.59	3959.7	2909.25	3395.46	6444.2	9630.96	9385.85	6948.81	8184.42	12555.6	5235.26	4385.95	4563.95	3393.91	4165.04	4595.84	4947.37	3761.26	6551.15	7894.71	5178.02	7736.22	10902.1	11722.6	6137.62	7059.36	7952.89	7470.36	3600.37	5683.22	3885.02
RNF207	109.285	100.241	137.741	69.8734	31.2975	14.3291	26.1329	154.703	21.8481	69.6329	119.519	23.1139	59.557	133.905	65.6139	7.90506	70.4557	2.81013	9.02532	9.75949	14.0443	2.79747	10.6709	6.3038	15.3481	27.5506	27.962	5.74051	69.962	49.5127	75.2532	1	25.1772	32.6835	27.2342	28.2658	15.0949	156.956	8.25949	149.873	22.7152	5.28481	23.0127	40.9937	30.5886	36.0886	5.91772	21.6329	101.424
ICMT	1712.65	2169.18	2256.53	1741.78	1676.04	1626.81	2511.89	1873.53	2234.1	1878.86	1683.73	2347.66	2636.12	2540.77	1847.9	1169.97	1616.88	1040.73	1334.69	1231.53	1182.66	1146.76	1592.78	1711.08	2236.51	3317.29	1759.09	1156.09	3006.82	2501.69	1976.04	1949.18	2043.68	2028.74	1888.14	1642.89	2938.99	4004.68	3210.44	3116.16	1735.16	1650.51	1983.04	1689.84	1832.97	1923.6	1679.42	1555.84	818.766
GPR153	1999.01	1881.83	2043.68	279.196	102.823	180.93	1974.01	237.361	376.741	414.481	13.7342	1204.37	899.133	114.823	416.165	298.937	825.924	217.329	378.804	379.975	414.582	298.835	523.487	274.165	376.886	318.544	188.538	240.576	319.443	264.962	327.538	269.234	268.962	1410.49	399.741	487.291	356.677	2651.68	325.892	1076.42	992.93	806.297	574.943	397.538	977.987	655.924	176.089	167.367	121.38
ACOT7	879.405	909.722	904.639	1946.64	1162.39	868.399	1873.01	1369.33	1373.36	1065.21	987.38	2040.91	1848.44	1300.54	1125.81	505.234	2184.21	372.405	537.304	424.671	451.722	335.753	1346.35	1034.8	757.494	551.62	757.348	1241.08	638.658	442.57	1125.81	351.544	3094.99	2107.89	1195.16	2415.01	1204.37	1843.38	1344.21	1983.66	882.747	753.551	799.823	768.981	919.778	956.835	375.715	365.899	686.532
HES2	3.77215	3.68987	25.6646	0	0	0	50.0823	0	5.81013	0	0	23.1266	23.3481	0	0	6.08228	0	0	22.038	17.0759	0	0	23.1772	0	2.51899	86.4747	12.2468	1	11.9367	0	0	1	1	0	0	0	0	28.5633	0	10.1519	0	0	6.55063	0	0	10.6139	31.3608	60.8354	2.32278
ESPN	9.6962	9.38608	31.8291	16.1519	0	4.37975	18.1519	19.0759	3.82278	9.09494	30.2468	29.6329	6.77215	11.5316	0	123.715	0	0	42.0633	15.1076	6.93671	0	80.9494	9.20886	146.513	12.7089	97.3354	214.013	19.0127	4.58228	1	1	1	1.63924	1.55696	2.55063	113.285	32.2785	18.7278	173.171	7.51266	35.1582	248.19	1	12.5063	276.133	176.171	254.608	230.715
TNFRSF25	479.304	248.886	322.259	209.184	30.3671	99.0316	130.601	669.848	144.089	218.608	537.456	274.81	98.2848	211.215	119.962	71.5443	151.323	39.0949	50.8734	43.9241	32.7405	50.3291	48.7532	19.2215	30.5633	53.5696	171.804	86.4747	133.741	222.658	304.323	69.9873	214.076	71.8924	112.475	64.6139	133.057	214.196	70.0949	152.956	67.0316	84.8987	47.6203	50.7722	74.9367	40.3544	26.5633	40.8165	34.019
PLEKHG5	1400.41	1016.34	1129.18	1818.92	232.968	566.323	933.057	954.715	591.627	703.297	196.759	791.911	751.608	569.468	350.165	136.196	1468.98	95.0886	381.658	131.513	106.215	132.797	328.272	144.196	167.481	227.981	343.513	211.291	527	571.551	726.487	320.38	1344.21	605.753	436.329	632.766	1098.63	532.975	1065.98	427.728	264.443	243.013	380.399	175.082	311.861	329	186.418	201.234	100.582
NOL9	918.108	1032.1	994.101	743.494	555.519	632.285	851.601	892.544	989.608	873.867	985.133	744.544	827.703	706.335	537.873	405.424	707.785	415.411	491.513	423.133	456.975	572.722	527.563	753.551	1115.04	735.981	1139.64	827.247	925.171	792.089	533.241	597.513	818.38	571.722	559.297	538.823	651.443	1256.62	764.234	763.19	598.696	877.443	740.228	987.38	1026.57	755.177	585.595	586.044	385.449
TAS1R1	2.8481	1	18.2595	3.70253	8.88608	2.32278	14.1835	7.49367	47.1203	32.4873	110.411	9.98101	29.3418	37.6582	19.3354	12.9937	1.52532	1.94937	2.39241	1.9557	3.86076	6.76582	1	35.3734	22.6962	24.3418	13.2405	2.99367	49.1456	36.481	9.11392	9.96835	1.4557	7.06329	15.7658	5.36709	41.1899	46.6203	35.943	50.8418	0	2.58861	13.7025	5.22785	5.55063	10.6266	20.0127	20.6266	99.9177
ZBTB48	392.342	374.532	501.829	283.614	262.38	290.203	450.753	478.57	447.892	520.013	1219.24	599.937	442.57	486.025	481.361	305.696	265.278	343.627	292.576	268.861	322.918	288.861	246.266	501.829	579.342	408.665	626.342	676.367	645.753	318.544	280.038	460.557	222.823	219.797	343.627	250.804	457.114	565.753	320.633	513.399	440.671	526.12	341.278	406.228	434.456	374.07	263.335	326.437	710.766
KLHL21	1831.35	1637.66	1738.16	1810.19	2071.65	1171.05	1990.84	2016.71	2778.75	2710.3	849.728	1558.83	2405.65	2459.13	1562.66	810.19	1436.87	884.297	1393.15	754.253	744.367	804.19	1024.85	1002.18	2387.77	2194.09	2733.64	1125.81	2933.11	2104.83	870.804	2828.19	1731	1229.67	1582.84	1985.71	2851.15	2429.22	3122.56	1813.46	1388.41	2120.7	1511.78	1638.54	2011.56	1663.64	1108.21	2387.77	761.741
PHF13	939.424	1169.18	1214.84	474.032	476.608	433.937	612.816	597.139	836.468	636.494	425.222	532.133	556.797	687.519	539.968	470.101	498.348	464.766	551.62	404.532	472.722	352.93	729.215	604.722	925.171	615.329	706.335	712.165	566.582	316.19	281	717.203	525.759	355.285	405.424	422.538	1130.08	1604	1364.17	1200.8	715.316	774.063	630.43	464.766	565.076	544.753	544.418	674.538	612.278
THAP3	345.171	426.386	455.646	371.582	383.177	241.449	392.759	377.114	432.006	581.861	953.747	534.734	497.62	393.956	466.032	277.608	258.544	273.975	177.253	250.513	204.272	235.627	426.285	655.405	665.886	357.532	501.937	799.823	342.253	243.62	399.057	263.335	265.278	242.627	221.449	233.741	375.139	513.165	306.468	600.994	885.759	753.69	363.222	402.823	401.93	475.449	291.823	331.975	857.158
DNAJC11	963.487	926.259	998.867	573.873	631.519	372.405	806.114	791.323	725.633	743.323	134.886	617.291	730.038	776.57	387.949	374.184	659.69	393.462	447.228	417.88	504.158	483.082	457.829	501.937	774.665	356.057	805.481	731.791	583.684	549.31	351.329	431.038	646.886	409.133	579.703	638.361	573.873	808.051	660.38	344.519	692.747	826.696	650.443	601.335	744.222	558.899	525.759	470.741	293.715
CAMTA1	1060.94	989.823	575.646	1773.95	1035.59	684.911	1975.3	2148.87	2258.23	2968.32	2347.66	2752.54	2515.88	1941.82	2572.91	717.905	1508.12	658.709	642.823	857.468	678.481	419.911	1918.89	2880.34	890.437	663.146	947.918	1286.91	613.43	832.013	3704.59	1194.34	2040.91	2022.75	1253.47	1582.45	1330.35	769.987	1264.2	1408.25	1431.94	1201.39	1556.26	1240.68	1715.67	1889.32	545.443	642.595	2066.15
VAMP3	1065.74	1135.27	1035.59	3678.41	6242.25	1680.37	1377.77	2396.92	1757.16	2064.67	3291.82	1326.24	1539.72	3015.75	2170.58	1456.46	2199.91	1707	1772.84	1325.94	1249.44	1314.28	2738.56	3591.39	1615.41	2401.58	1909.18	1401.12	2454.06	3047.58	2421.7	3324.35	1700.87	1999.01	3012.72	1454.11	4275.03	2438.82	3383.87	2136.77	1847.9	1599.84	3513.91	3198.98	2149.5	3697.93	1473.55	2701.02	3872.22
PER3	947.241	997.677	1227.61	456.57	471.19	215.557	562.544	888.513	511.006	708.095	551.044	475.342	572.31	468.943	675.342	892.152	868.171	1157.48	909.722	1049.93	1407.22	1106.89	252.994	354.456	334.867	133.741	446.994	403.342	1069.91	1079.66	1217.62	751.443	590.418	437.481	628.525	549.443	401.728	128.266	297.949	267.582	868.93	731.272	232.62	322.259	220.69	192.557	197.696	210.354	302.481
PARK7	3924.59	5981.84	3596.02	4400.22	4255.58	3038.78	6788.85	5372.23	6406.8	8686.25	10972.6	7603.35	8062.31	7187.63	8030.8	6266.26	3467.27	5061.79	3393.91	5288.12	4865.11	5372.23	7059.36	8936.08	4622.44	5102.13	3609.37	9118.9	3728.58	3123.91	7370.91	4634.23	5042.61	7258.74	5968.65	4100.41	5162.48	4459.42	4018.53	5349.15	6112.49	4406.91	5075.8	5417.01	5810.07	6715.45	2824.2	3043.25	6380.41
ERRFI1	1491.42	2195.8	1935.79	464.639	519.911	478.949	1449.27	855.949	2026.73	1221	463.082	1584.3	1474.3	1025.33	1333.66	1061.66	578.462	656.778	899.133	732.038	812.5	436.443	594.392	459.93	354.886	1172.78	384.747	700.082	2753.73	1392.04	895.734	2374.61	785	345.829	365.222	378.614	696.709	2910.69	481.5	5735.25	414.184	386.411	379.215	239.538	328.405	353.823	482.399	1105.24	766.709
SLC45A1	407.595	362.278	389.861	478.411	392.184	164.595	529.804	375.937	598.304	448.652	559.297	576.633	583.171	503.905	413.203	162.848	366.633	266.829	182.842	244.778	308.854	288.943	206.373	239.392	376.994	243.013	210.772	174.297	297.12	168.114	321.519	576.209	682.443	448.234	390.051	505.234	160.943	103.709	192.222	274.57	300.348	138.203	275.285	194.791	198.43	218.918	267.582	407.12	94.981
RERE	2843.18	2338.03	2268.13	2957.13	1884.75	1187.55	3012.72	3390.09	3780.66	2810.47	1277.49	2937.46	2140.66	2627.13	1496.62	2969.66	4053.94	2550.35	4133.27	2983.65	4553.08	4063.37	1862.17	2109.97	5670.99	2487.94	5886.52	3700.07	2694.78	3019.89	1811.31	2526.41	2105.63	1788.54	2393.25	2761.01	1930.29	2635.06	3207.34	1368.65	2087.87	3919.3	1221	1707	1908.06	950.025	1654.98	1840.06	1034.3
ENO1	30635.5	17936	50187.3	27915	21586.8	10936.1	45483.3	34946.8	51919.8	39262.4	25998.2	51919.8	42122.3	36341.5	22948.1	31107.2	24363.3	27345.9	34946.8	26258.3	31507.4	41066.9	43092.3	16551	69609.1	13018.8	40113.6	39262.4	28904.3	21419.8	13470.2	25998.2	31507.4	27628.6	30635.5	29254.2	53862.3	43092.3	44327	61965.6	8994.46	10658	20222.3	18698.4	17730.3	20366.1	17095.3	27628.6	16311.2
SLC2A5	320.158	498.639	359.108	1813.46	2703.51	1709.98	713.766	681.994	736.196	427.614	1014.44	866.968	547.532	1083.36	1358.11	444.899	630.291	811.728	854.057	499.462	405.949	995.797	689.342	881.525	1061.92	828.101	272.557	1122.27	2310.06	2225.06	980.766	4637.78	1045.55	2292.35	2679.23	1012.85	1803.02	7908.99	1924.85	4314.57	1062.65	613.791	785.361	1746.7	886.804	614.38	1061.92	1322.61	1405.65
GPR157	69.7405	154.747	354.348	33.0759	60.2278	43.3481	92.2025	30.6329	140.259	50.8418	41.7532	63.481	75.1392	130.557	68.7025	130.146	37.8291	132.019	79.6709	90.6076	134.652	106.323	82.8734	80.4241	47.9304	285.525	40.1519	73.2722	113.386	53.2722	44.3101	93.7595	18.2342	23.2785	53.6835	15.9241	60.4241	733.152	19.7468	258.614	20.1076	14.538	13.7342	30.7532	18.2975	19.6835	88.7468	86.4747	39.3481
H6PD	3689.09	4452.31	3329.98	1755.7	2531.23	2891.34	2976.3	1939.36	2296.66	2023.54	1278.79	1783.61	2034.78	3136.33	1878.35	2270.5	2109.22	3288.15	4579.66	3673.69	3324.35	3580.54	1695.5	2111.2	6227.16	5741.85	4162.2	2538.64	3491.42	2909.25	814.089	4510.62	1385.41	1480.01	2330.27	1892.87	4544.61	12172.3	3879.89	5388.95	1117.54	1701.43	2122.97	2093.02	2238.16	1561.36	3442.91	4713.44	1530.26
SPSB1	359.177	401.392	423.747	826.297	1661.32	683.886	877.443	293.215	581.734	367.392	228.899	715.848	495.506	355.93	330.5	474.31	528.203	604.139	755.475	557.766	821.044	451.994	673.899	1413.57	1733.12	1648.62	1465.34	1826.75	870.348	675.006	133.215	1895.73	790.12	917.696	1189.05	380.981	1391.04	2520.13	1048.18	2322.22	2182.63	1720.14	1276.98	1133.86	1544.99	1401.46	1013.99	1924.27	699.816
SLC25A33	413.101	330.285	340.823	897.152	1012.59	62.6456	371.297	756.753	434.614	535.025	904.013	324.911	559.734	406.228	667.006	1091.99	649.709	955.747	602.513	808.272	822.025	920.177	904.43	1100.47	691.873	473.063	429.025	784.278	298.835	435.658	1989.64	496.076	737.025	450.038	587.778	471.076	411.924	332.69	476.608	305.785	1495.86	960.006	538.019	540.905	443.506	588.867	751.981	729.873	922.095
TMEM201	1245.77	1248.84	1482.04	540.222	911.418	663.494	988.297	729.532	1168.05	970.443	685.266	651.892	1043.08	1212.98	660.025	1267.63	690.848	960.253	1212.98	1445.75	1597.58	1158.63	912.057	912.646	1311.66	546.335	1031.18	1192.22	1088.8	925.171	431.449	699.266	652.816	492.032	558.038	623.589	583.551	647.494	1067.54	587.778	480.335	501.544	1026.76	1026.32	1143	1039.46	1255.09	591.627	863.038
PIK3CD	548.519	382.063	630.291	506.905	651.601	229.728	312.222	258.019	221.449	155.234	126.652	269.532	168.272	304.051	241.576	398.025	449.19	171.329	381.753	308.323	217.905	284.57	167.557	196.759	153.152	560.019	224.829	118.709	350.165	402.291	257.285	865.918	293.829	525.354	575.962	421.354	450.209	1146.54	763.411	976.089	334.684	247.12	515.044	376.62	437.481	389.861	297.696	391.601	181.703
CLSTN1	12736.9	7736.22	8353.44	14897.3	4215.13	4540.84	14505.1	11009.6	12644.7	9971.58	4215.13	9923.8	11643.4	8796.06	6460.54	8202.08	15311.5	10300.3	10936.1	10388.3	19044.6	14267.7	12968.9	7778.38	8738.41	5581.32	7345.38	4082.75	11042.9	9721.54	6905.05	6353.46	21240.6	7764.65	9476.62	16230.2	6129.57	4599.32	12686.8	4033.16	6798.46	8062.31	5842.97	6036.77	7655.14	4314.57	11203.6	6335.05	2608.27
CTNNBIP1	2168.46	2266.48	2028.74	1171.65	1324.91	595.184	1435.45	1006.21	1885.32	1690.3	466.032	1187.02	1881.83	1520.4	1810.75	1801.92	1649.49	1150.68	998.867	1299.73	1335.35	919.532	1209.99	1516.73	2080.17	802.823	1128.66	2365.88	1082.84	768.38	1084.14	756.057	834.342	888.044	1035.35	1236.46	1187.55	1722.18	1127.8	1257.85	1316.41	760.443	1800.81	1233.05	1931.65	2190.98	1317.42	634.861	1281.84
LZIC	931.494	1041.02	1123.26	395.342	954.063	170.665	536.532	553.677	845.032	853.209	586.747	530.753	744.222	567.652	743.323	1080.18	538.019	734.937	727.987	862.639	1090.09	579.867	442.323	792.089	932.829	531.468	802.823	956.589	679.867	546.335	469.354	520.12	369.063	401.639	513.291	467.709	753.551	515.323	425.222	578.335	720.494	611.791	768.981	376.741	729.392	909.323	874.253	641.658	859.981
NMNAT1	350.038	430.196	374.532	330.019	370.652	202.785	444.278	345.57	416.5	498.165	1041.3	453.019	569.848	668.671	576.361	380.196	270.304	280.816	249.108	316.981	239.329	300.095	390.665	341.494	426.5	506.228	376.108	321.519	520.013	347.222	616.373	377.766	314.266	334.386	289.082	300.93	473.519	515.481	434.456	486.601	382.981	343.627	284.57	309.361	335.753	368.804	390.177	384.747	969.57
RBP7	15.943	43.8228	10.557	420.918	990.082	36.2785	8.06962	110.778	31.9873	28.5127	689.646	30.7532	15.4177	44.5949	83.8038	69.2722	155.886	39.1329	17.1456	48.6013	51.9684	45.443	124.918	321.348	35.5316	162.449	19.9747	58.3418	9.83544	72.0127	317.684	13.9304	67.9051	28.8481	116.797	8.1962	27.6899	200.392	20.6456	136.399	26.9241	75.943	43.1329	101.671	15.0949	20.5253	129.373	67.3291	618.772
UBE4B	1526.68	1224.39	1501.33	1702.5	1504.17	465.082	1004.23	1464.92	1096.52	986.88	1297.82	978.43	886.987	950.025	551.62	697.241	1667.37	719.095	948.62	947.481	984.848	1050.68	708.487	1323.25	1323.25	907.93	1472.44	848.57	801.62	1059.97	475.975	929.291	1379.18	751.241	1178.24	1041.85	590.139	1093.34	1056.99	529.316	773.747	1394.93	975.089	1331.39	1402.24	801.386	1020.85	627.759	358.766
KIF1B	5266.06	3719.04	3542.29	6882.46	3970.05	2537.67	7247.01	9743.58	7198.81	7560.36	3416.39	4915.61	5122.82	4136.18	4822.63	6788.85	15100.9	9385.85	9320.34	9164.23	13424	11521.5	9672.99	7587.88	9818.85	3123.91	13320.4	5393.7	4053.94	8500.58	4060.25	3432.57	9586.93	4124.09	6486.37	11842.3	4518.02	1845.68	7234.79	1929.12	6768.3	10450.3	4705.8	4693.22	5007.73	3941.16	7234.79	4818.62	2505.7
PGD	4502.99	5080.85	5337.69	1904.51	2914.78	1718.2	3598.33	3006.82	6809.39	3128.19	2468.44	3459.05	4894.48	3210.44	2338.03	3326.12	1508.56	2965.47	2480.3	3146.3	3998.59	3255.6	2825.54	4942.58	3382	3184.96	3037.29	4010.01	3328.13	2399.67	1322.96	2892.68	2220.99	2097.56	2683.79	2403.69	2046.5	1954.37	2968.32	2193.27	3624.2	4338.16	4041.98	3372.12	5501.85	3580.54	3320.61	1829.63	1605.78
APITD1	188.019	212.241	279.348	132.544	214.013	62.7215	107.905	99.8734	111.373	149.304	183.38	94.1456	143.184	163.443	146.127	122.924	55.2658	102.703	78.943	74.1266	94.7848	159.044	63.6519	94.6456	204.778	178.285	98.3418	232.696	211.861	132.734	163.013	166.816	143.994	106.158	85.9747	157.019	410.627	233.69	263.816	207.127	129.646	89.5	145.734	136.196	160.696	211.57	173.709	197.165	89.1203
CORT	8.72152	1	1	18.3481	14.9873	1	14.2089	19.0886	9.10759	22.6392	95.9241	27.3291	6.77848	4.72152	39.7342	2.43038	193.152	5.81013	1.53797	3.82911	3.87342	7.6962	21.4241	1	9.65823	1	9.53797	14.1582	1	8.76582	79.3797	15.943	9.91139	75.4494	65.6709	17.7215	3.06329	4.62658	11.3228	2.51899	8.64557	19.2215	3.27848	5.24684	4.25316	3.32911	2.10127	0	7.62658
DFFA	1788.54	1924.27	1891.61	1382.45	2107.16	923.627	1791.2	1628.3	1700.87	1880.04	1295.47	1337.04	1654.98	1311.02	1569.01	2815.26	1419.18	2151.68	1855.24	1909.18	2364.27	2205.4	1677.95	2672.48	3342.51	1960.11	2931.6	3225.66	2869.79	2426.38	2126.77	1860.37	1500.94	1267.32	1411.65	1373.04	2220.99	2871.11	2205.4	1675.59	3057.2	2475.77	3112.84	1968.48	2877.65	3335.15	2820.27	2465.77	1756.63
PEX14	621.652	574.329	547.532	987.127	946.848	362.481	952.905	724.766	901.329	975.582	1070.66	816.133	955.259	845.627	653.171	581.551	613.342	751.241	495.133	511.797	757.348	1031.18	769.835	1123.82	931.968	738.994	754.671	840.848	578.234	479.646	674.709	896.519	1098.3	631.829	874.867	906.38	690.278	488.437	668.171	851.816	879.006	861.823	555.519	547.684	585.595	574.943	554.234	648.582	462.184
CASZ1	173.873	156.506	250.943	14.1709	127.525	134.823	74.2152	31.538	483.981	90.4114	21.1899	107.987	28.3987	86.5633	74.5949	44.519	6.85443	86.3671	39.2468	62.2025	43.2342	112.272	59.0063	163.722	344.962	85.6076	207.576	178.43	159.652	96.1962	7.03797	68.2595	5	9.0443	13.8418	16.7785	229.5	137.892	213.323	148.975	174.582	126.652	17.9557	10.2152	13.4684	18.519	442.456	323.905	66.8038
TARDBP	3606.96	4212	3959.7	1772.35	1792.23	2176.27	2712.59	2657.34	2732.58	2707.97	3075.44	2713.71	2185.07	2699.76	2520.13	3440.98	2046.5	3945.7	3906.29	4177.46	4284.89	3063.39	2535.47	3253.77	2835.93	2191.82	3487.63	3125.35	2358.79	2491.93	1792.23	2590.36	2160.19	2404.59	2554.75	2344.17	2521.09	3096.75	2437.65	2828.19	2049.95	2796.41	2822.99	2813.95	3073.83	2857.73	2285.26	1682.8	1688.89
MASP2	70.9747	80.6899	119.089	10.057	12.0443	25.9747	64.057	55.1582	37.443	45.2278	27.3291	56.4304	23.3481	60.4241	28.5949	72.4873	49.3924	83.1076	76.8797	67.519	64.1772	59.8987	34.3038	59.5	115.513	53.6076	132.924	56.2405	49.7089	35.5759	9.12025	20.8228	30.7911	14.1582	21.7848	30.2658	28.538	52.7025	22.6392	11.2089	32.1646	96.1329	51.0506	50.8101	77.057	44.5949	34.5696	47.0633	42.3671
SRM	1389.16	1484.37	1660.29	901.082	1003.62	979.146	1610.35	993.658	1730.06	1702.98	1648.62	1629.7	1649.49	1843.92	1617.82	2230.71	839.728	1588.44	1332.66	1985.01	1988.99	1644.75	1255.73	3073.83	2121.49	2071.06	1650.98	2846.92	2220.99	1047.44	941.316	1231.53	1266.42	1125.55	1026.57	1245.13	1602.19	3328.13	1028.08	2852.34	1732.63	1650	1845.68	1556.26	1856.82	2064.67	923.627	693.392	1416.24
EXOSC10	928.867	902.658	1023.37	851.342	809.19	535.266	724.241	981.487	714.443	604.835	977.285	659.899	541.462	792.513	641.063	1117.03	943.373	1475.55	1154.68	1063.42	1231.83	1484.37	651.601	1037.54	1067.31	740.076	2010.3	1115.39	768.759	1121.13	485.709	826.494	694.101	737.899	1046.68	703.456	709.089	993.158	578.614	1012.85	552.095	798.525	875.532	1031.89	1221.65	802.823	729.532	650.443	583.829
MTOR	1454.11	1423.09	1286.91	1279.18	1046.22	728.608	1839.53	1639.45	1598.92	1843.92	962.494	1520.05	1747.26	1450.06	1329.34	1419.18	1892.87	1825.61	1993.49	1790.09	2796.41	2137.41	1098.1	1568.14	2373.67	1270.94	2769.84	1549.67	1491.82	1529.89	1047.96	1466.1	1465.34	1407.22	1303.37	1792.74	994.101	1352.59	1287.23	789.899	1087.83	1311.37	1102.47	1407.22	2045.73	1237.41	1102.68	746	558.899
ANGPTL7	1	1	1.72785	3.70886	0	1	1	1	1	2.73418	0	1	0	4.74051	0	35.2089	1	4.79114	3.21519	9.77215	62.443	9.63291	25.2595	1	4.22152	1	3.32911	1	1.96203	1	1	0	0	1	0	0	1	1	0	17.557	0	1	1	17.7532	1	5.44937	1	1	36.4557
UBIAD1	950.316	956.835	1095.77	361.443	663.494	303.127	738.468	519.335	887.633	890.196	330.203	646.538	860.81	580.81	669.032	824.62	392.184	860.177	604.013	817.614	951.209	836.646	553.114	1154.96	860.614	509.703	598.411	634.437	750.456	634.437	355.171	537.304	419.316	347.69	479.133	498.506	488.038	474.57	346.43	416.785	900.639	1152.15	531.038	576.633	667.405	524.715	815.703	698.937	606.975
PTCHD2	533.538	145.911	361.513	90.7089	48.9747	86.1835	267.19	248.456	215.405	471.323	345.057	167.222	240.722	81.5633	250.627	701.329	255.88	505.994	558.899	939.772	1208.72	913.563	472.823	653.285	560.595	52.7025	692.747	1499.42	109.133	566.854	384.418	22.9747	344.791	29.8038	54.5506	114.165	70.4557	11.6582	188.785	14.2405	971.013	1135.84	90.6456	333.544	398.133	205.734	178.057	136.652	198.62
FBXO2	849.57	514.133	326.329	5122.82	6036.77	1321	1689.84	4537.04	2273.81	4947.37	3530.04	1682.8	2771.34	2040.25	4720.8	97.1392	4039.18	280.924	453.804	235.449	141.038	316.886	1722.18	1884.75	189.532	67.1266	122.994	429.595	223.487	1225.72	4560.18	3093.27	3523.85	3711.4	4533.17	5203.84	1144.49	46.6646	1775.08	342.494	639.981	622.259	1239.77	1893.37	803.608	1521.3	111.247	577.203	572.392
FBXO44	1209.46	876.747	760.089	2222.56	1601.19	629.671	2513.97	2529.35	1947.86	2969.66	2701.02	2537.67	2916.12	2111.94	2615.93	1072.09	2232.34	1125.25	902.658	1039.22	1074.6	1235.87	1744.54	1032.56	1020.08	739.171	1145.6	1295.47	1243.18	1381.03	3219.03	1395.31	3241.58	2558.9	2372.86	3136.33	1105.53	433.747	1137.16	572.31	1587.94	1411.24	980.076	1139.11	938.924	1189.28	749.494	949.063	966.538
FBXO6	171.804	173.411	169.443	165.873	356.139	118.405	221.766	136.652	379.62	354.886	261.62	264.222	344.291	434.203	299.519	284.082	158.899	365.222	184.639	230.437	328.62	421.487	128.316	110.07	249.108	197.772	281.892	296.506	279.348	180.627	245.759	642.013	298.835	477.19	364.241	342.253	249.399	135.639	81.5633	269.987	49.1962	64.9367	215.816	233.899	223.93	249.209	418.222	335.582	152.892
MAD2L2	2186.56	3002.34	2543.93	623.709	978.652	1029.53	587.468	577.854	1167.22	699.095	1295.88	830.449	732.563	879.405	1178.59	3345.99	545.443	1686.15	1238.85	2277.82	1678.94	1465.69	1063.95	1557.51	1602.19	1358.11	1178.59	3103.11	1277.86	885.759	854.709	1495.45	440.158	785.234	718.089	552.703	2428.41	2096.12	1612.63	2591.44	2220.19	1584.77	1838.96	1272.27	1985.01	2602.15	727.987	734.063	1771.82
DRAXIN	4127.11	3820.02	4190.1	352.025	429.715	2138.75	240.867	202.911	1400.78	117.538	116.019	166.367	233.272	357.861	225.873	3761.26	2608.27	2616.99	3941.16	2689.95	4007.17	1462.62	546.335	471.19	1569.75	1069.64	1587.94	3117.68	2757.45	1291.03	176.171	874.253	153.677	231.778	177.089	233.158	1008.62	702.684	2359.7	1518.75	1009.66	1123.82	437.127	302.051	330.69	316.544	4843.08	1537.65	540.905
AGTRAP	489.038	470.823	394.892	935.31	1378.17	740.544	615.684	564.146	790.778	659.203	1241.61	636.734	744.544	967.177	848.165	719.241	374.291	732.962	567.152	529.994	544.418	705.778	600.703	851.146	680.709	2166.25	536.684	393.956	1480.43	757.165	608.557	2022.05	409.247	705.127	707.601	579.342	2024.85	1419.7	1433.08	2071.06	203.677	209.386	918.519	838.418	769.835	978.215	866.968	1116.47	1218.65
MTHFR	825.354	697.241	828.861	803.424	638.158	500.722	804.595	848.57	682.766	589.247	1239.77	584.741	545.323	719.095	565.335	573.684	880.848	708.766	834.582	684.089	612.43	721.31	637.38	643.88	1515.43	769.139	1149.85	754.057	623.411	682.627	560.443	884.506	868.171	589.373	754.829	719.949	908.835	1077.77	834.962	762.095	877.006	1121.7	694.222	945.158	814.753	513.652	400.81	536.684	466.278
CLCN6	1009.66	755.006	874.671	1794.39	1456.91	664.791	1679.42	2030.07	1486.06	1598.92	1707	1262.26	1500.94	1390.3	1275.34	768.038	1901.34	1163.53	1093.56	1036.58	1359.16	1694.48	1133.06	1210.28	2416.82	886.987	2574.01	1686.61	960.766	1604	1703.39	1022.33	2164.68	1032.1	1332.37	1662.19	933.734	508.873	997.677	522.006	1539.26	2081.61	1154.11	1635.82	1294.52	929.956	597.797	667.203	523.62
NPPA	2.87342	1	2.63924	29.6329	0	376.032	3.90506	17.1266	60.6266	15.3481	0	18.0696	1	10.5316	4.93038	374.291	51.5	175.367	179.532	260.646	263.905	404.829	235.715	576.633	156.241	11.7025	38.0823	161.741	58.3987	54.1646	108.873	15.9937	7.05063	22.2785	12.7595	3.49367	16.9747	15.4937	96.8291	2.51899	543.266	303.013	47.6709	87.057	111.513	57.6962	32.462	4.10759	416.5
KIAA2013	1466.1	1527.91	1619.62	1539.72	2483.22	1156.66	1563.63	1351.8	1764.37	1424.56	1464.59	1445.75	1959.41	1941.16	1745.53	1622.65	1056.48	1780.85	1434.63	1419.7	1493.41	1375.88	1908.06	2184.21	2837.27	2822.99	2113.25	2082.28	1721.12	1226.37	1037.28	1826.75	1380.64	1242.91	1375.52	1116.47	3084.11	3165.58	2538.64	3815.11	2025.44	1842.79	1909.18	1582.04	1664.13	1972.8	1520.87	1990.25	2501.69
PLOD1	2440.77	2487.05	3142.91	2597.59	3004.02	2604.34	3173.44	2429.22	3299.39	2860.25	3600.37	3613.66	3461.18	3634.88	3111.35	3148.06	1586.66	2380.07	3757.05	2480.3	2385.71	2306.65	4965.74	2266.48	5470.58	7247.01	5893.36	3536.28	4385.95	2785.27	1168.33	3906.29	969.082	1369.04	1638.97	1135.84	6840.68	12820.6	3395.46	14968.1	728.987	737.741	5132.2	3040.25	3198.98	4599.32	3058.87	4684.54	9763.48
MFN2	2933.11	3197.27	3154.36	3927.25	3123.91	1849.44	3892.49	4147.8	3668.86	4382.63	1769.25	3198.98	4890.42	3898.03	3711.4	3069.37	4288.57	3170.57	3308.2	3304.4	2859.01	3366.65	2996.28	3067.82	5277.32	2377.18	3297.54	3783.18	2051.32	2750.09	3044.66	2860.25	4331.69	4159.39	3973.08	4540.84	2965.47	2938.99	3075.44	1906.97	3666.43	3602.82	3198.98	2508.74	3676.08	3845.45	2261.44	2390.47	2234.1
MIIP	582.93	561.184	593.633	459.203	523.361	415.411	691.873	687.209	871.627	1074.11	2766.05	928.089	791.544	663.285	1180.38	1044.07	440.867	1234.31	708.937	950.759	933.329	1046.93	816.133	1291.66	1156.92	789.899	1087.55	1408.66	566.703	634.563	553.677	647.671	477.658	633.386	661.177	586.044	1020.32	786.177	395.184	1162.39	1143.59	1199.34	714.31	884.658	1046.04	1029.74	286.924	427.728	2510.84
TNFRSF8	0	0	6.15823	2.59494	79.2342	13.1076	12.0759	1	1	0	0	18.1013	4.91772	1.08861	2.03797	16.2595	4.70886	6.85443	5.17089	1	3.88608	8.73418	4.75316	7.35443	5.87975	32.057	2.64557	11.3038	8.66456	2.67089	1.60127	12.0127	3.90506	104.816	37.7215	1	24.3101	47.981	39.1582	74.0886	32.2025	4.46203	2.32278	2.10127	1.24684	5.46203	13.6392	1.48734	10.0063
TNFRSF1B	259.69	239.652	301.785	1183.57	3150.95	2257.34	531.987	400.81	406.671	187.127	338.62	495.595	268.032	1128.13	373.057	965.013	420.69	965.709	1299.15	607.823	545.715	1111.82	680.709	953.747	906.38	3103.11	691.215	1283.42	1107.72	937.133	315.665	3418.31	931.722	1339.1	1322.61	883.823	1631.49	4048.11	2659.58	2593.47	866.158	896.949	1427.13	1084.9	604.835	611.272	1172.55	929.538	690.139
VPS13D	1279.79	960.253	845.627	2842.22	1656.98	802.823	2649.6	2603.14	1738.68	2440.77	1830.13	1715.11	1710.48	1729.01	1012.13	881.241	3463.27	1859.76	2382.02	1529.15	1789.04	3924.59	2877.65	2370.96	2126.77	1275.34	2701.02	1253.84	1771.26	2230.71	1208.48	1660.77	1977.25	1328.28	1793.84	1965.87	1986.37	952.905	1974.69	818.044	1921.25	2145.16	1099.65	2165.44	1602.19	950.316	1707.44	1843.92	1451.53
DHRS3	315.797	338.62	271.038	1954.99	2697.27	1418.1	818.981	1359.16	1055.73	1210.94	2053.35	878.652	1585.72	2413.97	1885.91	325.544	452.133	816.342	610.956	608.304	393.861	1306.71	2045.73	1951.14	635.165	1897.56	490.487	678.177	1459.33	1349.47	1543.23	2621.27	841.076	1285.95	1880.04	1360.61	5203.84	1608.04	4571.85	5096.84	850.171	613.975	847.709	1592.43	671.323	739.899	1075.39	2373.67	5343.27
C1orf158	1	0	0	74.5949	234.924	0	3.90506	7.51266	0	10.5063	12.5823	0	0	1	0	0	0	0	0	0	0	0	0	26.2532	0	0	0	0	223.557	22.9747	1	166.013	5.93671	100.848	6	40.3544	272.411	0	73.1962	31.7215	0	0	42.4114	15.4494	38.4684	31.7215	88.7975	50.9873	2.34177
PDPN	6905.05	14376.2	10075.7	1339.51	4171.21	7822.82	4275.03	1666.89	2435.79	1419.7	3544.47	2415.94	3060.44	7669.35	4205.34	6513.6	1366.25	5729.01	9499.59	5683.22	5198.56	4634.23	795.722	1157.7	1227.27	628.525	553.677	1738.16	18466.6	8796.06	2809.31	8303.82	1323.56	3304.4	3517.72	2583.59	9844.15	9499.59	4435.43	7095.29	63.9114	77.6582	1810.75	2930.13	829.209	1778.78	8138.73	11009.6	1967.19
PRDM2	1542.79	1530.75	1603.11	1999.76	1696.99	684.089	1116.77	1599.84	951.88	1255.09	1175.04	941.316	1039.46	1005.23	1037.28	949.063	1928.57	807.082	1223.75	922.316	1032.8	820.133	1491.42	889.975	810.816	634.861	998.38	683.601	518.057	730.234	928.089	702.684	952.905	673.563	850.171	751.443	761.544	1090.34	854.968	591.152	1225.02	1614.59	653.652	755.684	784.443	567.329	407.468	516.184	1313.61
KAZN	546	688.234	483.367	1457.72	2157.06	1485.65	522.437	1069.64	649.709	678.481	692.392	428.31	511.968	687.69	692.392	1514.62	1841.73	1255.43	1616.4	1324.2	1717.14	1292.3	1775.08	1175.94	840.12	724.468	887.203	775.848	1343.89	1491.82	1135.84	1262.58	1128.94	1190.76	1361.37	2090.77	1770.29	705.127	2128.34	738.101	1416.24	1175.04	1819.56	1990.25	1598.46	1629.23	1382.1	1467.83	2110.6
TMEM51-AS1	1	1	12.2215	1	0	5.31013	3	1	7.01266	5.87975	0	1	1	2.75316	0	31.3228	10.3924	29.1772	19.1076	25.6392	56.2911	29.7848	13.1139	2.81646	12.3544	7.05063	26.9051	0	10.8418	33.5	9.14557	6.96835	0	9.07595	3.12025	17.7342	3.08228	3.5	1	0	3.4557	9.20886	10.5316	6.39873	19.2215	7.37342	14.5633	8.26582	1
TMEM51	422.291	490.335	611.962	292.576	505.234	355.563	317.165	196.386	372.209	360.627	281.981	355.93	319.241	353.823	333.215	846.937	349.057	658.854	522.006	892.544	1111.82	878.013	195.31	384.848	342.361	838.133	272.62	375.937	665.696	600.892	276.329	855.152	188.785	462.576	414.582	389.487	353.582	482.399	474.57	411.076	229.133	203.215	389.614	407.342	454.835	352.222	529.158	351.652	454.677
FHAD1	71.8924	77.2342	19.6139	56.5633	108.873	21.7405	51.6203	41.8544	49.9494	84.3354	106.962	36.6835	46.2152	45.6329	32.6266	41.5253	53.5	30.1899	36.0886	29.1329	49.5127	43.3165	23.2025	7.36709	103.215	80.2342	47.3608	16.3924	247.728	178.108	28.9937	113.386	19.8481	122.367	41.1203	48.5063	82.8734	424.899	52.1646	157.127	4.49367	8.23418	43.981	46.9051	60.6266	29.9367	145.734	200.089	7.62658
EFHD2	2166.25	1772.84	1502.96	3387.82	1908.65	3682.78	3267.1	2210.76	2936	4168.51	1617.31	2427.4	4082.75	2997.86	3326.12	3735.74	5080.85	1907.53	2743.67	2997.86	2518.08	2024.85	4568.01	3191.7	1660.29	2347.66	1046.44	1714.58	4331.69	3542.29	2310.06	2087.87	4196.53	2734.9	3738.13	3750.55	2401.58	3641.39	2771.34	3213.74	1328.97	1170.8	1731	1963.13	1889.32	2038.2	4382.63	2931.6	1600.29
CELA2B	6.77215	8.59494	18.2785	4.75949	0	14.3418	4.97468	2.49367	2.78481	5.87975	6.53797	0	5.81013	16.4494	1	6.09494	6.87342	4.79747	0	6.71519	7.71519	12.5823	2.05696	14.3671	24.4494	1.86709	15.9937	12.3987	7.49367	1.64557	19.2215	1	5.00633	0	1	1	0	8.78481	2.32278	0	39.4114	27.5886	1	2.12658	2.20253	2.20253	2.10127	6.17089	4.93038
CASP9	636.494	540.222	679.006	389.487	502.728	1245.47	384.538	435.506	440.778	535.544	524.285	440.297	464.013	585.019	519.525	308.133	324.335	309.576	300.93	279.709	269.424	340.076	559.886	1846.23	508.253	410.835	430.304	301.93	343.627	279.038	271.139	471.93	292.487	315.892	407.468	381.753	359.285	323.475	329.62	307.278	1618.3	1108.21	568.709	604.722	599.095	639.006	504.778	464.405	738.994
DNAJC16	531.639	506.639	523.082	668.842	687.209	797.918	553.677	717.905	500.063	651.892	656.196	565.873	510.639	555.892	645.589	395.437	594.911	501.152	440.867	398.5	392.342	404.924	442.886	499.31	738.639	727.044	829.823	417.418	455.057	474.31	749.494	609.835	918.31	630.076	603.589	512.892	535.266	760.785	406.671	780.373	484.089	588.367	462.576	491.823	593.209	393.462	642.013	720.633	456
AGMAT	40.0633	55.8228	44.3354	138.133	148.804	45.0127	37.6139	30.6456	30.9177	41.9177	72.4873	61.6203	33.9873	25.3418	83.8671	43.538	93.6962	14.2532	15.9937	47.6709	17.8418	25.6646	46.6646	54.1646	16.2342	40.1266	15.057	17.3671	22.4114	25	102.766	88.3544	71.7278	89.7342	75	61.4684	39.038	111.044	22.6646	63.3987	76.9241	26.7215	34.9873	34.6203	43.8228	42.4367	33.5316	33.3418	76.7405
DDI2	524.158	619.506	573.684	581.551	389.424	499.551	565.335	609.051	609.677	467.937	545.323	600.703	496.323	615.684	634.861	383.418	762.994	418.101	686.418	557.918	585.741	413.911	450.924	434.329	994.671	636.108	970.038	686.228	597.797	534.848	439.93	415.943	704.051	481.12	508.747	566.323	405.19	1314.28	419.316	897.823	555.892	635.646	392.456	503.259	548.228	381.753	433.627	505.994	243.918
PLEKHM2	3391.91	2971.02	2969.66	7211.66	2280.37	2552.47	4462.72	8269.8	4626.12	5824.3	2386.71	4243.09	3451.11	3534.08	5483.3	1762.37	5458.35	2301.39	2191.82	1762.37	1590.15	2665.59	5193.98	2734.9	5327.61	3970.05	4655.93	3195.16	2662.06	4295.53	10865.8	2340.59	2743.67	4255.58	3830.16	3693.8	4103.34	4758.18	3898.03	3832.82	4051.02	4890.42	2723.01	3591.39	2888.29	2479.36	3372.12	3895.22	2021.42
SLC25A34	79.557	52.5506	59.7532	28.2975	9.74051	44.1646	76.4367	65.7911	48.6013	92.5633	154.424	68.9747	62.2025	93.2911	58.5949	33.3418	34.2468	29.2152	39.2722	28.2722	29.4873	46.5443	19.3544	30.1709	106.399	46.481	194.456	80.0443	30.0949	40.2152	30.2658	45.6835	13.8987	20.6266	28.3987	24.2342	23.1392	65.6899	13.8228	50.8734	64.9367	78.5759	23.019	36.3671	49.1962	19.6962	27.5696	27.9177	57.3987
FBLIM1	1533.37	1969.15	1944.11	198.43	187.424	1490.66	141.253	69.8734	94.5063	137.892	62.057	142.886	120.076	107.101	57.8671	724.766	211.57	430.842	949.677	480.778	720.867	370.399	258.462	270.766	553.31	3357.15	1027.3	585.019	2110.6	1217.99	40.4557	503.905	50.7722	64.019	54.5823	37.4051	795.854	6677.32	275.285	5277.32	488.57	365.456	950.551	317.089	475.051	811.329	1234.31	1219.79	375.797
RP11-169K16.7	47.7405	51.3797	57.3165	38.3544	45.5253	39.9494	65.3608	55.2089	65.9051	62.962	257.354	96.6076	75.1899	91.057	61.7975	55.8734	24.519	47.1203	27.9873	43.1329	47.1772	61.0253	91.1709	130.475	136.551	44.3354	76.6456	177.589	49.7468	27.5886	51.3608	37.7658	45.3608	25.4937	31.7722	17.7532	51.6203	77.4177	44.7848	74.9367	114.449	133.525	32.6519	35.4684	35.6772	29.9494	47.6076	47.1203	125.234
RP11-169K16.9	278.57	174.924	182.652	273.513	297.373	149.956	197.962	268.525	218.443	423.019	273.639	187.127	256.627	212.449	344.291	234.304	179.943	207.405	147.69	190.196	198.43	256.006	161.665	356.057	616.222	352.114	516.848	510.873	102.462	148.259	324.911	346.835	285.184	218.608	205.646	180.886	240.12	154	268.165	133.601	400.943	357.532	513.968	604.835	768.38	611.411	218.342	255.532	338.228
SPEN	2707.97	2581.48	2622.36	1632.98	1496.27	1835.16	1985.71	2471.7	2249.89	1586.15	788.778	1378.17	1307.04	1564.05	793.038	1960.11	2816.62	1853.48	3576.29	3155.91	3309.99	3497.66	1582.84	2349.5	3748.28	1447.31	4365.59	3363.11	1933.94	2454.94	822.215	1444.59	1524.2	1073.78	1815.13	1885.91	1505.39	2290.47	2304.86	1436.18	1757.16	3840.43	1371.9	1572.35	2245.06	1107.19	1956.88	1480.77	752.57
ZBTB17	1090.63	1176.51	1213.39	643.462	760.443	833.354	678.342	926.899	734.266	693.532	1171.05	714.785	770.759	690.278	773.551	644.063	698.576	716	742.108	707.278	795.146	833.937	596.633	1074.6	1155.23	614.557	1123.03	1089.58	695.747	629.076	660.38	727.791	653.019	585.595	650.665	552.816	548.937	999.785	640.658	1174.18	1386.82	1392.04	781.5	769.987	954.468	725.101	565.184	739.899	687.842
C1orf64	60.1139	14.4747	9.74051	8.97468	3.58861	5.31646	108.943	27.6899	40.9367	56.7215	1.07595	23.1392	110.494	20.9304	37.7215	17.2785	24.519	54.3861	68.8608	61.4684	71.1392	20.4937	27.2658	42.2785	14.2848	46.5	63.9937	0	27.6203	102.93	142.456	9.0443	79.557	15.1962	16.7152	43.6203	1	1	17.8038	1	53.0127	173.709	53.3544	37.3354	31.538	18.538	3.9557	32.462	0
HSPB7	45.962	17.8038	111.684	155.392	265.278	6.3481	148.614	68.6392	254.025	245.968	350.165	166.475	264.177	429.715	175.949	40.5696	42.5	71.6899	104.677	42.1646	48.1076	85.1392	74.2152	45.6329	71.8038	8.46203	113.848	131.614	12.9557	29.3418	54.1646	676.797	80.2025	202.032	396.601	152	80.8924	14.6646	40.2152	40.8797	17.0127	6.25316	29.6835	53.6835	11.4367	43.538	104.475	441.892	111.513
CLCNKA	0	0	0	2.60127	1	0	3.01266	5.50633	2.78481	22.6646	69.1266	2.96835	8.93671	18.7278	8	1.42405	0	0	0	1	1	0	0	0	0	0	13.8987	0	1	1	4.26582	22	0	15.1962	14.8038	1	1	2.43038	0	0	0	0	0	1	0	0	6.94937	6.20253	4.01266
FAM131C	81.8228	33.3608	103.215	275.424	554.57	369.829	131.956	402.089	80.8924	59.2975	314.196	125.114	75.2532	49.1962	55.2089	18.1709	453.804	82.481	66.6835	108.943	51.2405	77.2342	172.063	327.627	84.7785	1	40.1772	115.652	103.823	148.285	375.266	16.0127	207.405	75.4747	82.1772	226.392	35.2278	8.81013	50.4177	37.3354	52.019	51.2785	29.7025	246.057	42.7278	48.7278	83.1962	146.968	53.8797
EPHA2	127.772	156.601	172.234	63.519	116.797	823.019	114.31	96.8924	226.823	97.1392	46.1835	77.057	135.703	133.994	93.1456	167.082	114.519	688.044	314.785	250.627	178.69	208.715	85.6076	129.487	38.9177	589.981	172.899	65.6139	950.981	616.962	59.4241	832.215	374.785	219.089	181.348	249.399	139.918	847.525	161.62	907.506	45.7848	279.614	179.703	71.7278	114.373	107.342	1300.54	359.405	76.8038
ARHGEF19	96.8291	117.127	149.873	26.2722	40.2152	34.9177	18.1646	13.8418	15.0949	27.2468	18.1013	29.6835	29.3671	20.9494	26.5633	47.8671	21.3354	34.2089	33.6709	31.2532	42.2405	31.8291	45.7848	127.386	9.66456	43.0316	28.9494	25.6266	23.443	16.6266	12.3165	44.3924	5.01899	15.2152	27.2468	18.8671	51.6456	646.038	54.7722	266.443	23.8101	16.9304	70.8861	44.1266	69.3987	63.2215	35.7405	49.7468	87.7595
RSG1	126.772	159.741	155.823	126.924	253.418	65.3038	170.139	95.7215	175.082	215.241	63.0949	62.7215	176.538	157.627	132.082	186.557	177.5	160.804	99.4114	93.3228	143.601	142.456	155.494	189.88	135.937	81.1646	111.304	100.582	213.323	183.671	370.133	120.494	130.095	200.937	127.525	290.095	221.449	311.184	203.93	192.557	212.785	209.462	149.956	94.0949	144.797	258.38	224.139	200.146	163.943
FBXO42	1005.04	875.658	1078.81	611.962	721.652	712.69	797.367	896.949	866.411	915.247	863.696	814.753	914.848	801.386	754.253	851.601	695.272	901.791	934.139	938.443	985.133	989.373	844.804	1038.2	1322.96	726.013	1171.96	1073.04	811.006	734.81	521.139	800.025	709.089	668.842	703.152	729.722	1191.89	1040.73	836.285	957.924	1055.95	1210.94	665.544	678.342	662.165	618.937	785.576	977.987	1037.97
SZRD1	3805.3	4491.3	4400.22	2450.37	3621.88	3142.91	2922.92	2232.34	2739.91	3087.18	2323.99	2825.54	3222.12	2768.35	3602.82	4331.69	1679.91	3617.65	3041.68	3793.12	2805.55	3840.43	3270.58	4007.17	4484.69	4728.89	3630.92	4626.12	3589.11	2993.49	2194.09	3825.56	1776.57	2264	2461.8	2147.41	5152.37	6080.76	3970.05	5939.32	3418.31	3075.44	4838.42	3420.53	3534.08	4724.48	3126.92	2756.2	3552.72
NECAP2	1398.27	1720.68	1308.38	1027.3	2090.02	1639.45	1385.8	916.563	1325.56	1553.58	1942.41	1290.71	1740.29	1772.84	2041.63	1584.3	621.462	1835.16	1231.83	1542.79	1416.58	1817.28	1546.23	2597.59	1222.59	2638.42	1579.82	1362.03	1691.28	1618.78	1454.91	2372.86	710.076	1241.98	1498.66	1145.94	2918.75	2542.8	2260.64	2153.21	1423.48	1259.41	2917.5	1865.59	1790.58	3076.76	1434.63	1508.56	2703.51
CROCCP3	269.627	264.335	229.133	137.025	61.2342	134.886	288.759	292.234	146.278	361.639	420.348	179.766	180.93	313.582	219.165	184.728	185.956	241.576	237.785	246.443	259.924	316.981	113.937	160.443	375.715	144.506	585.595	306.88	182.373	195.044	141.753	110.278	101.146	100.886	138.778	158.563	177.665	173.797	85.6709	98.2848	136.038	215.335	136.551	187.038	217.329	145.038	65.1582	109.563	191.601
NBPF1	3442.91	3387.82	3331.63	2066.15	3209.01	879.759	2010.3	1906.36	2378.13	2203.18	1142.73	1504.17	1578.96	1458.94	1573.22	2218.49	2373.67	2197.3	3048.92	3105.03	2797.77	3342.51	1466.1	1900.73	4183.88	2155.44	4304.99	3000.78	1350.11	1420.06	923.177	1767.65	1503.4	1372.68	1654.56	1559.22	1270.68	1296.47	1544.09	760.443	1608.04	2142.89	2893.96	2864.41	4295.53	2701.02	1517.94	1322.96	1748.25
CROCCP2	1138.03	1060.94	998.171	569.987	622.867	575.108	668.671	785.994	571.867	708.272	444.158	666.576	540.222	685.778	793.234	1212.42	951.209	1183.32	1166.91	1253.84	1174.18	1142.43	431.291	600.994	1067.54	535.759	1554.47	1171.32	511.297	581.272	518.854	532.316	536.956	413.203	469.677	501.671	521.759	649.873	411.576	375.937	755.266	669.848	735.241	738.804	890.437	817.614	252.994	307.93	924.297
CROCC	900.405	796.544	736.392	935.962	766.329	492.956	1038.56	1549.67	882.747	1122.75	1098.3	910.854	789.487	1275.64	872.652	371.158	1177.96	737.424	777.557	708.937	706.797	1127.8	670.93	1484.78	1059.13	928.867	1746.14	852.234	649.519	808.627	281.892	875.937	587.468	650.291	925.867	642.595	766.709	968.171	1431.28	852.013	520.297	812.905	679.5	970.038	937.354	521.506	378.614	412.791	619.69
MST1L	10.7405	6.62658	8.82278	4.78481	5.79114	1	17.1709	43.6203	19.7468	59.3228	215.152	50.0443	27.2089	75.3165	37.7658	28.7595	8.05696	24.1076	16.0127	15.1203	22.2658	26.8354	19.3608	10.8924	71.8418	13.6203	129.373	43.4051	3.32911	4.58228	1.60127	9.97468	7.77215	4.9557	6.01266	6.44937	23.1582	6.50633	1.48734	12.1519	7.51899	2.59494	17.9684	29.8291	25.1266	17.519	1	9.20886	96.7468
MFAP2	571.184	481.209	282.633	20.6266	7.79747	95.7215	36.8354	6.43038	23.6266	22.6835	29.2468	51.9684	39.5253	23.1076	20.2722	28.7975	11.4747	16.5633	34.8608	19.3354	17.8608	11.557	35.6772	107.468	54.5506	307.513	64.9367	77.057	15.0063	7.67722	3.49367	30.2152	3.05696	9.09494	1.56962	1.67722	130.234	1061.2	47.2342	1217.62	4.5	13.6076	83.1076	42.8924	38.481	54.7975	23.7215	55.7785	80.6899
ATP13A2	3879.89	3385.94	3204.09	3630.92	2632.8	2404.59	5550.7	3317.29	4392.89	4272.02	2056.26	4462.72	4732.73	3393.91	2406.56	2281.15	4579.66	2701.02	2524.39	2515.88	2593.47	2828.19	2570.67	2543.93	4626.12	1754.67	3550.61	3716.44	1837.33	1910.41	1840.53	1847.9	4637.78	3031.3	2830.6	4491.3	2061.04	1340.15	2533.48	1055.2	2093.82	2339.77	2572.91	2387.77	3032.77	2268.99	1943.56	1468.2	1158.31
SDHB	843.646	974.88	884.297	1186.68	1455.28	1152.48	1180.63	1079.14	1280.13	1466.55	2087.13	1205.6	1926.68	1898.87	1250.01	1113.18	997.677	1016.87	751.241	746.582	802.228	1031.37	1310.77	1426.34	1363.47	1144.82	1012.59	2323.06	974.171	784.443	1336.7	1064.66	1595.45	1269.74	1162.64	1270.68	1216.78	1223.21	935.082	1592.43	1437.37	1293.24	940.006	784.443	793.405	1106.34	951.209	962.215	1061.66
PADI2	1113.95	1080.18	561.443	6371.85	9270.66	2780.04	1939.98	5638.9	2391.37	2115.52	4400.22	1674.56	1832.36	4127.11	3697.93	1832.36	7163.61	2557.82	3442.91	2583.59	1796.43	2736.13	2999.5	5909.21	1220.15	335.753	1494.67	1975.3	6266.26	7998.48	6389.45	4249.31	4779.46	3790.53	5715.63	3783.18	2302.27	416.032	2481.37	6798.46	684.285	748.513	7534.26	10481.2	9743.58	6551.15	1874.72	2101.41	4115.08
RCC2	4549.02	4933.58	5349.15	863.696	980.323	2961.16	2131.09	1790.09	2491.93	1956.88	681.481	1649.49	2125.16	2431.97	1986.37	2601.15	1188.47	2109.97	2859.01	2808.05	3159.48	3005.42	1626.33	2509.75	3279.41	2454.06	3401.7	3159.48	2185.78	2035.43	955.494	2286.89	1320.41	1421.54	1570.61	1478.39	2146.6	4801.12	3561.32	3378.27	2056.26	2104.83	4190.1	3412.8	4327.98	3930.44	1503.74	968.873	1249.75
ARHGEF10L	1358.48	1221	1366.58	802	870.348	1169.78	1748.25	1536.35	2411.15	2719.54	1026.05	1900.73	2209.2	2462.74	1984.35	1260.7	981.487	2931.6	1486.06	2032.76	1918.89	3941.16	801.241	1164.94	3106.64	2061.76	5178.02	2177.99	2913.32	2416.82	1519.65	3723.71	1190.12	1105.53	1783.05	2213.82	1721.58	707.462	1831.35	971.937	3463.27	4484.69	1124.62	1108.82	1412.03	1293.56	1788.54	1800.28	876.323
IGSF21	288.297	112.525	72.3797	811.924	197.165	1069.32	693.734	548.519	950.551	1314.96	668.5	628.386	1107.19	96.8924	463.563	2494.97	1077.51	1569.75	1522.92	2418.82	3383.87	2234.1	1311.02	980.538	985.892	192.373	712.69	2150.16	197.696	481.12	1591.11	502.07	2093.02	1154.11	1363.04	1709.98	387.861	205.532	730.709	295.595	942.943	761.544	202.785	379.405	493.608	240.987	264.962	141.19	737.582
KLHDC7A	0	0	0	1.63924	2.59494	0	1	1	15.1076	1.78481	0	3.90506	2.96835	16.462	3.9557	0	0	1	1	1	0	2.03797	0	0	38.0063	0	0	0	1	1	1	0	1	0	0	0	90.8924	55.4114	105.608	77.6582	0	0	0	1	1	0	18.7405	24.8987	84.7405
PAX7	2.87975	1	0	108.063	1	0	1	43.6899	9.11392	1	0	0	1	1	0	0	127.924	0	0	0	0	0	23.2278	0	31.8544	0	4.25316	24.8987	0	0	50.5063	0	93.3861	1	0	16.7785	0	0	0	0	65.9051	0	0	64.7025	0	0	0	0	0
ALDH4A1	927.127	861.013	569.297	1195.46	1544.09	1180.94	2509.75	1488.94	1748.87	3408.75	2377.18	1843.92	3523.85	1162.39	2585.87	665.696	861.013	1093.56	956.589	713.095	645.114	1194.34	1121.41	1087.55	710.589	1246.31	493.361	712.354	1641.4	2003.1	3112.84	1869.15	1777.66	2805.55	3253.77	1671.66	1076.69	200.494	1122.51	531.987	1898.87	1060.94	1288.11	1991.41	1396.02	1459.33	1917.1	1993.49	1015.66
IFFO2	261.785	308.741	299.354	579.576	959.133	836.285	1286.25	768.981	1240.39	1269.08	347.222	1016.64	1348.8	689.342	574.943	452.614	643.291	405.81	1034.3	515.816	513.399	507.006	780.551	774.797	1314.64	1416.97	1392.04	1354.03	659.899	590.747	431.525	1196.53	864.31	690.139	792.835	853.019	1264.84	968.411	820.133	2723.01	496.323	505.994	606.975	674.082	781.981	554.747	781.981	1477.96	741.278
UBR4	2703.51	2475.77	2353.18	2598.67	1697.42	2136.77	3463.27	3613.66	3109.71	3582.66	894.386	2385.71	2358.79	2869.79	1619.21	1735.63	3993.37	2835.93	3591.39	2622.36	2672.48	4441.66	2313.48	2084.96	4004.68	2211.55	6915.72	3805.3	2393.25	3172.08	1409.77	2279.44	2452.18	1940.57	2451.39	2845.66	2090.02	3257.2	2333.03	1898.27	1667.37	3283.01	1792.23	2464.75	3351.64	1879.34	2026.03	2232.34	1195.99
EMC1	1888.76	1863.33	1816.25	1641.4	1170.8	2845.66	1613.16	2323.99	1732.63	2160.19	3434.5	2012.17	1673.16	1651.43	2507.7	2153.92	1580.76	2332.17	2122.12	1844.43	2116.23	1902.01	2278.72	1898.27	2667.79	2651.68	2782.63	2719.54	2245.76	2055.49	2422.51	1465.34	1621.81	1506.94	1427.58	1568.14	1700.04	3800.12	1598.46	3359.3	2249.89	2370.17	1611.73	1854.04	1922.94	1885.32	2013.46	1991.41	3536.28
MRTO4	1404.39	1537.65	1467.83	1341.84	1036.3	1857.98	1557.95	1515.87	1561.83	2245.06	5893.36	2278.72	1871.3	1482.35	3073.83	2718.41	1036.79	1660.77	1065.21	1883.1	1381.37	1976.65	3116.16	2423.46	1550.56	1636.73	1459.61	2188.03	1426.74	1212.68	1979.89	1279.53	1420.06	1766.53	1437.75	1382.45	1604.85	3217.3	987.38	3738.13	2575.15	1630.55	1652.31	1878.35	1809.09	2761.01	1320.7	1548.02	5066.91
AKR7L	31.2975	22.7658	41.8544	15.2278	9.74051	8.63291	4.98734	23.3481	16.3671	28.538	48.3861	5.00633	12.1266	24.2342	26.6013	37.3038	5.67722	35.2089	5.18354	26.5063	19.943	15.6013	7.82278	20.1582	45.7342	15.8165	64.019	72.0127	15.0127	11.1582	13.2152	1.74684	7.79747	9.10759	6.87342	2.56329	16.1139	73.057	4.43038	41.8924	27.8038	59.7848	3.31013	9.23418	12.519	6.25316	4.96203	11.1962	18.7532
AKR7A3	65.0696	97.0253	94.7848	40.2405	73.8861	14.3608	37.6582	46.5443	50.9873	113.184	124.437	51.1519	150.329	97.8165	77.4177	35.2278	39.9747	51.1835	32.5	36.3671	48.1392	53.5	50.2089	31.2532	34.6203	12.7278	37.057	35.1582	16.7785	8.76582	37.538	32.8101	70.7785	83.3038	41.1392	49.538	46.0949	44.3101	23.6013	43.0316	17.0443	35.981	16.8228	45.1266	23.2025	37.2089	17.6582	32.4873	76.8291
AKR7A2	1006.48	1128.13	1170.51	1003.34	1335.35	991.759	1706.53	1191.64	1635.31	2028.15	1784.56	1631.49	2026.73	1684.7	1809.09	1139.89	951.405	948.62	928.323	999.342	987.127	1025.14	1324.91	1845.01	997.905	1121.41	671.646	1204.67	1160.09	756.215	1477.96	1448.86	1062.16	1509.42	1591.54	1544.99	1487.3	1630.13	1403.99	1381.68	1205.91	1117.03	1031.18	1026.57	892.772	1172.26	1038.56	1079.98	1718.2
PQLC2	335.981	452.924	466.475	428.089	538.57	428.089	433.937	423.133	493.101	431.873	1070.96	453.633	632.487	637.272	588.563	419.544	319.519	440.297	332.5	383.791	423.88	449.31	409.848	656.582	748.089	772.399	619.69	500.063	643.006	379.215	413.272	540.342	389.297	372.595	356.677	378.69	562.949	838.975	640.766	875.937	498.506	448.354	403.424	460.677	461.076	493.608	525.861	495.361	737.899
CAPZB	4929.22	5858.02	5939.32	4298.33	5255.03	6202.31	4358.56	3501.32	4227.46	4265.23	2677.99	4331.69	4445.22	4445.22	4018.53	4365.59	3668.86	3998.59	4445.22	4187.13	3778.39	3738.13	5203.84	8303.82	4466.27	4637.78	3372.12	4701.35	3853.2	3970.05	2353.18	7922.91	5755.78	5167.97	6137.62	5429.39	6242.25	9296.57	5476.7	9672.99	7047.51	6424.45	6416.22	5405.96	5620.42	6073.28	3887.58	4441.66	3099.96
MINOS1	288.38	298.291	273.848	472.589	311.759	265.88	422.538	490.62	330.968	559.297	2131.78	518.601	462.734	469.044	657.481	284.165	403.557	204.633	188.785	239.329	255.88	167.367	460.399	430.842	211.57	283.247	254.911	217.108	235.563	220.69	947.481	264	634.563	655.741	394.892	536.684	256.082	445.31	190.905	523.867	370.899	330.095	236.082	317.165	253.57	308.196	241.367	250.316	610.449
NBL1	433.854	471.69	360.43	425.741	330.285	195.981	643.006	420.829	516.342	827.487	1269.44	804.772	743.323	310.956	661.5	226.316	407.703	198.538	190.057	185.222	200.778	245.867	598.696	595.93	166.367	1124.62	121.861	225.437	112.595	244.5	1599.38	277.12	1153.53	984.139	550.449	625.399	502.608	2210.76	394.361	1919.42	553.114	418.101	233.272	173.873	187.519	218.994	181.044	332.785	248.557
TMCO4	109.342	109.614	87.1646	143.006	345.38	206.203	429.392	164.892	479.133	392.886	460.956	420.69	664.968	934.373	312.608	167.146	81.7342	368.69	166.475	158.165	202.114	373.658	160.443	177.418	193.31	554.57	143.778	168.652	940.494	605.329	316.38	926.69	166.234	298.525	376.032	326.994	557.044	404.62	499.797	396.31	63.9937	52.5253	150.019	153.31	87.5949	179.62	560.905	465.215	139.658
OTUD3	465.082	453.633	506.639	384.196	189.608	357.633	550.006	566.468	470.633	446.196	403.791	677.994	362.829	730.905	391.411	266.443	489.829	279.348	432.778	314.367	277.019	376.62	343.994	282.633	655.405	346	891.247	667.741	327.418	300.804	258.272	306.253	369.139	272.886	278.348	266.601	308.956	359.861	229.5	334.285	275.025	383.93	189.88	270.184	311.975	154.367	314.494	419.399	199.766
PLA2G2A	28.3987	80.7468	119.165	2148.87	801.62	247.323	3.91139	0	1	0	0	7.12025	1.10759	1.79747	1	14.2658	0	1.17722	22.0506	0	1.17722	1	0	0	457.709	4252.26	34.0443	17.3671	0	0	0	5107.24	0	42.5	44.3671	0	207.759	404.722	6.65823	1067.31	1	0	4.53797	1.12658	1	10.6519	1626.33	12595.1	0
PLA2G5	345.943	111.373	68.1013	198.538	286.367	204.209	1054.45	417.715	824.62	1348.37	1388.79	1151.91	1321	1935.79	1031.89	130.234	65.0127	371.652	156.392	183.753	178.772	332.873	619.88	134.063	31.8671	93.6076	16.0127	31.038	2909.25	1507.77	1094.44	1291.39	282.063	466.278	553.31	64.6582	478.57	365.785	300.348	748.513	14.5886	0	30.9937	69.6899	23.2278	44.6076	797.918	840.848	41.2342
UBXN10	101.006	40.7595	8.82278	174.051	312.899	1	229.905	203.747	121.861	223.278	282.949	128.114	332.873	459.829	152.956	0	35.6519	2.81646	6.3481	3.82911	1.22152	4.89241	38.943	51.3354	2.51899	8.47468	0	2.36076	7.51266	10.0316	206.835	240.12	607.563	231.278	274.57	183.975	172.785	57.3987	120.025	56.9684	2.56329	3.55063	33.7342	22.0063	7.53797	30.7785	67.7975	78.5	14.7152
VWA5B1	2.88608	4.70886	7.93671	5.87975	43.0316	0	1	0	4.79747	31.6456	0	1	2.97468	9.62025	0	0	0	0	0	0	0	2.81013	0	0	6.72785	0	18.1519	21.8987	0	2.67722	1	8.02532	0	14.1709	0	1.68354	3.11392	0	16.5949	5.41139	17.0633	3.55696	0	0	0	0	0	0	0
CAMK2N1	8184.42	5255.03	5817.44	18466.6	10806.8	2928.49	9431.56	16397.5	6905.05	7628.55	5702.36	8236.12	8460.88	8335.89	11802.2	2224.26	19544.6	2712.59	3044.66	2214.63	2433.84	1596.32	10075.7	3245.16	4571.85	1662.63	4518.02	3906.29	1784.56	5842.97	29931.5	1382.1	15379.2	8704.68	5664.13	4321.23	8335.89	2030.72	7509.76	6266.26	4587.75	4252.26	1786.86	2506.73	2121.49	1992.18	4834.29	7011.91	7356.3
MUL1	1045.09	1035.07	1138.26	1096.88	1361.37	1174.77	1773.42	1348.37	1364.9	1720.68	1794.39	1541.91	2192.46	2174.22	1525.87	1100.69	744.848	1045.35	752.171	928.601	961.152	1221.35	1649.49	1311.66	1456.91	1777.66	940.734	1272.92	1473.17	949.842	704.241	1438.92	994.367	1001.15	1103.63	839.139	1095.27	1280.13	1092.54	1184.75	1002.59	884.658	947.728	1088.03	959.563	1122.51	1672.59	1549.67	1289.37
FAM43B	518.316	556.487	643.728	280.139	255.646	277.873	400.557	211.025	375.139	806.297	699.266	187.709	600.12	623.589	328.797	122.019	377.766	102.766	112.987	93.3861	109.006	241.278	110.646	42.3101	517.108	600.316	410.513	278.139	161.741	218.715	254.323	645.241	390.177	270.766	251.253	413.772	742.108	439.544	477.785	512.437	393.589	408.899	60.2848	162.525	73.2722	77.2658	282.633	312.089	150.797
CDA	19.0759	7.67722	23.2785	8.98734	1.52532	17.8987	22.4114	13.8481	15.1203	14.2911	26.1519	30.7785	25.6962	20.9684	10.1329	73.8291	12.4684	15.5253	31.1266	32.2975	15.8671	9.64557	19.3671	52.2468	7.62658	131.468	35.1013	2.37975	57.5443	42.7278	36.7722	23.0127	31.7975	23.3165	16.7215	14.8924	21.1392	64.8544	19.7532	91.2785	50.4367	91.1709	52.3481	37.3608	50.3671	40.3671	22.5127	17.3544	16.5127
PINK1	1534.09	1008.92	811.158	2302.27	1974.69	973.095	2494.97	1767.65	2370.17	3081.21	305.184	2015.47	2787.88	2114.8	1799.08	1441.25	2721.88	1641.4	1574.22	1512.18	1418.1	2005.06	2441.7	2342.49	1480.01	968.171	887.38	1191.36	761.373	1495.86	2199.91	1407.53	2408.39	2608.27	2245.06	3183.38	1846.82	729.392	1698.34	491.354	2768.35	2122.97	1475.13	803.424	1022.09	1614.59	1801.38	1640.4	1077.77
DDOST	3574.11	4085.86	4027.46	1633.45	2107.89	4199.36	4094.3	2395.92	4324.61	3385.94	2282.75	3659.32	4568.01	4079.56	3536.28	4697.43	1349.78	5096.84	3274.11	3981.8	3637.18	4187.13	4308.15	3434.5	4317.52	5412.21	3505.54	5012.45	4365.59	3148.06	2041.63	3507.95	1892.2	2157.84	2150.91	2382.94	4199.36	6667.68	3376.23	5538.7	3589.11	3517.72	3422.42	2544.98	3150.95	3745.7	4187.13	3673.69	4801.12
KIF17	122.12	53.6076	40.9241	349.715	23.9747	41.9937	284.361	156.956	80.9494	136.918	25.2089	196.759	272.025	48.2532	70.0949	52.8987	466.62	69.6899	55.9747	52.5253	54.7025	34.8608	216.835	52.2722	54.5823	88.1899	72.0886	25.6392	38.9177	64.019	286.367	27.9177	241.158	148.114	195.608	245.968	62.2722	95.7215	67.5696	68.7025	86.5	143.316	84.1962	63.7342	79.6709	83.038	80.9494	163.259	143.006
SH2D5	120.652	87.057	31.8544	1151.55	16.0127	39.0949	746.146	870.152	329.234	340.538	13.7342	632.127	574.462	30.9177	226.766	73.8861	1160.95	40.1266	55.1582	15.1392	25.443	39.6772	298.291	5.46203	69.1266	29.5949	78.4684	119.665	27.6456	93.3861	840.677	25.2089	923.842	463.082	344.791	825.924	161	41.0823	148.354	78.4241	50.4747	17.9557	20.9684	32.0127	25.1519	84.0127	51.1835	181.044	110.348
HP1BP3	5871.9	5626.34	5931.26	2610.51	2593.47	2831.97	3160.85	3885.02	3820.02	3328.13	2244.17	2650.63	3064.77	3491.42	3025.56	5052.01	3666.43	5027.51	5240.41	5400.27	6551.15	5007.73	3499.63	2888.29	3848.54	2550.35	4428.28	3561.32	3382	3598.33	2156.22	2757.45	2534.61	2284.41	2821.54	2741.2	3299.39	3087.18	3306.43	2434.79	2641.66	3324.35	3000.78	2773.66	3793.12	2873.73	2944.34	2258.23	3030.08
EIF4G3	1748.87	1512.18	1619.97	1949.8	1542.39	2009.49	2286.89	2165.44	2071.06	1855.24	1000.28	1668.34	1808.04	1927.34	1368.31	1526.3	2631.75	1933.94	2639.55	1771.82	3106.64	1855.71	1911.68	2778.75	2607.23	1426.04	3766.21	1795.87	1718.66	2066.94	1342.59	1762.85	2705.65	2073.68	2152.46	2068.37	1607.08	3335.15	1948.54	2764.67	1660.29	2627.13	2121.49	1915.21	2976.3	1921.83	1683.73	922.57	1034.57
ECE1	2491.01	2472.78	2408.39	2748.78	3243.62	5476.7	5282.53	2710.3	5748.67	3295.44	2738.56	6080.76	3805.3	6178.27	2854.94	5327.61	2025.44	4196.53	8537.77	4637.78	5735.25	4933.58	3628.77	1976.04	7036.54	8775.97	7807.12	4929.22	8704.68	6851.61	2833.17	5776.94	2695.84	2518.08	3898.03	3383.87	7298.23	7298.23	8426.26	9586.93	1063.42	1674.56	2411.15	2589.11	1615.01	1588.9	6302.76	7778.38	2810.47
NBPF3	232.259	334.386	336.943	66.8544	109.513	243.19	166.519	162.722	262.696	209.854	9.16456	129.234	231.975	239.759	199.12	323.57	126.772	215.335	166.519	222.184	266.361	177.949	109.006	39.2722	223.93	38.0063	209.386	287.601	167.734	161.234	102.823	190.057	217.329	198.253	210.772	344.791	180.759	238.937	126.329	58.8797	270.551	247.203	156.81	99.5506	155.234	162.196	282.747	242.19	168.911
ALPL	133.127	90.7089	56.5316	119.013	278.032	1047.68	409.247	240.722	202.209	373.987	314.854	231.354	394.892	265.386	117.658	446.665	454.513	142.139	230.57	121.316	173.709	233.69	679.329	613.43	290.392	392.342	150.842	252.589	262.38	269.316	348.437	435.006	171.487	282.949	228.266	288.759	104.816	130.146	108.544	358.766	567.025	786.696	288.297	819.589	483.658	304.962	175.31	234.12	362.278
RAP1GAP	687.209	268.032	177.418	2281.92	517.228	756.949	2974.88	2054.85	1321	2305.72	538.722	2974.88	2272.81	417.804	1942.41	775.696	5214.27	752.367	685.108	748.285	874.468	935.962	1754.09	785.234	750.456	803.842	537.304	401.278	832.361	1190.45	1953.7	336.633	2088.6	3956.79	3048.92	4097.17	1109.9	39.1329	1208.48	147.778	423.266	378.513	1143.26	1122.75	2611.62	1538.08	583.063	686.418	533.12
USP48	1945.41	1826.27	1830.74	2197.3	2171.28	1300.13	1481.58	2125.16	1812.91	1822.07	2061.04	1824.94	1412.03	1739.18	1140.79	1356.41	1993.49	1418.1	2004.31	1644.39	1702.98	2492.92	1932.77	1814.56	1756.11	1041.54	2567.35	1772.35	1792.23	1935.79	993.658	1570.19	1586.66	1118.44	1627.75	1593.23	1821.56	2170.58	2228.34	1666.89	1101.65	1455.28	1028.57	1338.5	1591.11	945.367	1897.56	1443.2	1139.64
LDLRAD2	1.94937	1	16.3924	18.3544	54.2152	0	3.91139	0	0	0	0	3.90506	0	12.3987	1	1	1	0	1	0	0	0	0	1	0	2.90506	43.981	0	3.34177	1	0	18.0316	2.00633	5.96203	0	0	0	73.0886	2.34177	2.52532	7.53797	15.7215	1	2.1519	1	0	0	1	10.0316
HSPG2	700.981	778.114	859.133	330.095	369.43	723.709	976.291	386.823	649.873	346.741	21.8734	609.506	682.905	499.918	133.361	1384.24	479.443	472.823	4942.58	833.937	1000.7	450.652	447.892	275.354	654.57	3090.2	3048.92	397.899	1895.73	2090.02	109.829	700.981	264.544	344.962	327.804	268.861	526.418	4180.51	545.715	1277.86	190.411	397.032	1747.73	658.19	1129.45	1117.03	783.304	808.449	507.12
LINC00339	173.918	167.146	196.551	212.449	281.241	128.114	123.639	115.196	145.323	143.778	420.918	131.348	144.576	223.032	210.184	208.139	154.639	208.835	157.627	185.278	167.146	213.766	281.671	229.905	228.348	296.506	233.899	203.494	203.494	102.975	163.057	284.747	174.297	212.69	199.829	141.373	412.494	387.297	322.804	419.671	243.684	258.019	220.93	269.133	255.646	251.924	229.335	304.892	600.544
CDC42	6560.95	7370.91	7000.92	5383.58	7234.79	7998.48	5066.91	4368.94	5260.63	4693.22	4212	5550.7	5052.01	5277.32	6202.31	9226.59	3981.8	8426.26	4804.53	6580.63	5916.15	4641.38	8500.58	6937.76	5931.26	6444.2	5147.42	7059.36	4118.23	4187.13	3919.3	5954.03	4069.11	5393.7	5122.82	4327.98	9721.54	7284.06	5886.52	7922.91	4933.58	4911.75	8876.01	7848.81	9476.62	10327.9	5939.32	5702.36	12005.3
WNT4	19.0886	9.41139	9.74051	30.7532	91.9241	67.8354	112.987	20.2595	3.82911	295.905	100.297	9.1519	3.90506	20.9937	2.87342	1	84.1962	3.79747	23.9873	19.3544	6.94937	8.75316	13.1329	3.74051	55.7215	412.152	17.1456	54.0127	6.20253	17.4177	27.057	16.0443	114.373	22.3165	46.4494	208.411	31.1772	2.43671	21.5506	4.51899	21.7658	94.8165	35.0063	42.0886	176.171	98.6835	18.7532	221.513	4.93038
ZBTB40	1213.39	1107.19	1149	646.203	535.759	695.93	853.437	963.487	1155.23	888.734	846.937	636.108	785.994	904.854	525.861	665.886	856.139	999.076	1181.26	898.253	1216.49	1458.52	683.886	804.19	1153.81	617.127	1337.77	711.127	773.335	842.69	336.443	734.81	599.937	541.051	797.367	697.835	598.943	812.709	679.171	382.335	697.241	1299.46	484.196	751.443	710.076	401.5	668.5	598.696	399.551
EPHA8	1.9557	1	0	54.0506	0	0	37.6835	7.51266	3.82911	7.17722	0	57.6582	41.7215	1	6.98734	3.98734	32.2025	0	0	1	0	0	18.3544	1	2.52532	4	1.6962	0	1	1.65823	5.07595	0	8.88608	2.43671	65.6899	80.8418	5.35443	0	6.66456	0	10.5823	0	2.34177	4.22152	1	3.32911	0	0	1
C1QA	1818.92	3085.66	1288.11	8286.61	21733.6	13520.7	2688.73	1341.58	2054.85	1229.95	1896.89	3447.3	2759.88	4834.29	2907.96	1724.1	712.354	2781.39	3169.21	2301.39	863.911	2128.34	3212.21	5007.73	2003.1	22600	1531.19	1376.27	4484.69	4614.91	1692.59	20366.1	3338.66	9431.56	8254.77	4243.09	11379.6	11174.8	16812	16739.1	3761.26	2433	10160.1	10359.7	5954.03	6745.89	5183.59	6460.54	4779.46
C1QC	1669.31	3521.75	1515.43	8897.54	25032.5	20055.1	3987.86	2394.97	3556.91	1733.61	1180.63	4822.63	3412.8	9226.59	4979.25	1738.16	926.259	3197.27	3333.54	2905.14	1130.35	2589.11	4024.41	5689.33	2869.79	22045.9	1687.54	1879.34	6468.72	6840.68	1900.73	26562.4	3820.02	11338.2	11684.6	6362.6	13727.6	8500.58	21240.6	12339.3	4365.59	2524.39	11882	12595.1	8254.77	8168.09	6600.07	6619.24	5203.84
C1QB	1465.34	2873.73	1209.46	5613.89	15686.2	13424	2829.4	1676.57	2329.3	1300.82	2925.53	3709.04	2556.82	7683.92	4389.51	1304.99	534.184	2142.89	2368.37	1974.69	808.272	1547.62	3057.2	4272.02	2646.16	16812	1166.68	1428.36	4873.81	4338.16	1583.75	20222.3	3057.2	10300.3	8611.69	4792.54	13572.4	7879.46	15686.2	11108.2	3329.98	1990.84	10327.9	11410.6	7534.26	6560.95	4701.35	5538.7	4533.17
EPHB2	1822.07	2231.49	1961.97	862.797	1301.09	2526.41	596.538	371.462	941.506	526.671	572	643.158	513.025	410.348	197.861	1184.44	600.892	1315.33	1253.47	1836.28	1529.49	1314.64	778.627	943.829	1892.2	976.987	1403.37	1965.2	623.589	563.12	167.823	1176.51	503.905	478.791	519.335	261.62	237.259	1342.2	621.804	1816.25	481.361	462.943	1676.04	1401.85	2116.23	1730.06	1767.09	779.386	671.133
KDM1A	3014.25	2914.78	3122.56	1263.23	938.013	2721.88	1428.73	1674.06	1909.18	1691.28	2027.47	1454.91	1507.35	1266.42	1083.85	2299.73	1330.65	2036.09	2302.27	2235.54	2382.02	2525.58	2413.08	2507.7	3149.62	1547.62	2871.11	3258.98	1221.35	1224.72	888.513	1332.66	1221.65	1168.78	1200.54	1302.08	1156.92	2428.41	1456	1250.01	3378.27	4668.7	2506.73	2614.81	3060.44	2041.63	1519.65	1220.15	1746.14
LUZP1	808.272	694.741	737.424	1364.17	558.728	507.57	1187.02	1435.04	1299.15	1073.04	962.032	746.861	1049.93	1438.92	769.987	489.316	1113.18	614.38	871.867	547.816	681.614	555.165	1679.91	413.911	796.373	1010.42	838.557	430.842	575.108	628.013	1313.34	406.329	1863.33	972.411	586.576	1050.93	743.184	1841.73	816.133	967.449	590.139	839.304	441.158	317.297	415.943	290.905	962.215	1048.42	582.532
HTR1D	2.89873	5.6962	5.42405	20.6456	13.0063	4.38608	0	10.5063	5.82911	2.73418	6.55063	1.92405	2.99367	9.63291	11.9367	1	2.65823	0	0	1	1	0	29.2468	1	5.15823	7.05063	1.6962	0	21.0443	8.78481	6.21519	2.72152	9.92405	31.6456	4.93671	139.804	67.3797	35.4051	82.5443	38.5443	2.56962	10.443	1	0	0	6.28481	56.4304	43.8418	2.36076
HNRNPR	6043.44	6242.25	6335.05	1945.41	2394.97	3587.16	3469.17	3336.84	4406.91	3186.66	1865.02	2860.25	3324.35	3288.15	3087.18	5012.45	2864.41	3837.44	5683.22	5188.92	6089.01	5032.87	3247.06	3574.11	4771.55	3035.85	4379.16	4937.99	3152.49	3317.29	2259.84	3320.61	2856.36	2738.56	2945.68	3027.12	3265.73	4227.46	4579.66	3728.58	4063.37	4834.29	3823.03	3336.84	4942.58	3604.76	3723.71	3200.74	2828.19
ZNF436	734.424	990.082	859.354	659.899	724.241	2343.28	984.633	481.209	1090.09	801.386	339.861	1222.27	683.095	1335.35	545.184	634.709	897.563	480.19	697.392	550.646	647.949	420.032	1943.06	768.981	2261.44	2148.18	1564.47	852.424	653.968	489.177	391.203	1136.07	496.5	534.184	547.228	578.025	2525.58	4183.88	2368.37	2142.08	1256	1100.91	1592.78	529.804	750.981	1109.34	1703.94	1921.25	2957.13
C1orf213	177.253	209.462	241.816	222.595	234.12	103.823	189.449	259.032	121.918	415.829	478.949	208.911	214.392	360.203	167.658	113.386	134.272	195.19	104.741	110.823	123.051	218.842	157.367	103.316	385.114	177.418	535.025	397.032	164.968	184.639	213.538	123.772	98.0759	143.152	109.203	117.342	249.487	216.835	155.994	147.861	333.544	317.392	166.924	157.627	237.177	249.323	98.3418	104.956	370.285
TCEA3	186.639	183.835	283.392	447.563	574.171	227.734	330.778	329.101	568.899	543.43	1541.44	539.43	584.899	638.658	489.911	58.2911	137.348	164.247	74.5506	96.7468	83.5253	132.861	158.392	119.753	54.6519	86.4873	137.601	20.0127	973.329	492.146	451.032	753.354	165.272	532.133	843.228	625.595	509.462	423.652	387.101	583.684	73.1962	78.6139	51.0949	149.241	34.7025	50.4367	269.424	279.924	154.215
ASAP3	684.911	644.063	616.823	469.873	678.804	1211.48	1209.68	779.924	1998.39	1253.84	1205.91	1203.69	1258.14	1595.04	1162.39	552.544	977.766	1404.82	1105.84	608.392	705.127	1600.29	1313.34	1266.75	2562.04	2050.58	2651.68	1402.24	1163.53	1222.59	620.31	2313.48	633.386	879.759	1135.27	1048.42	2743.67	1682.24	1680.37	1569.39	1497.39	2053.35	733.152	1275.97	791.911	845.443	2604.34	3350.03	1825.61
E2F2	244.677	355.095	393.709	0	4.78481	333.329	11.1392	29.5823	119.753	44.1646	27.3481	10.8734	36.1139	64.3354	48.038	417.418	50.2532	212.842	277.956	342.867	372.405	322.639	74.8924	88.1646	502.519	159.975	316.38	458.715	141.943	78.4241	5.09494	110.348	19.8797	20.6456	14.8354	10.2595	215.816	290.785	409.025	222.399	129.709	155.234	238.513	191.785	384.848	222.184	113.481	25.8671	133.601
ID3	521.139	1184.75	438.962	1504.17	2334.63	8876.01	585.873	2883.02	1080.37	1473.99	2248.15	503.494	390.759	447.563	1860.97	5245.43	1039.66	5796.56	4045.24	4036.26	4362.3	8833.73	5266.06	6915.72	6406.8	10388.3	5495.86	2158.67	3088.59	3043.25	3761.26	13914.2	1302.67	1596.73	2567.35	3289.92	9630.96	2825.54	8030.8	6202.31	12424.8	15528.7	9721.54	7163.61	5864.97	9792.02	4488.03	8335.89	10936.1
RPL11	18934.7	23711.4	21419.8	17450.7	17549.9	17095.3	13368.7	16812	19166.3	13320.4	31507.4	25269.9	13173.6	14316.3	21586.8	15767.6	8686.25	13268.9	12172.3	14697	9743.58	14376.2	24127.3	23475.8	16476.6	19666.2	12252.8	23475.8	11009.6	11338.2	14824.7	11684.6	9343.06	17834.8	15311.5	10450.3	15852.7	25269.9	14765.3	25032.5	31507.4	29931.5	13572.4	18934.7	18934.7	15100.9	12968.9	19166.3	25498.8
TCEB3	1327.97	1373.36	1624.53	746.994	981.741	1171.32	846.038	849.943	1056.99	802.475	1143	824.62	814.323	915.07	907.728	1333.01	875.658	1002.42	1371.18	1309.39	1294.84	1112.08	1168.33	1256	1810.75	1172.26	1575.03	1677	892.772	890.196	621.652	978.652	830	723.462	775.133	728.449	1363.47	2602.15	1300.54	2087.87	1221.96	1540.14	1026.05	850.171	990.297	1102.18	1104.14	947.481	1149
RP5-886K2.3	21.6076	20.8608	19.6329	7.03797	37.2089	26	1	17.1456	15.1392	18.4747	8.42405	2.97468	1.12658	18.7405	16.057	24.2658	8.06962	28.1013	10.2152	11.8101	48.1772	22.5063	8.82278	11.8544	50.1076	19.8481	62.8797	64.6139	15.0443	11.1709	12.3418	13.962	13.0063	5.96835	3.98734	4.37975	30.443	23.7532	8.26582	24.2658	20.1392	35.2089	12.8418	13.3291	47.7405	58.6582	43.1835	34.3608	44.1266
PITHD1	1297.82	1226.93	984.848	4284.89	3114.45	1831.35	2731.53	2940.29	2186.56	2294.15	3874.8	3119.46	2566.36	1672.17	2460.94	1242.33	3552.72	1420.06	1108.51	1350.11	1216.78	2185.78	2947.26	2356.15	1898.87	1806.94	1716.17	2136.14	1682.24	1797.04	2616.99	1390.3	3768.58	3713.74	2947.26	3009.6	2250.78	1815.71	2489.95	2649.6	1840.06	1345.22	1591.11	2063.34	2132.58	1946.02	1383.83	1637.66	2061.76
LYPLA2	593.209	727.19	634.437	688.797	728.449	938.924	839.905	634.861	719.095	604.013	1447.31	851.342	738.804	796.741	690.848	911.823	577.348	899.133	790.12	841.905	774.063	763.411	1085.73	1328.28	837.766	1279.18	791.323	829.209	844.291	663.494	491.513	924.089	851.342	751.443	747.772	904.854	899.316	1708.51	827.487	2107.16	881.848	951.209	946.38	860.424	1025.54	858.918	906.203	789.31	1065.54
GALE	417.184	482.93	518.5	366.323	426.038	272.886	388.81	324.709	328.19	447.563	414.032	358.285	398.5	462.576	390.494	452.772	278.348	458.854	338.443	389.722	398.025	390.943	454.38	523.361	490.013	510.639	562.323	509.335	338.538	315.316	268.658	381.994	268.165	310.108	345.722	230.57	384.538	593.209	322.918	713.095	371.013	246.152	623.589	607.709	753.354	782.905	372.715	349.247	728.449
HMGCL	526	491.513	499.171	768.759	1100.18	591.348	725.633	761.373	673.259	940.734	2189.49	788.956	1194.34	1415.09	919.139	723.329	515.601	699.266	562.823	588.563	557.367	736.848	972.886	833.937	851.342	1332.37	693.532	544.418	1103.02	852.772	1156.92	1311.37	609.323	722.177	849.171	657.924	1301.47	1148.74	1086	1534.54	833.576	597.975	728.842	725.272	611.962	832.013	885.956	1112.91	1528.77
FUCA1	527.848	619.69	626.006	2815.26	4261.89	1010.11	683.601	362.696	1094.97	529.437	1671.25	679.696	992.696	1883.6	568.025	238.241	314.981	452.399	286.468	204.905	207.127	584.291	347.367	477.785	526.278	4974.68	569.848	268.247	502.07	446.823	440.032	1039	356.924	507.12	498.506	483.487	454.677	1592.43	926.044	1438.46	184.81	118.943	816.133	934.139	545.051	489.829	716.797	773.335	667.582
PNRC2	11.8354	20.8608	31.8671	176.044	325.456	70.1266	104.62	92.4494	132.367	146.918	348.437	129.304	118.892	126.867	155.367	159.044	106.525	137.601	109.741	146.278	170.911	70.0949	202.418	332.785	214.861	135.937	112.785	170.816	19.0316	3.60759	34.3038	127.278	66.7215	129.304	60.6709	44.8354	10.6709	27.538	7.56962	10.1772	301.266	262.608	8.66456	3.11392	1	11.8101	152.418	165.057	371.741
SRSF10	239.392	281.791	265.88	102.975	122.247	265.044	219.411	222.918	171.329	234.639	43.6899	130.411	210.886	243.778	196.759	329.234	153.677	237.785	241.449	276.051	326.329	224.013	249.209	307.513	323.475	177.5	327.316	470.101	266.671	201.468	103.823	197.481	115.759	149.69	98.6266	115.949	279.481	562.158	315.158	323.57	223.703	212.095	243.62	263.905	343.184	190.494	164.019	165.127	299.918
IFNLR1	17.9494	72.0127	29.8861	80.1582	213.323	108.728	60.5506	122.924	82.019	55.6329	6.55696	13.962	67.4494	361.848	261.342	189.728	68.057	183.222	307.747	113.741	154.291	120.816	67.0316	44.5506	92.8861	47.5	23.8608	180.93	163.639	105.19	78.4241	705.418	191.785	192.222	183.975	118.247	123.861	2.43671	141.943	26.5063	113.481	180.627	89.4557	284.57	208.835	122.323	144.797	80.6519	123.051
GRHL3	5.77215	10.4241	5.44937	2.61392	107.228	8.64557	64.0759	22.3544	72.3797	45.2468	12.6203	61.6835	120.127	56.4304	26.6139	3.17722	19.6076	34.2342	56.0127	7.88608	26.6013	66.1899	68.7532	162.848	133.057	24.3544	78.5	336.816	4.25316	13.6392	7.05063	165.057	44.4747	74.1772	38.7342	15.943	57.5443	4.62658	30.3671	17.5823	616.962	493.361	32.6835	206.203	49.2342	53.8797	86.4747	108.411	199.829
STPG1	71.0127	56.7975	30.9177	511.968	561.184	94.8165	225.184	301.785	138.437	209.918	277.816	179.861	229.576	198.538	168.709	161.741	278.449	161.576	142.886	195.608	177.304	153.31	178.892	256.418	44.7152	72.7215	41.3228	54.0506	343.861	239.481	337.051	127.329	333.544	313.772	311.051	261.696	125.07	58.4494	172.785	88.3544	50.5063	35.2278	41.6519	94.8165	30.6329	41.5759	277.5	272.968	152.956
NIPAL3	1232.41	1528.34	400.652	5495.86	6715.45	1791.2	2054.85	4510.62	1645.29	1897.56	2750.09	1837.85	2176.27	1905.27	2285.26	3315.3	4424.84	2207.09	2701.02	3227.45	3626.5	2642.86	3275.77	3697.93	426.658	569.203	578.949	546	1834.58	3863.95	2817.79	1747.73	3106.64	3101.42	4385.95	2394.13	909.88	331.665	1544.99	451.177	763.411	504.652	966.835	1694.95	539.43	908.12	2665.59	1865.02	1831.85
RCAN3	35.3481	68.9114	24.1962	196.127	310.665	150.019	95.9241	127.873	93.2342	63.8544	69.1519	86.7468	89.4557	105.247	113.582	612.975	202.361	394.563	507.006	692.968	661.013	273.228	113.987	369.829	129.373	247.323	130.772	179.861	704.57	428.778	290.304	137.601	118.709	108.234	190.816	68.1582	86.3038	105.785	126.361	121.671	127.968	66.8038	80.5949	135.044	94.0949	92.2025	362.595	302.696	176.886
NCMAP	5.77848	25.4051	8.8481	16.1709	22.9114	185.468	1	12.8608	2.78481	4.74051	23.3987	0	0	5.65823	0	203.139	12.4937	166.291	146.918	344.791	396.487	153.392	1.5	14.3924	28.7595	7.06329	23.8861	250.241	711.127	105.247	4.27848	36.7975	25.1962	1	30.6772	4.38608	5.36709	3.5	10.2595	3.42405	30.0949	12.6203	27.0127	6.39873	13.5	46	44.3671	10.2468	2.37975
SRRM1	1486.48	1442.84	1615.41	1364.54	1435.04	1347.75	1392.75	1948.54	1506.94	1532.92	1276.62	1329.64	1401.46	1604.4	1554.04	1788.54	1793.23	1652.31	2096.92	1815.71	1871.3	1654.15	1431.66	1293.91	2149.5	1149.58	3044.66	2433.84	1445.33	1576.39	1216.49	1274.56	1173.04	1144.82	1455.63	1211.76	1656.49	1836.28	1512.55	1342.96	1074.37	1768.78	1225.37	1545.82	1762.37	1244.46	1079.98	1189.58	2899.56
CLIC4	6022.22	7059.36	6798.46	3967.41	8936.08	10511.7	17730.3	6628.99	13071.1	10747.4	4159.39	14267.7	20628.8	17834.8	12736.9	7222.3	4753.68	7938.3	7894.71	5864.97	5495.86	2948.72	6915.72	4324.61	19544.6	12424.8	14145.1	19666.2	8335.89	9057.94	3513.91	15922.4	3436.53	6989.32	8094.73	5696.22	25269.9	10865.8	15996.8	14212.7	4579.66	5112.03	8855.27	5440.99	6310.6	9057.94	10075.7	16651.2	16651.2
RUNX3	37.3038	80.7911	105.19	66.1899	200.582	278.911	44.1646	20.2722	91.2278	27.2658	7.41139	38.8228	38.5823	195.437	11.9684	272.968	94.5506	284.481	267.835	329	324.025	515.816	179.373	184.576	123.544	310.418	69.5696	129.487	99.481	131.848	13.2405	366.544	42.8924	112.861	132.468	52.5127	111.108	426.038	215.747	258.019	92.6709	141.544	284.652	228.456	290.905	155.823	153.468	128.892	282.373
SYF2	1171.65	1112.35	1106.89	1165.25	1614.08	1257.85	1222.27	1437.37	1520.87	1242.6	2188.03	1520.4	1517.94	1479.22	1472.77	893.703	878.829	1078.57	1091.18	938.646	1003.82	1295.11	1526.3	1702.98	1674.56	1585.27	1375.15	2339.77	811.924	706.158	816.677	1483.56	988.487	1196.93	1191.64	1090.63	1087.83	1049.49	1274.92	1939.36	1928.57	1969.15	888.734	860.614	809.013	856.968	1252.18	2269.75	1568.14
C1orf63	632.62	493.209	552.544	592.285	259.608	852.563	1260.97	2066.15	883.399	1426.04	2465.77	1641.87	1019.86	2042.26	2301.39	886.804	958.854	1647.25	759.766	841.076	904.013	1355.68	949.842	464.639	704.57	371.582	2102.11	683.741	552.816	1338.5	1778.18	1000.03	609.506	1089.58	1343.25	782.386	1209.68	800.196	374.38	780.551	443.608	801.032	524.905	964.544	823.43	816.133	233.899	444.386	2135.44
RHD	4.84177	14.4937	36.2468	0	0	7.35443	0	0	0	0	9.17089	0	0	0	0	32.3544	23.3481	40.1519	33.6899	42.1709	44.0063	38.6709	18.3797	12.6203	72.8418	16.7785	81.2595	41.6519	38.943	8.81013	1.63924	1	1	1	10.8228	1.68354	32.2025	51.8797	29.5253	30.443	39.4494	58.7025	27.8038	26.4494	26.2532	25.6646	24.6835	45.8228	10.9494
TMEM50A	1726.39	1809.09	1589.72	2443.74	3309.99	2846.92	2049.28	1918.32	2102.88	2002.42	1952.43	1912.91	2017.41	1949.18	1871.3	2271.23	1775.08	2269.75	1878.35	1918.89	2017.41	2346.71	3035.85	2948.72	2147.41	3219.03	1906.36	2095.4	1898.27	2014.16	1883.6	2859.01	2294.97	2131.78	2547.25	1979.89	2199.03	3704.59	2306.65	3861.17	1918.32	1775.08	2795.02	3027.12	3006.82	2837.27	2928.49	2594.72	3131.23
RHCE	11.8481	9.41139	5.46203	74.6519	225.544	30.038	83.481	30.6772	87.7595	122.741	84.4241	98.2848	160.063	175.367	70.1266	17.3101	10.4241	8.82278	4.05696	3.83544	6.96835	5.74051	62.3228	63.2215	82.7975	62.443	84.0633	123.12	8.68987	12.1899	16.2025	260.481	46.3734	56.0759	94.1962	99.1203	44.9051	132.658	40.2405	98.3418	65.9494	49.481	66.0949	46.9557	77.9051	70.9747	12.7595	28.8797	106.101
TMEM57	940.734	803.987	930.449	998.595	1136.31	1325.24	999.076	831.076	1008.92	771.658	1261.97	887.633	1140.14	1001.15	601.747	661.323	730.709	572.582	674.418	681.481	638.361	813.133	1153	1314.96	1020.32	719.614	918.31	1303.61	541.892	644.063	491.696	960.968	868.93	622.867	815.703	720.146	384.671	727.044	684.285	950.551	1170.51	1297.47	813.93	1014.2	1076.97	754.456	729.722	671.956	582.595
LDLRAP1	165.487	210.968	111.728	939.62	1673.56	196.962	212.937	843.646	273.342	296	1418.49	261.785	239.139	415.532	386.823	159.114	668.006	176.589	204.722	217.506	139.266	198.177	292.576	1165.25	196.892	350.671	271.222	137.671	168.519	642.823	349.715	388.905	352.576	302.696	860.614	171.861	314.703	872.076	249.025	610.449	190.494	234.032	382.551	593.842	336.816	300.665	231.089	215.557	644.69
MAN1C1	398.816	413.424	269.886	3274.11	5266.06	3018.42	786.475	1442.84	1181.89	618.481	453.804	963.747	756.949	1680.37	563.804	611.791	1377.77	694.101	1397.51	741.766	620.93	1027.58	2680.61	968.873	1205.91	2647.18	687.519	562.665	1336	1886.49	1283.42	4873.81	1542.79	796.373	1682.8	1123.58	3855.91	1954.99	4771.55	1974.69	656.778	713.956	951.405	2580.27	632.62	881.241	2156.22	4281.99	3422.42
SEPN1	5224.85	6154.68	4753.68	1727.91	2343.28	8833.73	10833.3	3342.51	9118.9	7211.66	2785.27	8519.56	8775.97	11600.3	4587.75	6637.95	2586.93	4537.04	7095.29	6210.16	8974.8	6628.99	5412.21	4265.23	14697	15032.4	9696.85	7683.92	9270.66	6905.05	2989.29	6580.63	2918.75	3641.39	4456.06	3995.9	9923.8	13117.1	10600.9	7968.15	3112.84	3576.29	7968.15	6840.68	7836.46	7384.78	11142	6798.46	6560.95
MTFR1L	980.076	856.38	980.538	1085.73	950.551	925.171	1378.17	1343.25	1079.14	1588.9	1933.36	1275.64	1474.71	1761.34	1635.31	1051.11	981.741	1072.09	894.93	987.127	875.095	907.07	1316.11	1191.89	1311.96	1167.22	1147.87	1254.13	1031.37	906.38	1361.7	938.234	1052.67	1080.89	1010.11	974.671	1126.09	1157.48	950.316	1188.75	1231.53	1216.13	908.12	1012.85	1103.87	1041.85	884.658	848.329	2213.03
AUNIP	61.6835	97.057	140.601	23.3544	4.79114	70.1772	28.0633	8.5443	59.4241	22.6962	29.2532	26.3228	34.9873	25.3924	22.3987	128.665	47.3797	84.0127	82.9177	122.475	124.437	89.8101	34.3228	40.5316	79.2342	33.6709	66.8038	128.595	59.7215	23.8418	11.2532	12.0253	16.2025	17.8418	7.93671	19.8924	8.61392	95.7785	35.981	61.7975	24.9241	21.3354	33.7595	20.0696	60.6709	46.9557	39.4114	5.3038	34.0443
PAQR7	687.335	745.823	902.886	680.038	664.968	571.722	374.291	426.842	569.038	520.709	1583.29	440.449	441.677	578.778	423.513	373.361	328.272	494.044	239.139	276.133	404.532	975.835	301.785	485.709	521.367	555.095	458.095	457.563	442.101	507.81	333.449	932.373	483.658	651.443	753.139	460.146	317.165	808.272	448.101	497.209	497.778	455.5	409.848	697.241	533.867	333.924	456.57	542.418	158.899
STMN1	17936	22764.3	23711.4	15379.2	11338.2	9923.8	2072.94	10778	2532.41	2626.03	3066.29	3037.29	2651.68	677.994	4652.25	10075.7	13914.2	4224.35	5606.85	11108.2	8720.29	3959.7	5901.77	7211.66	5075.8	3030.08	3938.36	5946.42	1594.56	2411.15	4389.51	2346.71	2937.46	3106.64	3343.99	3503.82	6444.2	2318.76	7722.73	5178.02	8460.88	6570.11	9144.67	8168.09	9270.66	9080.21	1140.44	765.987	4626.12
PAFAH2	271.57	350.373	345.943	406.228	633.247	270.867	395.709	355.285	418.101	609.506	568.158	396.601	573.5	783.722	549.759	413.006	259.785	366.222	248.101	291.468	422.538	338.443	313.12	606.234	420.133	406.082	351.158	331.589	557.367	524.595	325.032	564.797	252.994	506.487	485.297	319.519	318.722	441.816	254.835	310.551	446.557	373.658	490.785	434.614	573.12	506.905	622.437	653.968	704.241
EXTL1	248.658	169.646	77.7975	635.81	116.019	608.715	286.924	536.057	422.665	410.513	322.399	401.171	357.424	356.924	430.089	43.5443	684.449	17.5	17.1456	22.2152	29.5253	39.7089	410.968	284.165	40.9241	76.8038	50.9241	67.1266	128.753	276.835	1408.25	136.551	891.899	888.297	598.835	899.133	147.019	55.4367	177.949	76.019	352.449	317.519	917.044	1021.35	1158.63	758.582	196.962	274.354	168.981
PDIK1L	509.006	647.785	743.842	109.342	114.07	176.171	249.323	201.171	336.816	211.025	158.329	198.025	254.418	212.525	212.937	540.905	229.627	226.253	303.348	531.88	484.759	105.494	188.342	309.165	419.165	226.165	250.411	399.411	200.835	126.329	156.956	206.753	159.449	126.43	115.405	171.937	173.981	165.329	231.544	151.323	929.538	643.158	180.551	148.671	221.513	165.937	290	319.519	237.361
FAM110D	30.443	25.4114	41.8924	19.4873	13.0127	31.8671	29.3671	14.8354	18.4873	10.5316	49.2785	33.2152	25.7152	26.3861	8.01899	19.2532	15.3608	7.72785	7.22152	21.4684	11.9684	22.5127	7.83544	60.5506	50.1646	192.462	44.9873	40.2532	15.057	14.6835	25.9747	12.0316	37.0316	42.5127	31.7975	36.6835	13.8481	92.3797	14.6076	20.4937	132.259	130.475	61.1456	65.8418	47.7722	47.0127	47.6203	71.6329	2.39241
CNKSR1	22.7975	18.9367	30.9304	29.6835	19.2215	27.1329	16.2215	87.1646	16.3924	26.0949	48.4241	19.1329	1.89873	16.481	25.3924	40.6203	40	34.2468	23.0127	56.2405	59.4241	49.443	16.3165	62.1519	82.8734	10.6266	116.633	135.114	1.97468	29.3671	6.25316	12.9241	16.2025	10.1962	34.3734	7.38608	5.37342	6.51899	2.36076	8.1962	56.7215	94.8924	20.9937	44.1646	41.6835	23.557	7.98101	5.31013	34.7911
CEP85	435.81	557.506	527.734	552.266	492.146	256.184	228.968	826.089	333.329	237.538	244.911	231.449	206.665	350.816	267.481	424.671	613.43	373.361	371.962	423.266	411.576	528.07	264.962	306.614	462.184	238.937	537.456	595.184	299.519	316.272	345.943	253.924	369.234	182.506	225.703	237.07	397.272	352.335	360.5	188.854	247.025	242.019	262.557	390.854	489.316	339.861	239.905	187.203	187.576
SH3BGRL3	1389.82	1723.63	1715.67	1921.25	2513.97	1994.85	2532.41	1393.15	1942.41	2358.79	1181.89	2621.27	2645.13	3571.78	2283.57	1778.18	1848.44	1145.08	1523.8	1425.27	1217.99	1142.73	3137.97	3879.89	1511.07	2959.78	1304.29	1507.35	1637.66	1088.8	727.589	2909.25	1777.18	3501.32	2674.46	2106.4	3689.09	5651.26	2567.35	6560.95	1867.3	1323.25	2341.58	1816.85	1976.65	2663.11	2028.15	2356.15	4345.22
UBXN11	346	308.854	300.424	679.171	451.177	257.354	555.348	712.513	494.285	960.475	2482.3	817.184	572.392	885.108	1238.85	340.538	500.335	923.842	326.013	460.038	288.759	617.677	568.158	567.652	292.487	466.032	404.924	230.177	1045.55	860.424	1612.63	778.81	828.696	1070.66	726.013	800.576	1171.05	517.108	525.5	636.494	302.791	262.696	458.487	508.392	689.797	637.987	293.968	426.975	674.247
CD52	12.8101	24.0316	51.8038	256.816	245.266	20.7025	2.00633	4.36709	9.12025	19.6076	110.437	13.9873	7.8481	145.734	341.133	451.557	70.519	58.3418	71.4367	192.741	7.72785	58.8165	45.8228	14.3987	90.6456	1253.47	60.3797	60.7152	14.0633	16.6582	66.1899	53.7215	17.4177	303.348	52.8987	6.46203	28.5633	220.19	51.2405	491.513	2.58228	57.7278	80.6519	565.335	286.646	131.956	24.7089	142.5	285.962
DHDDS	1230.89	1246.64	1398.63	815.089	971.481	818.177	1247.91	877.006	1123.58	1202.29	1372.23	1256.23	1545.82	1629.23	962.032	918.31	834.747	826.823	841.481	808.449	831.848	967.449	764.07	985.892	1326.56	827	1146.54	1023.37	1131.23	879.595	626.519	854.291	1095.77	1064.22	898.253	971.481	990.538	1163.82	785.576	899.57	667.741	703.013	931.051	957.272	1065.74	855.753	968.639	1036.3	635.316
HMGN2	18698.4	20772.6	23905.8	2641.66	3534.08	7669.35	3154.36	4456.06	6335.05	5032.87	6066.01	3220.52	4162.2	4591.69	7952.89	18808.8	2658.35	10806.8	9763.48	19800.4	13914.2	10241.9	4563.95	5939.32	7792.24	5600.58	6948.81	8611.69	5586.72	4881.88	4801.12	4438.53	3770.97	4406.91	4284.89	3916.68	8720.29	9118.9	9871.23	7908.99	5593.3	3948.53	8917.31	8286.61	11203.6	10300.3	3374.22	2271.99	5741.85
RPS6KA1	219.703	325.81	296.316	1204.37	2416.82	1029.05	424.228	600.892	546	230.816	781.785	561.557	245.032	768.038	921.873	596.089	671.133	766.709	600.418	544.044	331.437	886.139	496.639	767.614	598.411	1176.51	367.076	533.12	988.032	1100.69	451.177	1775.57	595.044	1052.37	1496.27	683.291	946.089	737.424	1495.08	884.038	796.07	431.753	906.608	1412.46	1068.8	1014.68	1026.05	294.646	995.361
ARID1A	3311.72	3410.85	3825.56	1134.15	1080.37	1731	1851.09	2230.71	2542.8	1946.64	998.867	1509.03	1448.86	1547.62	1450.06	2247.39	2247.39	2069.7	3382	2822.99	3403.35	2608.27	1282.78	1928.57	2951.5	1655.94	3066.29	2263.14	1932.18	2120.7	1108.21	1913.46	1478.81	1340.15	1635.31	1971.04	1509.03	2489.02	2220.99	1178.59	2405.65	3540.25	1598.46	1851.09	2604.34	1580.76	2160.19	1506.94	1106.61
PIGV	230	245.032	237.361	361.513	588.051	194.943	216.797	275.652	292.753	372.715	432.418	230.57	303.127	322.316	391.525	246.443	228.456	241.658	193.62	195.437	287.785	261.405	248.557	293.418	453.019	432.867	262.247	317.601	376.886	332.5	568.266	625.215	269.044	386.62	376.108	319.627	484.759	412.494	561.044	404.62	436.228	411.715	474.184	436.519	397.133	487.291	380.639	478.671	591.918
ZDHHC18	754.057	794.348	812.905	513.829	612.43	548.519	687.69	524.006	849.171	493.867	808.804	740.076	583.297	701.329	597.513	1120.33	637.861	582.595	596.785	610.449	560.291	597.513	557.367	597.348	1227.61	1058.06	966.329	1213.39	682.627	528.203	448.101	500.532	600.12	566.152	497.62	713.095	1158.03	1541.44	761.373	1335.66	655.538	643.291	539.582	535.025	563.804	491.241	635.165	657.253	538.722
SFN	1.96203	29.4557	28.7975	67.6899	98.0759	10.8418	5.98734	8.56962	3.82911	1.79747	66.0949	9.99367	1.92405	29.7595	24.4494	10.1266	83.1962	1.22152	25.0443	9.77215	3.90506	1	4.75949	1	119.222	4.9557	50.9873	398.392	1.99367	10.0506	1	82.5443	89.6076	98.1899	33.0127	114.234	322.108	100.5	265.88	502.519	7.53797	13.6139	6.55696	20.0823	7.53797	1	13.6519	39.7342	26.9051
GPN2	846.291	913.772	850.81	912.937	923.177	913.139	908.329	918.93	763.411	1006.66	1759.71	976.987	792.291	845.854	1059.37	881.525	860.424	889.373	779.924	780.551	896.734	1063.66	889	1015.2	1457.26	1077.51	1385.41	1428.73	1004.03	838.772	840.848	867.614	775.133	718.089	775.361	792.291	824.62	1009.16	869.551	848.57	1125.81	956.589	713.766	929.741	872.911	871.234	783.494	914.222	897.823
GPATCH3	377.253	433.519	432.006	370.285	551.044	332.07	305.582	340.449	314.196	355	927.418	321.348	367.316	348.437	350.259	353.823	254.728	359.013	260.152	268.962	292.361	379.323	539.842	606.361	542.538	462.576	368.272	367.93	229.728	223.766	339.943	405.31	262.38	296.114	311.975	251.443	348.962	486.234	291.266	538.139	628.525	490.013	326.209	328.69	393.589	340.633	384.747	420.234	521.646
NUDC	3181.66	3497.66	3615.73	3768.58	2907.96	2980.43	3464.96	3473.04	3064.77	3519.73	6251.24	3542.29	3469.17	2605.15	3155.91	2536.59	2944.34	2415.94	2434.79	2493.93	2538.64	3141.22	3428.92	4275.03	4301.98	2785.27	3574.11	5315.93	2457.97	2337.16	3611.47	3014.25	3224.04	3552.72	3538.21	3463.27	3081.21	3728.58	3255.6	4476.96	3554.72	3800.12	3109.71	3473.04	3752.45	3279.41	2589.11	3430.76	1950.53
TRNP1	391.601	245.968	294.962	805.101	287.785	392.038	519.684	536.215	293.829	357.139	19.2215	646.696	331.759	36.481	406.576	312.608	991.538	51.2405	177.304	93.4114	118.709	66.2152	702.88	105.949	95.0506	628.696	104.335	219.165	52.8671	55.6329	1127.53	605.146	704.241	1012.59	432.994	1180.63	640.766	305.304	574.57	751.778	1326.89	728.449	918.741	349.563	769.987	1099.36	150.392	407.911	549.57
FAM46B	281.133	174.987	371.405	71.3038	319.627	596.538	10.1076	53.3924	70.4557	28.5633	42.7278	13.9873	27.2342	89.5633	52.9684	77.1582	76.8038	85.2785	353.582	28.2975	37.8291	52.4051	68.057	20.1772	13.4557	327.987	15.0696	86.4873	72.8418	21.1899	8.16456	888.734	23.1582	35.6139	46.481	118.316	299.519	90.4557	190.968	591.348	0	23.6835	88.3544	85.6076	52.6013	71.8038	379.734	706.943	53.9114
SLC9A1	839.905	787.253	739.342	704.772	594.392	915.462	846.291	650.057	837.335	630.076	526.506	649.709	843.487	740.228	496.5	507.443	758.582	453.152	769.323	428.089	612.614	578.778	487.557	423.652	721.652	1175.36	738.639	474.772	848.911	682.766	396.854	818.044	1020.58	931.494	766.513	1423.48	652.494	2112.67	859.601	1557.51	345.278	436.722	551.62	749.69	812.905	427.823	827.703	800.823	335.177
WDTC1	2208.54	1854.64	1949.18	2636.12	2884.2	1595.04	1386.09	1752.56	1521.3	1311.96	1544.99	1144.22	1109.15	1658.44	1190.76	1423.48	2647.18	1540.14	1697.92	1527.55	1829.63	1809.09	1415.09	2101.41	1217.62	1291.96	1107.72	765.563	1105.53	1454.46	1803.02	1491.42	2145.16	2129.65	1990.84	2450.37	1981.83	1350.49	2676.92	1616.88	1290.71	1797.04	1356.07	1160.39	1357.81	907.348	1582.45	1197.24	1119.85
TMEM222	1183.57	1185.04	1059.13	1568.51	1766.53	1972.8	1863.33	1149.58	1326.56	2168.46	2731.53	2294.15	2081.61	1757.16	1979.89	1986.37	1050.17	1556.68	978.652	1219.24	1287.23	1634.89	1724.54	2155.44	2073.68	1990.84	1601.19	2446.52	1555.3	1346.01	1574.63	2106.4	1505	1661.71	1692.59	1490.2	1972.2	1527.16	1704.91	1725.04	2098.23	1342.59	1416.24	1722.68	1519.21	1866.77	1462.62	1896.33	1841.11
SYTL1	17.9557	14.5	30.9304	28.3291	30.3987	3.37342	79.1076	29.5949	33.0759	32.5	21.8987	65.6139	30.6329	41.8291	336.633	99.3165	84.2342	23.0949	40.1772	25.6646	19.9747	24.4494	24.2785	2.81646	17.1013	26.6139	29.9747	15.2785	23.4747	23.8608	16.2025	31.5823	13.9304	238.12	108.133	100.241	20.1772	87.5316	37.057	25.3101	5.56962	9.21519	6.56329	14.4304	4.26582	6.3038	22.519	9.21519	6.71519
MAP3K6	631.234	627.285	889.785	165.937	263.633	438.323	565.494	744.019	1055.95	537.456	672.127	786.886	947.728	1057.23	420.348	290.677	355.38	482.108	534.734	161.475	293.715	261.525	228.177	327.715	456.696	758.222	950.981	281.791	1222.88	883.823	379.323	759.19	210.247	289.335	215.152	242.019	727.791	1305.68	432.595	1102.68	257.285	275.557	244.392	295.487	266.671	136.918	478.57	663.285	425.854
FCN3	3.78481	3.6962	18.2975	0	9.75949	1	0	1.4557	1	0	6.56329	0	1	3.66456	1	7.03797	1.53797	0	8.13291	1.96203	4.93038	1.26582	2.87975	6.31646	2.5443	138.133	11.4747	1.55696	4.26582	1.66456	1	13.9873	0	1	1.56962	0	17.9684	97.5886	8.29747	122.595	2.58861	2.60127	4.55063	1.14557	4.27848	2.21519	12.7722	6.21519	11.8987
GPR3	216.329	143.006	177.5	48.7532	90.8924	82.2722	398.595	154.747	276.234	339.114	378.513	413.639	518.196	344.639	256.551	188.715	55.9747	109.513	138.373	95.7785	143.696	76.2532	275.285	10.0316	128.114	125.392	181.962	449.19	245.114	95.1582	34.8608	390.177	134.949	90.9241	35.6519	64.7025	78.8608	113.633	62.3924	144.576	23.8418	13.6203	36.3291	29.8608	34.7468	41.5949	101.424	90.7089	95.0506
WASF2	4414.32	4196.53	4249.31	4375.89	7749.73	4165.04	5689.33	6551.15	8460.88	6073.28	2401.58	4947.37	5483.3	5999.13	4740.78	3114.45	3805.3	5047.23	5989.5	2936	3238.17	3964.89	2986.39	4907.42	5708.82	5689.33	6551.15	3900.66	6344.05	6284.55	2557.82	7370.91	3108.24	3530.04	5538.7	3858.49	5741.85	4424.84	6242.25	3131.23	3167.28	5613.89	3262.27	3574.11	2205.4	1652.75	4298.33	5520.15	2371.96
AHDC1	1063.66	1037.97	1115.04	866.968	826.089	960.766	1781.89	1435.45	2191.82	2192.46	774.456	1354.72	1652.31	1598.46	1075.14	1242.6	1381.03	1576.39	1878.86	1367.68	2167.77	1826.27	999.342	1108.51	1551.92	1390.66	2594.72	1388.79	2111.2	1792.74	800.196	2152.46	1716.65	1240.39	1407.87	2172.7	1712.1	1399.01	2310.06	953.285	1492.59	2086.49	429.241	635.475	664.968	393.589	1337.77	1205.03	453.633
FGR	71.962	175.082	210.354	347.69	670.342	221.987	295.342	465.911	154.291	49.9494	83.481	190.905	181.962	1079.14	215.905	594.911	47.3924	645.114	246.797	60.5886	111.304	82.6266	212.525	88.1899	454.304	1119.85	222.513	358.5	86.5633	114.994	80.4241	264.089	155.652	179.373	136.766	85.9747	241.741	280.038	250.943	274.62	74.2975	161.38	180.627	663.285	226.665	120.753	43.2342	102.975	475.69
IFI6	2159.43	4924.18	1607.56	5606.85	5400.27	25998.2	2479.36	1045.35	1682.24	2624.66	4705.8	2781.39	4063.37	8554.97	3561.32	9948.72	713.956	8611.69	4644.8	7431.54	7573.96	13470.2	4540.84	3069.37	1488.94	3052.37	1440.49	2280.37	4961.47	2861.62	2828.19	30301.7	10050	40113.6	26820.2	26820.2	16651.2	19666.2	5203.84	34379.1	1398.63	1145.6	6851.61	4792.54	6105.2	5412.21	69609.1	18934.7	5299.45
FAM76A	390.494	426.975	469.873	375.563	596.785	312.899	300.095	510.234	488.323	417.88	543.829	274.937	466.278	514.918	596.373	422.665	405.658	623.044	287.399	377.854	367.316	464.639	354.348	414.032	377.114	430.703	225.873	214.076	484.089	386.494	427.614	457.234	551.62	324.627	448.937	429.12	750.671	322.399	475.563	394.063	385.114	385.449	288.38	279.816	272.886	249.399	462.184	497.076	787.253
STX12	1839.53	1732.63	1932.77	2574.01	2834.53	3032.77	1926.68	1905.27	1684.26	1914.66	2380.07	1898.27	2046.5	1499.42	1501.69	2445.62	2444.56	2173.41	2178.72	1806.49	2272.81	1563.63	2543.93	3160.85	2596.6	1450.39	2400.54	2351.39	1549.67	1493.41	1977.92	2362.38	2091.43	1934.65	1966.54	2051.98	1997.59	1265.37	1568.51	1472.09	3142.91	2911.97	2812.7	2421.7	2776.25	2777.51	1942.41	2511.89	3788.1
PPP1R8	1195.16	1391.36	1439.65	827.247	1426.74	1183.83	1017.38	913.563	1121.99	1027.58	786.348	977.766	1063.42	1022.09	1289.37	1487.3	772.19	996.076	897.348	1138.26	1063.66	1053.69	1136.61	1559.65	1336.7	1298.5	1061.92	1740.29	942.722	842.063	967.025	934.139	848.57	930.449	887.88	860.177	1316.41	1218.34	985.646	1383.83	1958.8	1516.28	1292.3	868.013	1245.13	1536.78	1144.49	1308.03	1338.78
THEMIS2	139.089	192.373	178.608	1274.92	2541.71	1744.02	156.057	713.956	250.12	100.089	285.361	188.627	164.019	1114.78	343.323	646.886	460.677	759.766	874.253	311.595	356.741	528.203	427.468	562.665	291.165	1310.42	300.93	365.013	426.658	489.316	206.373	3646.04	1100.91	651.601	768.215	385.544	608.146	2575.15	623.709	1251.24	190.608	190.608	989.133	785.576	602.386	542.981	427.234	593.209	693.392
RPA2	950.551	1289.69	1396.76	1207.67	1272.92	1158.31	1229.95	1093.08	1650.51	1960.11	2842.22	1722.68	1563.17	1279.18	1980.47	1468.98	894.608	1290.71	1004.76	1254.13	1203.69	1499.42	856.139	1615.94	1544.09	1146.27	1174.18	1945.41	1580.35	1323.82	2160.19	1472.77	1182.42	1600.29	1284.99	1160.09	1738.68	1594.13	1562.28	1681.84	1131.48	960.475	975.582	1086	1453.41	1298.5	1082.12	1292.3	1971.61
XKR8	112.633	109.203	103.316	277.019	588.196	330.968	596.633	366.437	788.956	610.563	481.5	620.576	766.171	901.082	752.962	240.234	158.013	415.532	241.576	315.665	377.348	330.968	355.285	287.247	139.658	190.608	138.778	140.842	1095.77	724.241	478.291	849.171	355.785	439.101	485.367	498.639	313.867	336.696	226.905	270.867	53.0506	45.3608	221.032	237.785	169.266	220.69	504.937	417.968	274.62
EYA3	742.823	829.823	797.367	507.975	466.753	326.994	736.519	790.297	983.684	781.785	578.778	670.627	877.443	766.513	401.93	544.044	514.367	591.918	724.57	665.285	875.278	1128.13	477.082	630.57	1060.49	689.987	1179.08	989.373	612.43	540.222	288.576	683.475	561.184	515.481	571.867	591.734	506.089	960.766	473.342	681.759	494.373	883.158	395.266	695.063	618.481	339	689.797	753.354	419.316
PTAFR	139.127	229.07	190.38	1269.74	2372.86	793.728	236.753	286.722	233.69	134.165	683.886	284.861	94.981	681.006	802	228.601	437.127	366.323	327.316	665.43	182.146	1025.54	370.399	681.184	230.57	1620.91	177.81	160.696	662.684	735.981	299.918	1290.03	529.158	1423.8	1655.94	902.196	489.911	277.196	1482.04	429.595	1704.91	837.93	922.57	1164.41	1054.24	599.247	197.772	403.671	439.544
DNAJC8	2315.32	2523.21	2482.3	1943.56	2720.59	1128.94	2412.16	2024.21	2498.87	2739.91	1119.53	1914.02	2996.28	2484.13	2333.03	2964.08	1822.07	2277.82	1915.81	2164.68	2109.97	2810.47	2105.63	3536.28	3070.84	2420.61	2328.35	3990.39	2090.77	1841.11	1915.21	2318.76	1906.97	1852.87	2069.7	1858.56	3112.84	2531.23	2496.87	2928.49	2585.87	2472.78	2527.38	2072.94	2353.18	2638.42	2345.77	2266.48	1695.5
ATPIF1	1626.81	2045.06	1497.77	1811.8	1553.15	1193.38	2006.36	1964.49	1840.53	2249.89	2154.62	3184.96	2376.24	1863.33	3141.22	1755.7	2154.62	927.848	1080.18	1387.6	1093.34	835.703	2209.9	1586.66	1094.67	1707	1073.28	1310.77	1160.39	1153.27	2758.66	1799.66	2572.91	3301.01	2280.37	3217.3	2039.56	1569.01	1459.33	3141.22	1897.56	1623.66	2533.48	2538.64	3155.91	3408.75	1046.04	1167.45	3333.54
SESN2	509.158	545.051	776.57	539.582	575.108	605.899	1640.96	385.937	900.405	874.019	516.057	1060.21	1572.81	453.804	556.797	685.778	320.924	501.234	711.981	400.81	474.968	430.196	848	711.981	1700.04	714.31	1385.8	1239.5	389.614	336.544	306.253	769.323	453.633	486.791	462.184	544.044	1011.87	607.563	491.513	682.443	907.93	1334.69	585.741	395.709	458.715	378.247	698.576	1228.15	789.487
MED18	390.665	410.513	480.551	413.424	482.93	355.658	383.323	411.19	412.051	412.791	1379.54	530.918	483.658	414.032	728.146	338.747	306.354	315.797	279.127	329.101	271.57	347.222	508.506	565.639	474.31	854.291	393.709	545.323	347.873	270.867	629.671	420.032	325.228	416.5	398.392	274.285	551.829	654.937	468.506	1076.69	500.063	445.601	411.867	432.867	398.241	451.316	386.62	561.184	1137.73
PHACTR4	1528.77	1531.19	1578.96	971.481	1072.82	862.443	766.171	1165.8	970.272	799.823	991.759	635.646	744.69	1109.15	723.709	1293.56	965.013	1352.59	1382.84	1428.73	1521.3	1438.92	959.133	1357.81	1874.72	1412.8	1628.78	1322.61	1119.53	1197.24	715.152	1398.27	743.494	748.089	937.133	832.361	1443.2	1061.45	1130.08	1018.86	919.139	1270.94	1702.5	1675.08	1863.33	1504.17	1694.04	1447.31	937.133
RCC1	981.962	1139.89	1206.24	168.196	293.968	433.076	330.203	294.392	767.614	374.07	262.766	441.943	358.399	471.563	492.449	1179.45	161.089	867.791	658.361	935.538	1061.45	1000.55	582.532	617.399	1197.49	1079.66	998.595	1683.28	635.044	440.158	314.367	475.842	229.07	253.741	268.165	220.475	1088.03	1691.68	944.5	1207.67	1466.1	1218.34	591.918	477.19	606.361	768.563	521.139	494.373	814.5
SNHG3	234.557	209.532	220.842	113.032	140.025	237.437	307.747	377.19	440.867	438.81	1140.14	495.709	209.62	412.386	541.051	297.949	113.386	238.861	182.924	202.032	213.411	274.937	217.747	274.285	626.342	560.158	814.918	1181.89	317.089	293.968	278.241	217.816	203.316	203.051	180.551	188.342	221.513	559.032	72.1899	288.38	392.184	372.816	285.962	498.924	590.994	392.342	244.392	325.032	535.968
TRNAU1AP	505.335	463.19	529.437	509.335	542.538	298.525	378.956	469.209	434.759	487.665	1041.85	518.747	422.063	425.741	614.557	573.12	426.386	562.665	461.684	504.025	406.082	587.614	571.437	714.443	640.766	560.291	664.462	683.886	401.835	350.937	594.747	487.924	348.171	501.234	465.911	357.861	946.38	828.304	637.987	1014.44	501.424	444.278	485.133	491.949	576.209	592.608	429.025	504.544	1146.27
SNHG12	165.563	191.601	214.646	307.93	224.013	197.772	299.354	558.601	410.272	548.671	1320.08	455.057	283.487	655.538	821.633	262.38	196.759	310.665	240.576	236.494	187.285	389.025	328.405	262.19	580.367	407.032	707.785	1187.55	242.019	247.937	440.158	285.835	230.899	370.481	423.266	240.411	345.722	352.449	129.304	591.494	221.696	314.601	194.715	504.778	370.399	213.835	164.101	799.082	876.506
TAF12	461.797	572.968	553.677	295.487	392.342	236.297	471.323	345.722	473.614	454.835	488.785	442.101	546.184	504.778	335.69	401.639	256.006	390.354	327.627	391.203	377.449	421.62	300.722	782.905	504.297	430.842	484.196	533.241	504.297	346.304	268.759	522.006	354.576	435.399	471.563	320.633	529.994	737.582	482.684	944.949	424.31	481.12	369.43	365.456	449.31	470.5	428.171	466.994	263.278
RAB42	177.304	330.373	373.88	74.7215	261.405	64.0759	117.892	53.4304	629.468	95.6013	97.057	245.316	187.861	798.525	734.937	302.051	6.88608	97.8165	210.886	234.203	224.696	70.1266	138.778	32.3861	632.127	415.829	222.595	1055.2	215.747	79.5949	17.1456	151.671	39.4494	80.4241	65.7658	49.557	419.804	516.437	188.019	332.177	13.6392	9.23418	522.285	374.07	302.051	662.487	266.443	259.924	1030.22
GMEB1	633.519	642.139	712.873	411.576	514.133	279.038	304.424	250.722	395.057	248.823	316.886	316.468	323.475	326.873	242.437	441.437	324.405	311.595	524.158	509.703	462.184	360.835	343.044	423.747	599.778	410.12	504.778	514.234	346.43	345.38	255.646	339.468	359.405	277.608	281.494	290.203	421.228	721.31	408.025	582.032	523.361	570.095	388.171	407.468	419.316	307.196	460.557	411.392	361.222
YTHDF2	2001.28	1940.57	2224.26	1216.49	1561.83	1250.58	1473.55	1402.63	1437.37	1325.56	2219.23	1829.63	1469.37	1466.55	1943.06	1681.84	1156.09	1488.94	1439.27	1579.82	1049.49	1323.25	1722.68	1724.54	1700.47	1713.69	1647.7	1667.87	1421.12	1078.1	1267.32	1357.44	1163.53	1267.63	1116.47	1082.33	1929.12	3022.7	1682.8	2947.26	1724.54	1523.8	1562.28	1603.56	1703.39	1612.63	1312.25	1434.24	2402.65
OPRD1	1.32911	1	0	82.6646	3.59494	31.8987	8.96835	7.51899	16.4114	28.5759	0	5.01899	1	0	0	7.05063	47.4304	1	41.1899	43.1835	24.6835	13.6139	6.71519	0	64.1203	11.7342	40.2152	84.9241	6.21519	2.68354	5.10759	0	8.89241	7.91139	4.94937	14.9051	3.12025	0	22.6835	0	1.37975	5.3038	9.61392	1.17722	0	1	1.32911	0	2.43038
EPB41	966.329	1098.1	1032.35	651.892	825.354	580.228	291.551	385.114	390.241	244.044	78.943	201.329	234.494	415.608	210.968	519.911	377.854	442.222	848.165	801.386	1080.89	840.354	580.367	674.082	1085.41	438.323	856.968	1098.63	264.62	369.348	102.873	694.392	234.766	364.095	353.715	352.576	827.861	398.816	1116.77	316.272	1005.49	1592.78	749.69	753.139	1037.28	687.209	417.715	340.886	213.835
TMEM200B	58.3418	111.468	121.437	31.943	49.0253	10.8671	18.1709	20.2848	17.481	15.3608	0	19.1519	15.4494	13.1835	8.02532	20.2722	17.519	18.7658	27.1456	16.1962	22.2785	14.4304	15.2722	21.1392	138.778	61.1456	111.373	102.462	28.9937	14.7152	9.1519	43.4557	3.06329	3.37342	15.7785	10.2975	111.152	394.646	102.576	161.62	20.1582	35.981	19.0127	16.8481	27.3101	26.7595	43.2785	68.3101	3.21519
SRSF4	2305.72	2273.81	2552.47	1396.32	1312.98	976.709	1713.69	2020.67	2177.99	1762.85	1918.32	1613.61	1702.5	2019.35	1502.13	1842.79	1438.46	2240.13	2263.14	1999.76	2641.66	2502.68	1834.58	1881.18	2861.62	1674.56	2775.03	3048.92	1757.66	1614.08	1092.8	1766.53	1557.95	1484.37	1571.51	1430.15	2084.96	3043.25	1851.73	3096.75	1738.16	2489.95	1336.37	1910.41	1979.89	1339.85	1578.44	2227.5	1355.68
MECR	622.608	624.139	576.633	725.633	606.361	393.171	764.696	651.082	694.101	815.703	1413.13	754.057	887.203	846.038	817.392	647.006	674.247	528.38	429.861	482.019	479.304	616.076	719.614	796.222	475.449	481.905	461.291	466.753	643.88	500.063	839.905	419.399	940.228	1024.4	726.177	807.259	450.924	669.215	398.5	570.905	732.038	558.468	597.975	601.462	599.247	591.348	656.038	615.842	726.177
PTPRU	161.62	75.0886	211.633	1084.14	809.367	190.608	275.025	639.981	430.196	189.449	275.513	265.975	174.791	185.468	309.576	243.918	1047.44	170.234	296.316	202.114	197.532	319.703	901.949	1215.51	156.342	460.797	145.196	209.184	160.696	302.259	1675.08	215.816	1461.11	1068.55	708.487	442.57	464.108	3391.91	625.861	2279.44	156.956	311.595	589.373	369.829	622.728	513.829	1097.59	2012.7	855.576
MATN1	1.97468	4.72152	2.64557	1.64557	34.0886	0	1.37975	4.37975	3.83544	1	3.63291	18.1266	3.91139	8.51266	1	7.05063	8.07595	4.79747	1.55696	1.97468	1.99367	1.27215	24.2785	11.8671	16.2468	0	13.2532	14.1709	5.31646	2.68987	2.56962	0	1	1	2.34177	2.56962	2.37975	44.3354	2.37975	5.42405	0	4.48734	11.6582	18.9747	41.7215	42.5	6.96835	28.8987	39.3861
MATN1-AS1	1.3481	2.87975	4.48734	16.1962	62.1519	6.35443	0	7.53797	5.83544	1	21.9177	1.07595	1.92405	26.4051	2.05696	6.11392	25.6646	5.82911	1.56962	3.83544	14.057	2.81646	31.3861	53.4304	27.7152	4.96203	38.1203	19.2215	7.51266	2.68987	3.49367	4.63291	7.05063	4.24051	1.57595	2.58228	16.1392	48.038	5.67722	62.8797	13.6519	1.56962	37.2342	52.7468	62.3228	29.9747	15.5253	16.3165	52.1013
LAPTM5	1739.74	3474.87	1921.83	18144.1	32891.1	18361.8	5871.9	5017.51	4255.58	2697.27	17641.8	7176.37	4929.22	13572.4	11410.6	4521.68	1869.15	5071.87	6736.09	4233.75	1400.05	4400.22	6619.24	7534.26	5147.42	18597.7	2883.02	5651.26	9897.49	9743.58	4136.18	27915	5683.22	17272.3	17834.8	8184.42	12172.3	8442.49	18039.3	12968.9	5483.3	2880.34	12595.1	22208.1	12424.8	9144.67	4506.92	6915.72	11108.2
SDC3	15528.7	17730.3	14968.1	11842.3	15459.2	12778.9	65498.7	23711.4	36341.5	58474.9	14212.7	36341.5	46954.3	25998.2	26820.2	22764.3	21586.8	27091.2	23123.8	24595.9	36341.5	27915	30635.5	12686.8	19166.3	13914.2	22045.9	13786.8	58474.9	53862.3	12644.7	11919.8	14641.8	17549.9	20366.1	29931.5	11521.5	4382.63	16476.6	5783.92	11042.9	10481.2	27091.2	22045.9	42122.3	26820.2	41066.9	19426	20222.3
PUM1	2040.91	1868.57	2056.97	1526.3	1117.03	1139.11	2051.32	1838.96	1878.86	1861.54	1298.84	1827.79	1748.87	1406.03	1625.91	1745.53	2143.66	1757.66	2273.81	1917.1	2180.37	1573.69	1897.56	2064.67	2229.88	1400.78	2712.59	1364.17	1515.43	1334.34	1266.42	1642.46	1990.84	1491.82	1278.2	2146.6	1834.06	2305.72	2183.35	2190.98	2384.82	2558.9	1520.87	1327.24	1670.77	1411.65	1859.21	1892.87	1875.32
NKAIN1	69.8734	27.5063	37.2089	842.487	1104.14	340.316	144.709	116.43	74.5949	65.1013	350.259	118.475	170.139	60.481	106.443	360.835	507.285	102.823	356.741	353.278	248.658	142.5	677.266	646.373	528.494	193.62	344.791	868.589	43.9241	166.722	113.848	66.8544	190.905	140.089	237.361	141.411	32.2405	15.5063	143.076	39.8101	1319.16	1211.18	531.171	522.165	826.297	529.316	83.2532	54.7722	633.703
SNRNP40	759.19	948.095	936.627	571.184	712.513	473.519	603.304	664.968	842.69	728.987	1242.91	706.462	740.399	713.956	729.722	1144.82	471.563	1017.1	729.873	1006.96	852.772	952.373	974.171	840.354	999.342	866.158	862.639	1086	750.842	636.937	589.373	636.342	502.994	531.297	528.07	561.443	829.614	1443.2	676.209	976.987	677.462	698.038	788.778	703.823	961.152	957.272	661.835	577.348	1030.46
ZCCHC17	924.918	902.886	849.57	1657.97	1373.72	821.633	1484.78	1201.09	1381.68	1943.56	2355.15	2382.02	2027.47	1503.4	2859.01	1667.37	1445.75	970.038	639.981	1016.34	699.266	1174.18	2317.07	1467	999.582	1146.54	935.962	1255.73	791.911	868.589	1632.98	899.133	1452.66	1768.78	1406.03	1454.46	1329.97	820.133	852.424	1324.54	1422.32	886.386	1807.47	2005.77	2764.67	3366.65	643.462	744.222	4278.57
FABP3	293.139	269.886	276.051	1072.09	396.076	129.943	1814.56	537.456	604.013	569.987	373.88	2605.15	1192.47	295.905	432.778	995.797	1137.16	498.639	636.614	1357.81	1099.36	673.259	986.88	158.456	330.62	370.133	238.329	380.089	291.057	317.601	879.006	114.07	2800.23	856.139	793.234	1295.88	430.842	70.4557	378.399	143.234	226.165	165.722	289.905	394.797	358.285	325.81	213.766	203.494	992.272
SERINC2	101.62	75.1203	135.703	106.019	129.911	53.1772	43.1835	14.8544	35.2532	31.6709	27.3861	50.0823	59.6076	57.6582	21.3481	922.095	63.0253	523.62	487.924	704.772	771.848	575.646	163.576	314.601	911.823	764.234	724.063	996.076	220.259	122.019	29	46.5886	37.057	26.6139	18.8671	18.8797	197.329	734.937	54.7975	551.044	195.31	56.9873	562.044	230.899	882.487	641.842	200.241	131.019	242.899
TINAGL1	105.747	77.2658	80.1582	144.158	97.057	71.2658	157.703	339.114	129.709	202.911	95.981	150.962	181.044	196.462	237.07	32.3861	243.918	110.494	131.759	44.7025	32.7658	76.3038	154.639	169.12	53.5	748.285	97.3987	21.0127	115.513	248.658	316.468	122.791	403.88	220.93	147.19	170.665	148.259	847.709	82.5759	319.019	184.861	411.867	93.6076	81.4747	36.6835	77.2975	35.7658	91.9747	68.8608
PEF1	1291.03	1354.72	1313.34	1883.1	1917.1	900.013	1446.21	1566.2	1355.03	1591.11	2461.8	1775.08	1560.54	1394.13	1640.96	1921.25	1482.71	1467.83	1131.23	1219.79	1411.24	1497.39	2192.46	1749.97	1651.89	1596.32	1460.39	1785.59	1315.68	1145.08	1564.05	1396.76	1567.2	1619.62	1468.98	1478.81	1746.14	1674.06	1318.8	2365.88	2244.17	1816.25	1598.92	1721.12	1661.32	2019.35	1451.16	1396.76	2003.1
COL16A1	710.462	472.722	516.696	1398.63	1182.96	693.734	3106.64	3621.88	2124.39	3391.91	4048.11	3451.11	2225.84	2672.48	2512.87	1063.42	2959.78	2767.04	2196.63	1321.65	1693.51	2675.76	1380.25	1005.75	836.051	2549.32	3231.16	790.297	3072.23	7284.06	3076.76	1468.2	1831.35	3048.92	3286.53	1749.97	1453.77	6362.6	935.962	4886.25	119.335	159.519	1413.91	2413.08	3268.82	1360.25	1735.16	1246.03	2879.03
BAI2	2766.05	2212.42	2020	5483.3	3044.66	2484.13	8611.69	4965.74	6647.97	7234.79	5042.61	7509.76	7011.91	4822.63	6073.28	3281.42	7484.15	3840.43	3207.34	4106.47	3941.16	3773.19	5770.1	3126.92	4389.51	1838.42	5061.79	3574.11	4476.96	3834.94	5513.96	2753.73	10300.3	7024.2	4771.55	9320.34	4894.48	771.848	7011.91	1393.42	5277.32	3733.26	3311.72	2810.47	4348.62	3209.01	5501.85	2872.53	3911.55
SPOCD1	133.215	278.696	227.082	1070.66	1769.75	5715.63	1131.72	174.443	60.6709	92.6076	529.994	1191.89	553.31	8994.46	309.69	154.918	103.025	163.013	1369.33	72.0443	35.8165	51.2785	2173.41	201.329	10388.3	4362.3	10024.7	3959.7	698.576	366.633	37.5823	2667.79	80.2342	389.487	462.259	235.962	6453.03	4355.42	3596.02	12213	561.823	692.392	1440.49	2191.82	859.842	1600.78	5968.65	13117.1	6460.54
PTP4A2	4015.71	4749.8	3866.79	11009.6	15996.8	4265.23	7408.04	10050	8335.89	7047.51	11269.1	7431.54	7603.35	8138.73	8955.97	4258.53	8648.68	4518.02	3976.03	4205.34	3428.92	3978.92	11338.2	8855.27	9164.23	5606.85	7683.92	7309.53	5140.98	7127.42	6327.34	5748.67	6745.89	6259.58	6893.11	5136.39	7710.94	9608.77	7127.42	8094.73	7095.29	5954.03	6460.54	6788.85	6234.65	6380.41	9630.96	9036.04	11338.2
KHDRBS1	5909.21	6050.95	6619.24	2317.91	3058.87	3188.3	3489.47	3666.43	4701.35	3434.5	5140.98	4018.53	3567.75	2442.73	5429.39	2891.34	2475.77	2972.35	3548.65	3447.3	3438.52	2464.75	3648.21	3793.12	4094.3	3012.72	3825.56	4452.31	3184.96	2846.92	2887	3000.78	2845.66	2675.76	2778.75	2709.16	2786.5	4903.09	3217.3	4937.99	5458.35	5975.13	3293.72	3499.63	4788.01	3258.98	3548.65	4301.98	3978.92
TMEM39B	363.772	370.563	397.133	247.614	302.259	235.361	329	273.038	372.304	271.335	333.329	321.443	346.741	324.222	316.544	264	253.114	226.316	260.981	276.234	290.506	252.272	329.551	316.791	532.133	346.943	434.456	512.437	286.044	240.791	170.323	267.924	254.608	227.633	218.994	236.082	374.291	791.114	378.513	695.392	415.07	420.234	301.519	292.127	294.392	288.462	278.449	321.797	466.361
KPNA6	2097.56	2037.51	2300.5	2402.65	2120.7	1486.94	2266.48	1956.88	2276.02	2005.06	1521.73	1878.86	2047.14	1990.25	1488.14	1096.28	2297.36	1234.61	1454.11	1283.82	1333.31	1280.85	1971.04	1719.14	2771.34	1654.15	2652.76	2213.82	1780.85	1761.34	917.696	1638.06	1973.47	1558.37	1588.44	1816.85	1892.87	2207.76	1953.7	1672.59	1904.51	2182.63	2118.46	1856.33	2567.35	1953.7	2381.08	2102.11	1310.77
TXLNA	1786.23	1708.51	1955.59	1609.95	1783.05	1531.64	2399.67	2030.72	2486.23	2193.27	3401.7	2299.73	2333.03	3363.11	2134.64	946.848	1423.8	1135.84	1306.71	1199.02	1052.67	1253.47	1658.93	1734.09	3326.12	3022.7	3072.23	2038.2	2409.28	1902.01	840.12	2029.46	1271.9	1333.31	1511.07	1414.75	2357.89	3538.21	2326.73	3041.68	1353.29	1568.51	1719.63	2094.59	2066.15	1557.95	2113.25	1983.66	1716.65
CCDC28B	462.842	539.234	524.905	113.937	128.665	222.076	413.101	300.665	321.595	529.532	1199.68	355.171	478.949	508.253	423.652	298.07	127.968	257.089	153.31	289.196	277.12	231.354	626.937	634.247	299.918	222.918	253.114	325.741	227.291	199.291	220.69	270.551	181.563	151.114	156.506	177.81	207.88	253.924	229.576	314	925.867	575.962	468.076	433.937	619.69	588.196	274.81	157.367	788.209
IQCC	122.203	164.019	146.722	77.9051	90.9241	73.519	123.715	136.127	102.025	108.342	237.785	119.222	111.108	141.544	161.089	110.823	63.057	59.6076	63.6519	95.8354	86.4747	91.7785	114.747	138.437	148.158	91.7785	146.646	132.196	102.525	79.6709	101.329	93.8544	80.2848	64.057	65.7911	69.2722	130.297	151.114	131.057	145.652	217.905	181.962	84.2342	106.323	144.835	96.4114	87.6962	142.57	264.089
DCDC2B	13.8608	22.7975	22.3987	4.79114	2.60127	4.39873	25.1772	29.6329	5.8481	10.557	46.2152	3.91139	16.4494	39.9494	22.4114	4	12.5063	15.5633	10.2278	11.8165	11.9873	26.9051	15.2785	2.1519	40.0316	18.8797	84.8987	39.1329	27.6582	14.7405	4.3038	3.87342	3.08228	1.64557	6.02532	4.39873	8.63291	19.6519	6.67722	4.51899	0	14.538	10.557	22.038	56.9684	22.557	5.92405	5.31646	8.59494
TMEM234	156.601	182.582	192.373	168.272	210.886	116.114	150.228	153.715	119.816	193.62	407.772	152.418	164.101	209.62	196.19	117.43	124.044	130.715	108.234	99.3165	134.741	114.165	173.576	199.506	172.785	148.354	253.829	173.411	208.975	132.797	152.753	131.759	106.892	111.962	154.81	119.013	239.228	300.019	146.348	312.481	156.057	150.728	202.911	216.506	202.608	255.703	185.222	186.025	442.741
EIF3I	3544.47	3970.05	4265.23	3079.82	3497.66	2782.63	4470.32	3827.65	4583.98	4834.29	6433.82	5651.26	5293.35	4537.04	5299.45	2599.81	2456.91	2639.55	2286.04	2459.13	2405.65	2493.93	4749.8	4510.62	4830.65	3938.36	4368.94	6522.96	3286.53	2651.68	3333.54	3142.91	2612.56	3018.42	2655.05	2689.95	4563.95	5366.3	3515.78	6066.01	4697.43	4314.57	4079.56	3869.49	4466.27	4783.88	3853.2	3930.44	6745.89
FAM167B	8.73418	8.60127	19.6392	5.87975	32.2405	19.6835	11.1582	18.0696	13.962	16.5506	148.614	13.019	6.77848	39.9747	17.2468	16.2658	10.4241	4.79747	22.0886	15.1519	5.97468	4.89241	33.5316	48.4241	77.2342	176.31	55.6709	80.0949	33.6709	16.6646	10.1772	43.4747	7.06329	5.97468	6.02532	7.39873	82.9177	171.937	62.443	173.222	44.8354	55.0823	35.0506	57.3165	66.5127	54.8608	31.3861	27.9367	87
LCK	5.79114	2.88608	2.64557	24.3544	62.2025	13.1076	0	1.48734	1.22152	0	12.6392	1.08861	1	25.4051	1.26582	109.671	9.41772	37.9747	39.3101	102.633	16.9557	41.2025	0	20.2215	0	103.373	11.4937	3	4.27848	3.60759	6.25316	40.7848	37.7658	31.6709	22.9494	9.51266	21.1646	140.601	37.9747	138.278	1.39873	19.2215	27.0127	15.4684	4.3038	3.34177	10.0063	25.8924	14.7405
HDAC1	1699.46	1702.5	1646.35	865.203	1136.61	566.468	1110.75	1032.35	1002.42	1080.61	1337.77	1081.86	832.753	1125.55	982.899	784.639	710.589	733.152	851.601	768.759	645.241	783.101	738.468	1325.56	1470.06	1618.3	1667.37	1281.84	1371.56	1194.34	692.892	884.658	673.899	722.361	837.93	610.101	1651.43	2287.77	1595.04	2116.94	1078.1	1226.63	1529.49	1255.43	1550.56	1449.68	1315.68	1293.91	955.494
MARCKSL1	44327	53862.3	56126.9	11410.6	23123.8	12213	8303.82	12090.1	12874.1	11203.6	5858.02	6619.24	7952.89	4852.22	8217.53	13572.4	11379.6	7863.57	12968.9	15686.2	17095.3	9320.34	11446.1	26562.4	18597.7	7792.24	17365.6	17005.2	6570.11	8631.85	4622.44	8648.68	5961.42	5080.85	7127.42	6937.76	7628.55	6905.05	19936	6989.32	22764.3	23317.5	43092.3	37018	58474.9	39262.4	6968.63	3682.78	9296.57
TSSK3	7.77215	11.3861	27.6203	0	5.81013	0	6	8.59494	0	4.75316	0	5.01899	5.82911	29.7848	0	5.05696	3.63291	8.82278	1.56962	2.99367	9.83544	3.82911	3.82911	0	19.2215	9.46203	26.9241	9.55063	9.85443	3.60759	1	2.72152	1	0	0	1.68354	5.37975	15.5253	4.46203	0	9.58861	30.2468	9.62025	4.24051	13.519	9.64557	1.3481	0	5.8481
FAM229A	125.797	91.9241	122.741	111.684	100.057	122.019	166.601	201.234	154.367	186.418	552.266	180.475	192.013	193.31	254.949	119.165	95.519	86.4051	81.057	82.7405	67.4051	85.1646	74.2975	174.051	236.924	162.525	392.342	227.734	137.791	131.956	191.405	92.9937	78.4241	61.0506	115.513	59.4241	91.9747	124.563	106.892	137.203	118.405	151.785	90.7089	124.563	146.348	109.462	133.994	126.608	227.19
BSDC1	3395.46	3014.25	3160.85	2536.59	2582.54	1607.08	3108.24	2568.43	2869.79	2980.43	1752.03	2771.34	2849.79	3091.82	2777.51	1550.56	2645.13	1416.24	1512.18	1487.69	1595.85	1577.24	1810.75	2409.28	3101.42	2054.11	2758.66	2902.17	1422.32	1682.8	1871.3	2225.06	2394.13	2085.63	2242.58	2694.78	2238.16	2020	2225.84	1707	3144.38	2689.95	2569.52	2035.43	2552.47	2521.09	2359.7	2239.09	1197.8
ZBTB8B	195.804	290.304	271.139	16.2025	9.77215	70.2152	229.07	201.329	533.241	173.633	43.7342	208.975	148.975	152.19	176.044	149.38	90.8924	135.354	125.69	129.057	176.399	68.1962	91.2278	103.373	193.386	43.0443	250.513	302.791	49.1962	46.7595	20.8608	82.5759	40.6709	38.4684	57.5823	84.9747	61.6203	20.7595	107.778	25.3418	95.9241	93.038	92.6709	96.0443	174.139	106.158	88.8354	32.5	103.316
ZBTB8A	372.949	379.215	436.12	126.994	147.146	169.532	161.576	256.184	328.272	175.158	325.032	254.608	201.399	204.101	304.424	429.715	156.81	338.228	178.342	220.032	346.304	100.057	252.367	295.487	341.494	260.981	291.892	398.5	219.5	185.222	213.627	148.886	174.392	141.943	82.2278	128.665	304.051	411.576	327.873	403.557	436.329	399.057	129.709	155.494	174.215	146.968	231.184	197.247	346.171
ZBTB8OS	497.209	579.342	408.025	686.228	766.513	546.949	743.323	740.544	738.101	802.633	1515.87	932.373	785.234	915.918	848.329	464.766	503.259	425.582	431.449	419.544	395.437	505.886	748.513	1239.77	762.848	952.905	702.12	643.462	719.443	668.006	1044.07	509.462	635.646	888.513	728.608	493.209	722.361	687.519	666.076	800.823	565.494	590.285	784.639	856.759	839.905	893.93	773.747	831.658	791.323
RBBP4	4221.32	4448.52	4540.84	1784.56	1893.99	1586.66	2892.68	2744.97	3241.58	3183.38	847.095	2606.15	3099.96	2463.75	2597.59	2293.26	1913.46	2084.96	2028.74	2104.83	2316.18	1981.21	1919.42	2309.19	3598.33	2263.14	3183.38	3451.11	2451.39	2228.34	1866.18	2147.41	1889.81	1669.78	1858.56	2045.06	3198.98	2686.23	3671.42	1400.41	3440.98	3998.59	2944.34	2054.85	3410.85	3148.06	2899.56	2457.97	1988.33
SYNC	125.854	110.646	175.88	129.911	353.392	82.2911	113.032	69.9051	106.766	99.3165	43.7532	97.7405	143.234	82.3734	58.6139	47.9304	78.943	57.1203	65.3228	25.6962	66.1899	43.3481	92.2025	78.943	38.943	52.7468	48.4873	65.6709	410.627	263.335	65.1582	171.487	63.3987	99.481	126.506	152.057	580.81	161.234	251.013	114.31	64.019	24.8987	93.6392	58.3987	23.2532	67.6899	260.354	236.297	2.43671
KIAA1522	1017.8	948.342	896.082	735.082	375.715	122.994	1653.72	698.785	900.639	1121.13	434.203	1346.01	1168.05	311.975	740.544	212.095	1079.14	407.911	334.684	269.987	370.563	285.595	1098.3	182.373	579.449	350.816	473.519	471.19	1504.49	982.203	1381.03	208.411	506.741	1703.94	817.032	1244.14	2524.39	875.278	2110.6	896.304	246.057	200.582	546	296.589	532.975	515.816	1100.47	940.494	136.652
YARS	1814.56	1517.65	1602.19	2662.06	2229.2	1763.38	3123.91	2562.04	2852.34	2838.57	3043.25	3030.08	2966.82	2376.24	1990.25	1164.66	2391.37	1178.24	1310.42	1117.26	1174.51	1539.72	2233.18	2157.06	4284.89	1750.49	3648.21	4193.42	1900.73	1716.17	1978.61	1904.51	2984.99	1977.25	2370.17	2425.49	2885.7	2521.09	2233.18	3126.92	2160.19	3022.7	1739.18	2255.77	2372.86	1856.82	2145.86	3085.66	1742.44
S100PBP	841.481	861.209	883.158	559.297	497.62	376.108	547.684	716.639	583.43	608.304	712.165	531.038	482.399	701.487	603.728	453.804	561.184	469.785	422.785	417.968	473.943	468.367	412.241	499.462	771.848	502.07	949.247	724.241	588.734	590.829	397.032	580.93	424.456	444.899	528.804	422.665	952.158	820.329	745.823	574.722	523.487	718.411	511.139	585.019	654.57	507.006	597.975	579.867	517.937
FNDC5	598.304	472.823	342.165	313.487	142.804	78.019	908.57	454.184	864.057	1376.27	739.728	982.203	1270.68	500.981	903.595	237.437	299.918	143.601	178.43	183.835	227.633	175.949	615.038	443.108	275.652	56.4304	229.247	313.12	120.424	207.949	1615.01	62.7848	823.937	409.247	296.715	280.658	132.367	122.924	156.057	85.1646	276.519	142.456	143.601	180.032	211.57	231.089	128.595	96.5633	59.2532
HPCA	715.633	397.797	284.747	2541.71	16.0443	31.943	975.316	1373.72	1663.14	1566.7	169.804	992.272	714.133	63.1203	1679.42	85.557	5440.99	109.563	152.753	105.747	118.797	151.114	887.38	30.1899	91.9241	13.6392	23.9114	48.3608	151.886	208.038	1007.17	129.709	7456.61	925.639	834.962	725.633	1932.77	11.6835	1844.43	37.3608	128.051	2.61392	89.5	117.658	267.405	213.949	105.437	71.6456	23.557
TMEM54	340.538	350.468	346	624.93	857.285	349.443	1011.35	788.956	1075.14	1134.15	2534.61	1127.53	1378.41	1460.39	1473.17	492.146	520.956	489.475	322.804	471.076	427.114	597.633	671.133	1415.09	1001.39	842.905	589.842	894.93	1365.25	832.215	1410.15	1221.35	706.943	1254.75	1361.7	858.487	1717.65	891.703	923.177	1081.13	790.456	509.703	669.215	766.924	737.215	1054.45	767.241	816.342	836.051
RNF19B	567.892	618.006	713.095	926.69	1489.34	394.481	827.861	662.165	1210.28	730.709	681.994	798.329	892.373	910.582	656.475	484.354	722.829	487.139	532.563	518.943	476.608	587.778	695.063	531.038	905.063	922.316	851.816	590.418	682.766	511.968	443.886	1594.13	766.513	1014.97	1081.13	979.57	1271.58	783.101	1027.3	711.127	739.538	914.222	515.677	628.013	752.367	511.006	1111.49	1217.06	546.184
AK2	1177.31	1293.56	1527.16	1714.17	2536.59	1817.28	2548.34	2056.97	2364.27	2081.61	3058.87	2638.42	2450.37	3050.47	2431.08	1804.69	1370.75	1740.84	1521.73	1472.09	1232.11	1578.44	2699.76	2613.72	3390.09	3225.66	3546.42	3387.82	2400.54	2064.67	1964.49	3112.84	1310.07	2172.7	2341.58	1759.09	5858.02	4177.46	2509.75	5550.7	2111.94	2290.47	2317.91	2210.76	2169.86	2762.18	2804.2	3227.45	4553.08
ADC	222.184	159.823	121.481	734.266	575.203	124.323	668.842	847.709	759.962	734.266	1201.09	1000.7	562.158	537.165	823.019	206.665	768.38	496.722	241.658	370.563	301.93	658.019	396.601	666.576	362.481	360.297	367.19	217.196	413.203	457.829	484.614	1318.8	553.31	691.873	1022.61	631.519	597.797	120.494	202.297	144.633	438.677	426.165	267.835	403.88	309.266	255.791	367.829	380.089	421.228
TRIM62	242.114	328.082	334.019	327.418	561.291	182.506	355.93	321.911	299.146	264.089	218.133	206.962	340.076	311.051	243.62	396.437	457.449	346	410.513	428.171	552.544	331.759	276.234	861.424	490.171	215.557	580.646	601.462	267.747	324.709	131.848	283.392	403.987	211.968	278.449	192.462	110.411	152.19	208.835	145.734	471.323	744.848	581.551	483.981	769.494	586.911	384.848	167.405	346.304
ZNF362	1199.34	1260.7	1409.01	460.399	617.677	484.899	692.057	433.342	759.386	626.639	56.0127	464.639	666.576	675.513	397.538	648.741	603.12	702.43	767.063	724.063	880.019	622.437	486.456	758.582	940.949	782.595	746.582	642.443	794.152	742.108	340.076	613.43	384.057	277.703	428.778	532.399	739.171	802	998.867	455.177	1101.94	1134.4	940.228	663.962	933.943	822.804	1049.49	642.823	503.38
A3GALT2	1.37975	2.22785	4.48734	1	1	15.4937	0	1	2.78481	3.81013	0	0	0	3.66456	0	5.07595	0	0	3.22785	0	4.93038	3.82911	1	5.46203	22.7152	11.7468	32.9114	25.6646	5.34177	8.81013	1	1.74684	1.48734	0	1	0	5.37975	65.7658	3.32911	14.2468	12.6203	21.3481	4.55063	5.27215	10.7848	3.35443	4.97468	1	13.5443
PHC2	7384.78	8876.01	8254.77	4544.61	7059.36	7509.76	5293.35	4984.23	6937.76	4476.96	4109.37	5388.95	4933.58	7484.15	6344.05	6129.57	3604.76	5355.42	6227.16	4822.63	4709.84	4074.57	5981.84	8460.88	12595.1	8974.8	9565.94	8876.01	9542.43	7011.91	3301.01	8109.8	3567.75	3639.27	4233.75	3410.85	10570.5	20628.8	9385.85	14442.7	8168.09	8217.53	9630.96	9036.04	8876.01	9208.25	7710.94	6194.35	6756.64
ZSCAN20	80.3291	141.316	163.367	27.2342	71.3038	72.3544	63.057	55.2342	74.6519	48.8671	49.3038	37.7658	60.7532	76.1329	64.7911	64.6139	63.0949	41.019	82.9937	90.6456	104.475	34.9051	67.057	110.962	170.468	65.9494	116.69	119.753	87.7595	58.1519	31.2975	63.7848	30.8101	29.8165	35.6772	46.5633	80.9494	216.038	68.3861	90.2532	162.196	240.576	71.8418	50.8418	72.5633	38.3544	143.076	140.323	68.9114
CSMD2	192.222	162.848	147.778	176.089	129.943	439.411	692.209	481.905	760.785	270.405	80.0443	601.335	163.013	299.918	269.81	608.886	684.614	589.127	974.88	889.203	853.684	777.373	685.108	717.905	1121.41	534.316	1772.84	1341.15	566.854	563.241	275.152	254.025	477.785	306.88	398.5	453.899	207.038	1148.13	347.69	476.449	494.494	820.892	763.57	1008.42	1515.04	467.589	368.804	368.69	591.348
C1orf94	5.81013	7.67722	6.17089	14.1772	92.9937	28.2215	43.2342	11.5316	78.943	22.7152	6.58228	32.3924	18.3861	25.4114	18.3481	99.3481	12.519	59.6456	33.7342	63.057	112.323	37.1835	96.3291	187.203	158.392	87.2278	88.1646	140.943	141.038	49.538	10.1835	118.892	47.557	16.9557	33.0443	75.3924	90.9241	154.076	126.43	200.494	281.494	194.791	113.804	39.8671	79.7215	38.3797	106.766	49.7785	114.823
SMIM12	733.873	779.924	718.93	1330.65	1424.93	762.658	980.538	1088.26	945.804	1162.39	1607.08	1157.2	1164.11	1141.62	1444.97	601.462	951.646	529.316	518.5	560.443	411.715	490.171	1139.11	804.361	736.196	1341.84	679.006	867.791	755.684	707.937	1765.92	546.677	1047.44	1280.5	939.19	877.177	1292.3	1270.03	798.842	1255.09	986.354	839.494	953.747	1014.44	1008.92	1227.27	598.165	693.905	1974.01
GJB5	9.70253	1.5	2.64557	33.0886	12.0443	10.8734	18.1899	3.47468	8.01899	8	0	8.17722	1	0	11.9873	7.91139	71.0886	5.83544	10.2468	1	0	0	61.3671	1.48734	27.7532	4.01266	15.0949	13.2532	4.3038	1.67722	6.28481	1	34.7468	19.6076	27.2658	1	11.8165	0	14.6139	0	56.7532	11.6266	1	24.4684	10.8228	18.5506	0	8.29747	2.43671
GJA4	40.0759	66.6392	86.0633	38.3797	25.7152	39.9747	76.5	30.7152	36.2468	53.6076	89.6709	72.8038	82.6646	49.2342	48.0823	94.1962	37.8734	70.8861	143.538	83.7405	96.3291	77.2658	53.1772	91.7785	42.7911	810.19	143.006	41.6835	124.272	144.709	26	95.1582	49.6456	69.6899	71.8924	53.3101	65.3038	1348.37	29.5633	435.81	54.8734	100.816	152.108	69.7025	83.1962	128.5	53.0823	45.8544	66.8544
DLGAP3	322.804	129.013	18.3101	1687.54	16.057	119.335	1818.44	1222.27	566.019	779.386	28.538	1236.46	672.335	18.7532	912.646	159.892	2669.99	116.114	186.127	165.487	274.937	178.057	953.747	129.557	247.848	85.6392	183.525	297.854	104.88	376.62	2047.14	35.8165	1456.91	1630.13	844.038	1413.91	609.918	109.829	931.051	65.6899	553.31	457.829	61.1899	220.576	476.285	164.892	49.9494	28.9114	80.7468
RP11-244H3.1	87.3797	89.4114	87.2278	30.7785	36.0696	53.2215	39.3101	37.2658	36.2785	55.6709	12.6582	50.1076	25.7342	83.8038	46	77.2342	46.1392	55.4114	56.038	59.6456	68.6139	38.6899	47.6076	46.5633	151.114	163.576	177.861	139.266	86.6013	54.2152	36.7975	29.2152	36.0696	32.7089	20.7532	40.3671	79.8861	174.791	85.7532	131.848	120.424	167.557	74.8101	74.6519	77.0886	54.8734	40.4557	79.462	34.8101
ZMYM6	178.513	162.924	205.127	334.684	395.184	261.696	366.829	409.392	316.886	445.449	776.753	392.038	382.468	513.165	471.93	220.475	258.614	246.266	192.741	194.557	180.101	192.842	291.057	429.861	362.595	347.095	518.316	352.741	407.032	336.633	435.006	244.215	310.551	290.506	262.557	236.177	267.481	315.892	239.228	406.329	316.981	334.386	276.234	370.766	342.032	326.785	224.222	320.266	585.297
ZMYM1	262.766	274.62	335.69	30.7911	114.937	91.6203	214.861	103.551	267.19	215.335	196.127	148.671	151.785	198.62	242.506	212.165	76.8291	148.354	95.3797	157.31	149.873	134.652	106.892	155.367	438.677	236.177	374.899	339.468	323.044	245.684	93.3228	95.2342	66.7658	70.8418	88.1013	117.43	275.513	700.304	178.981	404.722	271.222	256.715	148.259	165.639	232.696	185.222	94.6139	213.696	164.968
SFPQ	10600.9	10241.9	10685.9	3075.44	3139.58	5293.35	5810.07	6043.44	5086.36	5047.23	5748.67	4745.2	4196.53	4961.47	4476.96	6105.2	4693.22	5954.03	7356.3	6937.76	5864.97	6657.56	4843.08	5830.94	6050.95	4118.23	7736.22	5961.42	6162.4	5954.03	3759.08	4133.27	3903.42	3519.73	4001.36	3775.64	4924.18	6406.8	5198.56	4988.28	4268.63	7284.06	6353.46	8554.97	9320.34	5923.62	3322.42	3238.17	4255.58
ZMYM4	2656.17	2662.06	2591.44	1032.35	880.437	1113.43	2240.13	1728.44	2460.06	2057.72	1394.13	1914.66	1877.74	1786.23	1646.82	1808.55	1188.75	1764.37	2153.92	1915.21	2126.77	2005.77	1557.51	1967.19	2228.34	1483.2	2194.09	2116.94	2016.71	1952.43	1142.73	1190.76	1329.34	1233.32	1369.33	1481.2	1484.37	2116.23	1884.75	1924.27	1734.09	2261.44	1831.35	1833.51	2390.47	1854.04	1154.11	884.038	1208.25
KIAA0319L	2190.98	1869.15	1666.07	3317.29	2589.11	1436.18	3745.7	2839.77	2891.34	3141.22	3726.01	2804.2	3101.42	3374.22	2078.66	2188.8	2997.86	3149.62	2529.35	2560.95	2928.49	3723.71	3253.77	2552.47	4246.47	3154.36	4069.11	2771.34	2796.41	2937.46	2741.2	1986.37	3315.3	2999.5	3301.01	3262.27	2232.34	1996.25	2885.7	1373.36	2558.9	3079.82	2972.35	3842.74	3832.82	3072.23	2071.06	1645.29	1690.3
NCDN	3106.64	1636.28	1108.82	15767.6	2261.44	872.911	6715.45	6788.85	4664.69	4327.98	977.551	5377.32	4281.99	3687.2	2633.97	960.475	14442.7	950.759	1903.33	1032.8	1271.9	1116.47	3887.58	1175.04	1437.37	1108.51	1357.44	997.905	1739.74	1872.44	4150.63	1224.72	19283.9	4911.75	3906.29	10185.9	3877.63	1268.18	7669.35	1331.73	1219.49	997.259	1777.18	1648.62	1283.42	1515.87	1120.59	1124.62	877.443
TFAP2E	22.8418	24.057	31.8987	68.9114	58.9494	23.7532	81.5633	179.203	65.1582	86.4051	143.994	120.873	43.6203	142.5	88.8354	40.6456	58.7532	46.1392	41.2025	63.0949	48.1962	51.3354	105.361	110.994	81.4241	37.1456	172.987	143.911	16.7785	44.6203	74.4937	18.0696	74.3228	19.6139	98.6835	37.443	26.9051	83.481	18.7405	48.7532	103.025	147.69	44.7848	64.7215	61.4241	30.7911	10.0316	17.3671	92.0696
PSMB2	2443.74	2390.47	2413.97	2688.73	3006.82	2067.63	2868.48	2416.82	2930.13	2880.34	3191.7	3324.35	3057.2	2793.85	3236.44	2191.82	2422.51	1728.44	1890.43	1956.15	1812.91	1842.79	2574.01	3970.05	3613.66	3630.92	3277.59	4212	2324.83	1821.56	2778.75	2208.54	2595.51	2948.72	1996.89	2393.25	3011.16	3908.94	2996.28	4118.23	3513.91	3165.58	3509.93	3064.77	3827.65	4153.48	2334.63	2328.35	4021.27
C1orf216	1260.7	1072.82	1027.58	2575.15	1343.89	901.949	1748.87	2041.63	1592.78	1828.98	1652.75	2052.68	1889.32	1453.06	1968.48	695.563	2485.09	639.304	661.013	705.93	636.108	558.234	1448.06	842.905	1006.96	901.082	880.848	1047.96	889.785	881.051	1921.83	631.234	3000.78	2430.15	1511.44	2408.39	1055.2	1240.68	1290.71	1013.99	1233.05	1007.46	1245.13	1363.47	1283.09	1346.77	878.829	895.734	1180.63
CLSPN	253.114	306.614	369.722	21.5253	6.74684	101.506	35.6139	57.6266	194.285	53.6392	29.2722	13.0443	34.019	66.8544	15.1519	250.943	69.2215	150.532	232.835	197.481	326.437	202.608	41.981	54.2152	316.19	130.411	210.886	376.032	181.437	144.797	25.0696	37.7911	63.4304	16.1709	27.2975	12.9241	230.285	411.715	426.658	153.899	42.3671	43.4747	180.759	97.0253	275.424	187.038	165.127	28.9494	40.1266
AGO4	899.772	905.728	999.076	772.399	682.627	518.196	712.873	925.867	627.759	670.93	695.563	571.184	474.424	803.608	543.728	598.304	801.241	487.291	626.006	603	497.329	575.747	504.937	713.095	1121.7	602.513	1171.32	966.329	481.5	627.449	419.911	376.335	407.468	425.854	532.703	439.165	544.905	404.829	648.582	367.608	998.171	1149.32	563.804	894.93	882.747	432.778	282.854	371.848	411.715
AGO1	2433	2190.98	2352.27	1304.67	1542.79	1135.01	2026.73	1783.99	2040.25	2124.39	1847.39	1554.91	1866.77	1582.45	1416.58	922.316	1663.14	803.608	1453.41	1429.16	1289.69	977.766	1317.11	2147.41	2338.85	1429.5	2221.78	2171.94	1388.41	1517.21	1157.2	990.538	1211.76	1145.08	1288.44	1264.84	1190.76	1731.47	1875.96	1255.43	2223.38	2582.54	2180.37	1803.02	2580.27	1904.51	1086.3	964.152	974.468
AGO3	977.285	873.867	922.095	664.291	613.791	532.823	934.823	1065.54	811.728	940.949	842.69	787.07	685.456	831.848	886.804	467.589	909.506	573.873	583.684	580.646	492.032	555.348	663.146	925.171	1431.28	777.557	1778.18	1030.92	793.405	915.462	449.19	389.025	492.956	448.785	589.127	572.582	681.184	896.949	634.861	596.633	919.342	1511.07	880.677	970.272	1298.18	911.614	421.127	530.918	656.196
TEKT2	95.0506	101.203	156.722	59.1899	70.6456	17.9114	16.2342	30.7532	18.519	38.0063	250.316	19.2215	18.4114	36.4873	78.5	75.038	33.1899	146.968	50.8861	84.9747	97.2848	106.399	42.8165	91.9241	38.038	15.8418	64.981	59.2532	107.905	68.5696	20.8608	27.9367	9.93038	24.4177	21.8101	13.962	204.304	23.7785	73.2722	44.6835	27.8481	56.0127	36.3671	19.0127	35.7215	22.5696	41.9177	75.3165	174.861
ADPRHL2	770.608	920.842	1002.18	686.418	1265.37	465.215	942.019	640.108	991.759	1072.57	1212.09	1078.57	1124.96	1118.44	1287.23	1190.45	466.994	913.975	696.399	825.684	880.247	850.38	950.025	1218.94	1273.63	1065.21	1052.37	1261.27	773.551	566.019	502.519	806.114	654.722	701.487	766.709	635.949	1224.39	1183.32	823.937	1629.7	1010.42	690.646	961.576	827.247	762.658	1197.24	574.943	697.544	1282.16
COL8A2	65.1013	126.184	112.734	325.133	1116.15	267.405	185.222	188.089	240.867	160.747	47.2342	154.918	164.684	372.209	316.652	145.462	286.924	413.911	324.335	287.152	264	339.253	147.487	239.481	342.494	851.146	183.595	172.627	782.595	871.867	228.778	1282.78	373.184	1039.46	1170.8	702.12	821.873	1979.22	770.975	2244.17	450.753	221.987	290.785	647.949	439.101	320.032	520.418	904.854	314.601
TRAPPC3	1114.22	1321.35	1192.22	1097.59	1454.91	811.006	1191.89	1019.6	1338.78	1371.18	1339.51	1497.77	1423.48	1624.99	1932.18	1349.78	863.911	1375.52	825.684	1059.97	955.494	923.361	1287.52	1429.5	1260.97	1993.49	1042.54	1273.3	1010.97	866.158	1348.01	1074.88	1196.53	1386.82	1231.22	1107.72	2038.93	1761.34	1304.99	2112.67	1752.56	1287.23	1294.84	1226.37	1026.76	1429.5	836.468	990.082	2668.96
MAP7D1	5483.3	5147.42	4877.82	9164.23	12874.1	4583.98	7822.82	8796.06	7047.51	6371.85	5626.34	6829.84	7345.38	7011.91	6389.45	3733.26	8138.73	4205.34	4637.78	3869.49	4103.34	3812.66	5562.56	9410.16	10075.7	5851.06	8704.68	5626.34	4533.17	7370.91	4571.85	3111.35	10388.3	6022.22	7258.74	6628.99	7615.77	7749.73	8353.44	7187.63	7408.04	7952.89	5893.36	7187.63	6302.76	5452.68	4311.07	4365.59	4965.74
THRAP3	4348.62	4421.42	4838.42	3169.21	3626.5	2293.26	3416.39	3569.79	3842.74	3275.77	2982.06	3340.37	3048.92	4278.57	2473.81	1517.21	2535.47	2010.9	2608.27	2065.51	2177.99	2813.95	2671.1	3521.75	4030.3	3162.36	3704.59	2941.74	3159.48	3217.3	2006.36	2505.7	2650.63	2112.67	2666.72	2477.54	3364.85	4124.09	3489.47	4007.17	2821.54	4063.37	3274.11	3274.11	3385.94	2416.82	2698.55	3229.39	2174.22
SH3D21	188.089	122.57	347.095	255.449	368.165	47.9304	121.38	127.924	126.329	100.165	110.494	168.196	89.5	136.038	58.6582	142.57	154.703	64.5253	184.728	114.69	66.2152	63.3481	218.918	59.557	362.696	142.253	566.854	312.089	125.392	104.335	140.772	18.8671	50.8101	131.614	80.2848	77.443	613.177	639.304	163.057	838.975	75.9114	85.7532	155.994	71.8038	88.4684	158.285	154.146	547.354	436.443
EVA1B	305.057	262.247	383.089	373.987	510.873	236.424	327.873	241.367	345.57	242.114	616.823	503.633	318.544	476.81	466.753	349.563	180.032	293.968	283.835	279.816	220.69	233.741	350.259	284.259	405.949	1947.32	639.475	408.297	665.886	485.709	395.057	308.608	159.519	394.797	357.747	193.215	535.405	1974.01	402.949	1636.73	284.259	209.532	523.234	325.456	352.93	539.968	335.354	433.342	417.715
STK40	1892.87	2206.32	2446.52	1371.9	2871.11	1672.59	3967.41	1725.49	2744.97	2363.37	3255.6	3067.82	3034.34	5230.45	2491.01	1333.31	1368.31	957.5	1638.06	1109.15	918.519	1046.68	2113.25	1634.34	4502.99	2024.21	3503.82	5999.13	1677	1435.04	1095.27	2239.09	1375.88	1675.08	1616.88	1595.04	3748.28	2416.82	3405.33	1480.43	1799.08	2331.25	2645.13	2398.68	2174.22	2752.54	1483.2	1846.82	1896.33
LSM10	524.595	695.747	600.544	742.823	1041.3	734.063	1166.68	776.196	1096.88	1345.62	1217.62	1328.97	1323.25	1513.81	1595.85	670.93	580.367	583.829	479.513	579.215	501.234	504.544	944.949	1039.22	1012.85	1050.17	706.943	1608.57	948.81	653.019	1083.63	688.234	690.278	1075.14	835.127	740.778	856.38	1026.76	696.538	995.576	1096.28	805.278	1049.49	983.158	1012.3	1526.3	698.785	838.772	2064.01
OSCP1	219.797	203.215	205.203	388.462	297.462	115.196	321.519	240.791	268.165	349.247	895.247	383.93	351.228	340.076	225.943	134.222	252	121.918	90.2215	111.962	103.759	136.494	275.354	344.873	182.373	167.975	197.07	150.633	217.044	109.741	270.405	152.753	695.063	526.671	291.551	477.962	309.987	230.285	211.633	305.886	270.665	243.12	230	206.316	231.449	223.278	283.722	354.12	239.538
MRPS15	615.842	708.937	613.975	947.241	1015.66	693.905	968.171	958.424	916.563	1110.23	1836.28	1152.15	1121.7	1220.15	1206.24	640.108	780.373	648.582	528.892	586.462	493.101	593.057	852.013	1162.64	779.386	1226.03	808.051	1166.04	680.038	629.316	1507.77	876.114	898.905	1279.79	1085.41	951.209	1167.45	1429.5	787.424	1761.82	864.975	751.981	943.829	996.076	917.044	1189.58	712.165	723.861	1757.16
CSF3R	101.057	182.051	122.791	833.576	1691.28	589.013	364.57	620.462	190.101	194.861	160.443	325.032	96.4114	1045.82	825.924	2862.94	645.241	461.475	909.88	429.241	138.373	593.494	169.443	354.576	217.196	823.019	229.335	292.361	684.614	963.487	303.253	1486.94	459.203	1335.35	1503.4	795.323	553.31	338.114	850.38	170.234	271.335	227.487	519.684	871.627	475.184	309.165	167.892	177.861	356.323
GRIK3	669.848	486.342	623.411	1376.68	607.823	4406.91	12252.8	2616.99	6353.46	4358.56	864.975	7470.36	7095.29	4728.89	3022.7	2136.77	2709.16	1820.03	1882.44	1801.92	1999.01	2965.47	1921.25	3236.44	8124.49	4243.09	6137.62	6043.44	11203.6	7456.61	1747.73	4424.84	1029.29	1296.47	2179.47	2258.23	311.43	64.8734	1112.91	257.089	6259.58	6736.09	3299.39	4261.89	6736.09	3128.19	3141.22	1777.18	938.924
LINC01137	31.3228	43.8418	33.1266	77.9367	262.462	40.8418	100.766	52.3924	51.8228	85.2785	289.557	83.8038	123.259	129.234	126.506	67.1772	26.7595	48.038	53.0823	49.2342	33.5823	38.7342	64.6582	66.3544	80.3291	236.297	72.1456	52.3481	144.797	77.2658	113.937	219.5	46.4051	130.652	91.4051	50.6582	79.9241	140.684	48.3608	235.715	145.323	110.646	66.1203	86.1835	49.2785	83.0696	86.4873	111.873	205.905
ZC3H12A	149.101	67.6519	127.063	88.2342	503.38	50.6582	95.981	80.7911	98.962	106.323	33.1899	106.101	102.633	148.259	74.6519	212.241	35.6772	186.329	186.19	131.57	128.5	124.487	23.2532	61.3671	115.595	224.829	115.652	168.709	130.297	79.7215	26	898.905	231.006	50.3671	177.171	61.519	250.627	626.81	99.0696	818.981	67.057	130.557	60.3101	51.6203	25.1772	43.5443	113.525	304.171	131.196
MEAF6	1360.61	1427.98	1466.55	1488.53	1097.59	674.247	1412.8	1298.84	1444.28	1469.37	1093.87	1486.06	1524.2	1226.93	1474.3	1458.07	1431.28	1278.79	1087.83	1306.04	1324.91	1083.12	1220.47	1519.65	1384.24	1211.76	1207.67	1826.27	978.43	828.861	1121.41	1091.72	1890.43	1647.7	1164.66	1591.11	1705.39	1295.11	1599.84	1863.33	1412.03	1471.28	965.443	836.285	959.791	945.608	940.734	1200.54	1009.16
SNIP1	398.924	498.747	599.633	366.437	488.633	252.551	352.335	399.639	461.475	356.323	295.063	338.538	435.108	403.342	427.614	475.342	370.481	429.956	385.937	441.158	414.671	367.5	462.184	546.424	625.861	513.968	487.139	472.184	403.424	294.854	405.949	428.31	364.57	286.165	326.994	308.025	657.07	655.12	554.57	663.146	722.361	604.722	354.576	298.722	337.665	339.114	491.823	682.905	878.013
DNALI1	725.272	1046.04	890.633	592.443	1271.28	324.823	725.823	738.468	751.443	844.291	1200.28	702.88	731.608	1015.41	871.867	258.272	290.785	397.38	317.392	350.165	332.69	348.437	585.873	1251.24	372.304	347.69	397.899	295.063	1601.19	870.589	553.842	2331.25	369.348	843.804	576.633	816.133	2203.18	735.981	2357.89	1027.3	753.139	695.392	1072.82	594.576	642.013	954.468	1318.8	1377.41	1057.23
GNL2	1126.41	1125.25	1342.2	871.424	1097.79	669.665	743.696	933.734	1042.3	786.177	1346.77	762.095	956.241	1088.26	673.437	598.411	643.462	621.804	637.272	540.715	594.392	603.867	889.203	1303.61	1446.57	1083.36	1362.68	1976.04	927.848	845.241	384.981	1147.56	783.722	623.044	710.291	659.38	1339.1	2138.75	1153	2219.23	1352.23	1345.62	1027.3	965.709	1023.82	942.228	980.538	1264.48	506.639
RSPO1	0	20.8797	6.20253	0	0	0	0	0	0	0	0	0	0	0	0	0	0	0	0	0	0	0	0	0	0	0	0	0	0	0	0	0	0	0	0	0	0	0	0	0	0	0	0	1	0	0	0	20.6456	0
C1orf109	264	292.487	321.348	245.316	299.437	222.184	340.449	289.753	386.987	349.38	94.8924	316.544	461.165	353.93	384.057	352.025	328.405	366.437	294.544	351.329	405.525	278.241	467.487	381.658	554.57	293.513	493.475	592.443	382.203	297.601	235.272	412.494	299.918	292.633	220.114	321.797	474.184	574.171	464.506	433.342	693.734	606.677	475.184	339.373	515.171	457.829	394.646	475.69	627.449
CDCA8	445.146	570.582	662.31	18.3797	37.2215	256.253	56.2658	142.456	228.899	84.3861	82.5759	79.9241	133.601	134.886	146.209	325.658	36.8734	192.842	214.285	322.032	328.69	286.816	116.854	118.797	454.38	208.253	335.753	575.646	239.481	155.747	54.2152	176.538	65.6709	54.2975	37.7658	43.6899	491.241	755.177	509.158	729.215	105.949	88.0506	332.69	304.051	458.854	400.127	199.601	67.3797	203.576
EPHA10	61.7405	18.943	1.74051	406.329	110.715	62.7848	176.089	305.582	95.3165	110.278	88.8734	101.146	107.854	15.3797	125.392	26.4557	473.835	34.2658	13.5	11.8354	25.4937	33.8544	137.525	53.4747	75.538	14.6646	86.0633	93.0823	9.87342	52.2468	346	20.8608	201.823	470.5	302.051	431.658	56.3481	3.5	136.494	5.44937	52.0506	34.1456	126.43	391.842	526	353.032	10.0506	5.34177	33.3608
MANEAL	284.747	309.892	284.861	308.956	211.747	250.241	661.835	382.652	638.835	654.285	524.443	636.937	714.987	695.747	810.816	598.551	394.063	356.139	313.241	483.658	495.361	487.557	720.291	679.329	1248.15	691.734	939.19	1330.65	512.297	417.418	375.386	491.823	456.57	474.772	401.835	597.139	796.07	198.962	921.006	296.797	1198.73	1158.92	743.494	583.684	1000.28	1042.84	893.5	620.019	1091.99
YRDC	225.943	247.614	292.753	341.627	385.114	280.475	345.57	304.734	425.019	379.734	254.323	281.241	406.082	366.222	459.082	329.316	283.025	236.082	274.089	258.019	268.165	186.747	431.449	577.468	767.614	540.222	510.076	818.981	308.133	265.044	344.962	443.506	350.816	352.639	280.924	302.051	441.677	572.829	430.949	589.013	850.968	780.709	623.709	496.323	711.285	746.582	482.525	463.316	707.133
C1orf122	1863.84	2052.68	1421.54	3589.11	4809.4	2610.51	3251.78	3574.11	3035.85	4717.75	5837.48	3131.23	3959.7	4533.17	4775.54	2019.35	2259.02	1957.46	1402.63	1852.87	1364.17	1734.09	3569.79	4190.1	2705.65	3397.38	2321.42	3576.29	2773.66	3060.44	4993.89	2444.56	2209.9	3489.47	3359.3	2669.99	3680.51	2610.51	2951.5	2363.37	3812.66	2538.64	4221.32	4301.98	4518.02	4919.85	2431.08	2460.06	6959.53
MTF1	586.044	493.361	614.12	833.741	971.684	440.449	595.184	753.354	771.848	580.367	499.31	480.19	542.139	569.576	442.323	326.873	728.842	373.468	418.614	342.962	396.601	439.734	481.361	728.987	1069.64	643.291	1010.67	733.323	564.241	781.095	331.234	794.544	607.709	403.424	759.962	540.342	694.557	786.348	755.266	613.791	571.722	785.994	782.905	727.589	839.139	681.342	925.867	892.772	319.361
INPP5B	467.373	483.082	489.709	475.184	436.804	379.063	530.753	666.367	609.835	544.753	720.146	495.829	568.449	816.867	559.139	650.443	436.12	597.513	544.19	495.829	495.506	696.399	451.032	420.348	727.38	609.918	886.386	552.095	812.905	715.848	617.399	462.943	350.937	420.69	466.032	385.633	509.563	570.278	458.854	396.437	425.411	555.348	334.867	405.31	461.165	358.652	497.329	479.513	485.709
SF3A3	2174.22	2277.82	2399.67	1212.09	1250.58	1047.96	1801.38	1786.86	1921.83	1795.36	3015.75	1969.15	1717.65	1985.01	1603.56	1762.85	1146.76	1654.98	1650.98	1663.64	1700.87	2017.41	1468.57	1950.53	2212.42	1772.84	1966.54	2102.11	1816.85	1666.07	1089.84	1746.14	1415.09	1448.37	1496.62	1430.56	1608.57	2454.94	1785.07	2438.82	1294.2	1649.08	1453.77	1601.19	1753.08	1614.08	1452.66	1481.2	1117.26
FHL3	542.835	543.57	585.019	301.443	572.165	683.095	923.627	536.373	882.918	696.095	793.405	874.019	781.095	1110.75	706.797	303.633	263.816	321.728	483.082	324.222	260.481	361.949	389.614	537.57	225.013	973.519	407.911	337.956	1146.54	963.747	392.342	1598.92	484.614	693.171	838.975	805.278	809.557	1534.54	881.051	1618.78	599.778	479.804	531.297	535.544	360.297	580.646	696.095	894.386	709.582
UTP11L	997.905	1238.85	1208.25	647.335	880.677	584.899	862.057	731.456	916.759	809.791	1037.28	810.627	862.639	742.108	718.411	552.703	590.747	498.747	542.835	438.962	457.114	479.513	635.475	1005.94	786.475	974.171	852.013	1036.3	798.525	541.892	468.759	933.057	777.139	624.335	577.854	653.019	809.791	1237.41	956.386	1427.58	985.892	935.082	781.646	859.354	780.139	805.278	853.209	908.57	487.557
POU3F1	422.38	401.5	575.747	225.076	54.2722	44.1899	25.1962	75.538	958.633	160.177	39.9747	50.1646	28.3987	118.525	66.4557	28.0886	315.07	31.8544	14.9051	32.3544	43.2785	21.3354	29.2532	16.5506	19.2405	17.8038	17.1456	33.9873	79.8291	44.6835	78.4304	8.03797	51.6962	13.1076	9.89873	20.8608	15.1076	4.63291	143.152	12.1582	8.64557	23.7215	10.5696	21.2911	14.3608	1.32911	422.886	221.601	30.038
RRAGC	1053.09	1028.79	1121.7	1248.49	1813.46	717.203	1259.61	1339.85	1802.41	1579.82	1216.78	1283.09	1767.09	1956.15	1785.07	807.082	952.633	1116.77	864.057	950.981	851.601	936.196	1533.37	1294.2	1522.53	1417.72	1237.69	1022.61	1185.62	1036.99	946.089	1306.04	1049.69	1092.8	1195.46	1010.42	2095.4	1324.91	1941.16	1815.13	1220.15	1175.63	956.835	1325.94	1046.22	1205.3	1149.85	1590.15	2964.08
MYCBP	38.2848	98.1266	97.9494	29.7025	84.5886	106.019	88.7975	26.5633	46.1835	72.0886	180.184	91.6203	100.443	119.165	66.5127	222.513	36.8924	154.367	103.551	191.671	129.487	104.816	184.956	192.013	130.557	190.722	112.804	119.816	142.886	83.8671	44.3354	147.69	22	98.2278	53.7215	49.5759	72.7722	687.69	73.3228	412.791	178.342	126.734	111.728	120.386	111.563	159.177	131.614	56.9873	521.759
RHBDL2	31.3608	74.1772	14.4747	184.861	387.222	31.9873	59.3734	167.892	97.8544	120.494	508.747	117.709	68.519	126.924	158.392	24.2785	154.747	50.4747	51.5	50.1772	19.9747	45.4557	85.6392	319.703	53.5696	28.5633	132.019	21.9177	69.2911	108.728	158.949	78.6899	134.063	67.0949	193.525	31.4114	49.2342	170.044	51.2785	124.987	20.9494	28.5127	66.8544	118.525	99.3165	93.3861	71.0127	71.6899	194.456
AKIRIN1	2029.46	2132.58	1933.36	2416.82	3231.16	1941.16	3169.21	2705.65	2727.84	2729.09	1303.95	3202.51	2615.93	2491.93	3257.2	3442.91	2768.35	3855.91	2729.09	3405.33	2051.98	2305.72	4045.24	2698.55	3019.89	2345.05	2665.59	3317.29	2219.23	2119.13	2034.78	2314.46	2347.66	2785.27	2633.97	2482.3	3315.3	3021.24	2268.99	1443.53	2418.82	2090.02	3342.51	2771.34	3313.55	3872.22	2778.75	2069.08	3964.89
NDUFS5	3697.93	5116.9	4048.11	3812.66	2763.5	2664.4	5107.24	4324.61	5107.24	5203.84	10327.9	6327.34	5790.8	5446.77	5464.96	2938.99	2801.49	2849.79	2534.61	3383.87	1981.83	1912.37	7152.39	5783.92	2283.57	2971.02	1685.16	3513.91	3053.83	2575.15	5755.78	2785.27	3970.05	5337.69	3591.39	3473.04	5343.27	4491.3	2986.39	6756.64	5435.11	4261.89	3600.37	3709.04	4321.23	4506.92	2686.23	3602.82	6266.26
MACF1	6302.76	5783.92	4809.4	6444.2	5147.42	5916.15	7778.38	10628.3	7470.36	7082.53	6696.37	5923.62	4749.8	5981.84	4933.58	5946.42	16153.8	10902.1	12130.5	11484.9	9565.94	11643.4	6609.23	5440.99	7922.91	5981.84	14267.7	6424.45	9098.55	12820.6	4556.74	6968.63	6600.07	7863.57	9431.56	8460.88	4771.55	5483.3	6416.22	4745.2	2917.5	4894.48	4984.23	9208.25	7345.38	4275.03	9118.9	6275.24	2599.81
BMP8A	12.8418	17.8418	26.7595	35.2089	138.032	16.7215	13.1013	48.1962	19.7532	16.5633	1.75316	8.1962	7.85443	24.2658	25.4051	47.0127	26.8038	38.0063	39.3481	65.2342	27.5063	28.962	30.3101	69.0886	73.6899	30.9177	87.3165	78.8608	29	31.6266	8.17722	1	25.2089	4.96203	4.9557	19.9114	17.9937	95.8354	7.58228	38.5823	12.6392	23.7342	29.7595	59.3228	77.9367	81.9747	11.8101	1	51.1519
PPIEL	3.79747	8.61392	12.2405	2.63924	10.9177	4.41139	31.538	36.1646	12.8987	14.3038	47.2658	9.15823	17.3861	50.1646	29.8165	45.1899	19.6139	54.4241	24.0063	36.3924	30.6329	43.3544	27.2975	8.31013	29.7848	19.8797	44	12.4114	42.9557	56.3481	29.0316	1	2.00633	5.98734	4	6.46835	15.1203	8.81013	1	1.42405	20.1772	38.1203	6.58228	12.3797	22.1962	16.4494	2.89873	10.2595	58.1076
PABPC4	1935.79	1861.54	2109.97	2389.64	3157.58	1854.64	2796.41	2581.48	2976.3	1829.63	1233.05	2195.8	2112.67	3552.72	2056.97	1827.28	1929.59	3565.68	3693.8	3399.44	2140.66	3319.01	2487.94	3091.82	3735.74	3976.03	4317.52	4004.68	2816.62	2509.75	1695.5	3050.47	2214.63	2378.13	2571.8	2180.37	2280.37	4717.75	2928.49	3559.22	2216.91	2736.13	2614.81	3903.42	3680.51	2150.16	1543.65	1930.29	1663.64
HEYL	177.418	77.2975	173.506	66.9177	73.9241	103.848	398.715	183.12	494.373	399.551	145.006	414.671	326.994	155.823	295.804	189.778	131.247	110.57	453.278	176.234	193.525	96.5633	384.671	242.114	38.057	411.19	311.759	16.4114	318.544	374.785	119.051	170.595	214.196	484.506	416.873	986.101	125.114	1546.23	100.297	968.171	45.8228	133.601	267.924	213.411	192.842	259.203	220.259	159.823	128.962
NT5C1A	3.81013	0	0	10.9747	2.61392	0	1	19.1076	10.0063	24.9241	0	10.0063	1.94937	0	2.87975	5.09494	90.9241	9.85443	5.18987	1.99367	17.8797	12.6203	10.6709	15.4937	1	0	0	3.9557	0	30.2658	34.9051	13.9873	46.4241	36.7975	19.7342	39.4114	1	38.1329	1	0	78.4241	39.2722	5.55063	36.3924	21.2911	10.6709	0	0	1
HPCAL4	841.671	297.373	75.7278	4724.48	431.873	11.8987	1393.8	2983.65	1415.47	2270.5	666.741	1763.82	603	87.3165	3174.85	75.8608	7456.61	147.019	265.975	105.785	73.4873	144.089	1741.28	169.196	75.5696	33.6899	48.5063	143.994	136.266	547.532	3170.57	190.816	4051.02	3945.7	2190.98	4652.25	2239.09	17.8418	2754.96	31.7468	413.101	61.0506	344.38	442.57	466.184	634.563	233.272	175.158	106.158
PPIE	773.335	791.741	839.905	883.399	1050.17	641.842	862.278	1086.3	813.544	930.449	3149.62	923.627	833.937	1059.13	1054.24	914.639	670.342	1086.99	680.709	919.532	717.905	1029.74	1021.8	1285.65	1424.93	1250.92	1162.39	1541.91	997.259	992.272	1123.26	788.525	630.677	739.538	776.57	561.557	943.373	1198.73	679.867	1451.94	838.557	778.627	1049.93	1047.68	1201.97	1233.59	854.968	950.316	1100.69
BMP8B	200.835	284.082	304.424	536.373	797.367	399.854	191.601	173.633	164.399	108.411	194.285	156.342	86.0633	122.203	100.766	197.329	328.551	90.0506	178.513	91.7089	168.823	110.57	309.266	542.835	1398.63	278.241	1035.07	1593.23	287.709	168.196	27.8038	38.5443	70.8418	17.8608	130.601	83.8671	60.481	184.462	79.0633	423.266	109.399	168.981	1806.49	1486.06	2510.84	1806.49	246.152	96.6076	414.481
OXCT2	6.77848	12.6772	4.49367	31.9873	38.1329	9.72152	0	3.48734	0	2.75316	8.44304	1.92405	8.94937	1.8038	0	16.2848	34.2658	9.87342	17.1519	1	14.0633	2.81646	17.3101	5.46835	32.9114	1	28.962	93.8544	1.99367	4.58228	3.5	0	5.01899	3.39873	1	1.68354	0	20.7658	1	38.6139	0	3.57595	50.0823	19.0316	39.5253	22.5886	4.98734	7.28481	8.60127
TRIT1	277.019	278.759	262.608	191.139	140.772	185.563	285.076	301.93	221.513	218.715	436.443	287.709	279.038	304.171	184.209	282.854	234.12	424.31	340.076	341.816	261.525	305.696	366.101	502.07	403.209	291.468	508.873	463.696	251.551	223.278	139.658	303.013	226.165	156.165	189.88	204.209	320.266	510.386	176.399	372.595	329.316	424.456	288.462	473.342	437.614	298.525	173.797	194.285	362.367
MYCL	777.918	607.259	769.323	57.3987	50.2089	294.165	55.0823	75.5696	175.158	59.3734	0	63.519	57.3987	56.481	94.5506	468.943	95.6013	327.804	424.671	645.924	403.209	394.797	344.089	686.677	247.937	78.9937	123.051	387.297	41.9177	44.7025	35.9367	66.9177	75.4494	19.6329	36.6835	89.2405	131.019	40.0633	201.082	88.3924	896.304	724.57	523.361	549.443	722.177	591.494	93.1899	84.0633	295.063
MFSD2A	412.051	249.956	254.025	361.639	377.582	664.968	1339.1	1417.35	1724.1	2019.35	2582.54	1701.43	2380.07	1382.1	1457.26	517.506	637.987	920.842	818.38	377.93	445.449	788.057	1377.77	1361.7	673.437	686.848	1156.92	1616.4	549.57	1429.5	1638.06	660.38	2079.44	2510.84	1893.99	1656.49	528.494	309.449	878.234	391.203	704.051	1029.29	1780.85	1652.75	2521.09	1440.08	1920.09	1662.19	1332.37
CAP1	5075.8	5702.36	5851.06	5810.07	6798.46	4431.91	5676.82	5002.9	4937.99	4603.63	2287.77	5501.85	5722.19	5748.67	5755.78	5645.11	5188.92	6736.09	7082.53	6014.26	4843.08	4846.94	6696.37	6073.28	6505.11	7082.53	6089.01	5858.02	4818.62	4873.81	2983.65	7522.82	4261.89	6677.32	7547.21	5405.96	8094.73	7938.3	5961.42	8335.89	6275.24	6926.77	8319.44	7106.67	7710.94	7696.93	5632.76	6779.2	8611.69
PPT1	3005.42	3807.8	2763.5	5458.35	6089.01	3338.66	6202.31	5393.7	6036.77	6926.77	7024.2	6137.62	8897.54	7736.22	9844.15	3591.39	2613.72	6089.01	3078.42	4599.32	2861.62	4571.85	5057.05	4334.68	5696.22	7234.79	4652.25	4233.75	5961.42	5689.33	6637.95	5762.13	3678.41	6706.22	6194.35	4568.01	4919.85	3911.55	4284.89	3497.66	4540.84	4317.52	5989.5	6677.32	5047.23	6327.34	3759.08	3554.72	8720.29
RLF	505.462	519.335	671.133	525.759	393.956	281.241	471.424	475.342	618.006	488.937	254.418	408.152	409.247	460.557	339.57	557.506	485.367	625.703	859.842	787.424	603.304	398.5	641.234	557.652	1121.99	449.424	1219.79	1168.05	361.095	363.848	288.646	422.785	476.608	354.456	371.652	421.804	706.158	1325.24	480.677	1148.74	656.911	921.006	309.69	440.032	546.184	297.601	440.449	851.146	564.93
ZMPSTE24	1328.97	1344.61	1270.03	1332.06	1589.32	1511.07	2343.28	1626.81	2479.36	2246.49	2518.08	2082.92	2772.56	2905.14	2192.46	1421.54	1144.82	2497.86	1388.41	1775.57	1604.4	1525.01	1758.18	1861.54	1337.04	2422.51	1161.82	1341.58	1976.65	1827.79	1854.04	2376.24	1505.39	2010.3	2183.35	2136.77	1739.18	2146.6	1633.87	1609.01	1124.62	1257.85	1422.74	1891.61	1557.95	1412.03	2275.3	2124.39	3165.58
COL9A2	639.171	642.323	265.044	2609.38	3773.19	1465.69	1229.11	2934.59	1019.38	1851.73	1467	1022.86	1548.44	818.766	1407.53	713.601	3663.94	1143	867.791	644.962	1033.06	1645.77	1522.53	2290.47	635.316	785.361	1132.55	721.051	1546.72	5446.77	2853.69	2504.66	2110.6	2296.66	3536.28	1929.59	1583.29	226.766	2638.42	618.304	1024.85	823.019	3348.06	4881.88	6905.05	3114.45	2203.9	2626.03	2029.46
SMAP2	1579.38	1265.37	1165.25	5349.15	5061.79	2085.63	3481.29	3453.2	2441.7	1679.91	1486.94	2679.23	2367.54	2395.92	1666.5	1772.35	3721.39	1937.58	2045.73	935.759	1128.66	1408.25	2766.05	1786.86	1713.14	2194.99	1719.63	1728.44	1303.05	1950.53	2271.23	3534.08	5071.87	3869.49	3598.33	3395.46	1558.37	2891.34	3069.37	2141.37	2173.41	2143.66	2147.41	2489.02	2071.65	1217.06	1243.48	910.114	1014.44
ZFP69B	98.8608	150.12	155.886	40.2532	20.1582	43.3544	57.5443	51.3354	64.1456	32.5063	11.557	35.4241	49.0253	50.1772	14.0696	21.2911	79.7975	7.75316	18.2215	17.0823	12	7.70253	44.8481	68.1582	121.38	32.9114	82.2722	118.797	27.6899	30.3101	27.8481	31.6266	19.8924	19.6392	7.94304	32.6266	68.519	124.646	98.2278	72.6076	144.399	139.462	110.411	56.6203	135.816	78.4684	85.6392	51.019	22.6013
ZFP69	88.5633	140.373	127.665	177.253	336.544	62.8228	49.2785	103.639	64.1772	27.2975	47.3291	106.829	21.4684	66.9177	81.7848	66.2785	111.108	34.2722	43.0443	60.6266	52.019	68.7342	111.468	251.734	203.747	84.5886	244.392	289.247	47.8671	27.6203	16.2089	59.9747	22.0063	64.0759	42.2152	17.7785	40.1266	95.9241	52.1962	65.7658	376.62	371.013	177.171	157.703	217.437	178.43	53.1076	16.3418	104.816
EXO5	139.209	186.785	187.038	132.595	181.778	31.0633	44.1899	77.7278	90.4114	56.7532	36.0696	102.025	80.4873	84.7785	82.9937	22.3544	65.0696	35.2278	20.0696	41.1203	18.9747	30.8734	75.538	114.823	151.146	83.3861	83.3418	112.272	21.057	23.8861	12.3544	49.6013	24.1076	20.6709	21.8481	33.5316	18.0127	33.3038	28.6835	46.6646	218.715	226.665	81.6899	114.652	142.456	123.158	14.5886	40.8418	100.639
ZNF684	81.1646	121.259	145.532	86.3671	203.576	48.8228	76.5823	72.5633	113.285	150.728	86.8101	94.1962	137.203	113.741	149.101	142.032	60.7152	150.633	68.9114	132.861	83.5886	109.462	94.0949	138.487	138.854	106.766	138.854	153.614	128.791	103.025	61.4241	111.684	64.4873	28.8797	46.5	48.5506	41.2025	59.6456	34.7025	69.8734	229.247	189.12	81.7342	92.8861	121.38	77.7975	119.753	128.962	204.905
RIMS3	2429.22	1617.31	1036.58	6522.96	479.804	371.158	726.013	4348.62	1853.48	1791.7	265.601	457.114	567.468	237.867	1399.41	122.994	6433.82	427.728	370.652	335.462	170.044	522.785	2369.37	163.778	946.848	170.994	544.753	545.443	295.171	1433.84	9013.19	485.019	442.101	1100.47	616.222	1686.61	895.127	97.6519	2047.95	69.9051	1105.84	1003.82	1227.27	889.373	1398.27	1112.91	436.804	358.652	141.038
NFYC	1313.96	1250.3	1286.49	837.133	885.108	542.981	1122.75	1076.42	1150.09	1304.99	1367.27	968.171	1302.67	1192.47	1009.16	746.146	657.07	1107.44	949.842	1060.21	878.652	887.633	785.234	1238.56	948.62	882.101	825.354	878.234	1037.73	891.703	705.778	1089.3	856.139	798.329	827.247	898.741	777.715	832.753	890.437	912.937	817.614	1021.63	843.228	780.551	897.823	817.861	901.082	722.361	615.038
KCNQ4	129.646	119.753	184.462	119.051	185.468	150.12	26.1519	72.0886	35.2785	15.3797	26.1582	7.13924	8.94937	11.557	13.0633	8.98734	32.2405	187.93	60.8734	36.3987	74.4747	212.095	57.6266	40.5696	26.8038	16.7975	27.9873	30.0823	107.987	75.0886	323.709	314.101	17.443	33.4684	28.3987	54.6519	39.057	38.1519	180.399	39.8671	35.981	182.652	51.1519	92.9937	43.8418	37.2215	107.608	196.253	18.7658
CITED4	340.633	263.19	340.886	565.753	853.911	140.19	120.272	153.772	153.203	138.57	286.468	145.652	131.684	75.3924	101.563	122.12	144.709	66.6835	96.4114	97.8544	101.785	66.9747	157.411	500.19	27.8038	168.911	88.981	16.4494	143.778	158.285	119.089	229.335	45.443	221.032	241.278	114.31	59.2532	203.392	112.475	251.354	198.177	126.772	422.665	306.253	382.203	367.608	83.3038	81.4241	258.614
CTPS1	717.905	847.709	865.734	375.715	291.677	382.203	522.57	473.342	415.829	379.873	405.658	493.867	390.854	422.291	324.222	669.032	403.671	841.905	790.911	1094.67	717.203	765.405	511.297	652.627	1178.84	498.063	1070.66	1052.09	608.557	525.759	335.177	364.095	440.297	364.241	334.513	358.5	553.405	1403.64	750.671	965.911	491.354	531.171	739.171	700.614	923.842	666.367	423.513	236.424	371.848
SLFNL1	23.9114	37.5823	29.8924	1	1	6.36076	28.0886	26.6013	13.9873	28.5949	49.3544	20.1392	12.1519	37.6835	17.2785	12.0253	8.08228	31.0949	28	34.2658	16.962	36.1139	11.8987	18.1013	71.8924	22.3987	83.3861	74.6519	30.1329	13.6519	6.3038	12.9304	7.81646	4.25316	3.14557	7.41139	15.1392	54.5063	6.68987	28.6709	24.9367	39.3101	9.63291	12.3987	16.2215	8.42405	6.98734	21.6709	15.7215
SCMH1	929.741	852.013	930.69	625.082	503.494	389.861	733.873	620.576	818.766	653.019	614.741	681.994	562.323	853.437	602.81	980.323	682.443	1258.49	1013.57	1163.26	1116.77	1326.89	651.759	646.538	1414.75	823.228	1267.63	1473.55	853.209	736.196	747.222	643.608	660.228	616.5	701.487	898.905	1172.78	1311.96	738.101	1259.97	564.519	714.133	521.367	757.165	580.095	614.557	1011.87	828.861	434.759
HIVEP3	360.089	266.829	331.234	546	557.918	368.272	628.386	449.804	361.443	374.184	286.513	497.62	334.608	683.741	339.69	396.487	664.791	667.582	843.804	996.297	681.759	678.177	335.69	294.646	453.152	305.057	481.12	424.899	1239.18	985.892	681.614	970.272	537.456	620.93	616.373	827	425.854	847.095	547.816	915.918	182.146	193.31	301.614	362.829	303.253	260.354	1341.58	673.437	233.43
FOXJ3	1332.66	1185.31	1437.37	1325.24	973.329	676.797	1507.77	1580.35	1642.46	1256.96	1119.85	1300.54	1044.29	1525.01	932.829	1218.34	1512.18	1321.35	1891	1700.87	1351.14	1151.26	1008.42	1131.72	1889.81	1274.26	2144.42	1590.6	1778.18	1322.29	828.696	1343.25	1545.46	1098.1	1215.79	1332.37	1220.15	1480.77	1193.72	1370.06	1182.15	1734.09	976.987	909.506	1027.02	723.709	1504.17	1569.75	712.69
RIMKLA	754.253	602.671	920.386	724.063	55.1203	18.9114	320.158	456.12	784.089	464.766	86.8544	401.278	359.177	283.924	341.278	494.684	889.785	129.234	355	497.209	395.57	139.127	242.342	99.7848	284.259	52.7975	156.241	268.361	303.766	235.627	683.095	45.7342	567.329	258.614	141.133	397.671	460.956	14.6835	349.563	88.4684	213.949	176.886	211.424	83.038	155.291	488.785	303.253	136.696	157.759
ZMYND12	21.6203	15.4937	14.4937	153.203	361.222	24.7089	42.2405	44.4747	67.7975	85.3544	180.886	39.9494	73.2722	107.133	88.3544	19.2722	23.3481	20.6709	29.2532	11.8481	24.7089	25.6962	75.5696	65.1013	10.443	16.8228	6.01266	15.2848	115.595	69.8734	165.329	114.165	92.4494	137.12	114.475	109.133	78.943	8.82278	95.6013	35.3291	60.6266	11.6266	85.3544	79.3038	55.7215	113.633	84.4873	64.6139	76.8797
PPCS	352.449	320.728	276.133	913.139	1361.7	542.253	724.468	765.405	798.842	1066.58	1220.47	1221.65	1047.44	1174.51	1898.27	644.962	563.804	579.215	399.285	676.209	357.747	369.139	756.557	718.089	602.513	909.506	505.994	650.057	1046.22	940.494	1736.59	872.076	978.215	1355.03	1051.85	1009.66	1083.12	1103.37	519.19	929.538	877.177	246.266	924.918	719.614	775.133	1144.82	636.937	968.171	1254.47
CCDC30	69.9051	45.0949	67.2722	168.323	235.563	56.6709	327.987	248.557	353.975	305.456	646.538	158.5	253.494	353.032	260.354	175.949	167.31	260.753	249.209	252.158	239.392	427.728	217.816	237.696	265.386	168.981	306.741	244.215	445.601	342.671	225.772	313.241	330.095	225.013	278.57	367.19	201.823	42.1646	167.658	45.7848	156.165	174.696	200.392	143.842	246.867	177.418	368.924	263.905	145.323
PPIH	505.601	594.139	543.266	295.595	305.785	259.924	395.854	288.646	497.899	394.063	861.209	500.829	450.418	533.538	470.943	649.184	287.032	555.348	468.076	678.804	445.601	554.57	485.506	746.373	573.873	495.829	466.867	868.759	398.715	333.658	348.576	385.791	338.291	375.563	276.329	313.709	475.184	597.975	340.69	920.386	503.089	492.291	402.576	424.089	502.519	502.728	395.184	427.823	628.013
YBX1	25998.2	28904.3	28904.3	7522.82	11842.3	12424.8	17641.8	14085.2	20917.3	15767.6	9431.56	15922.4	19426	20512.8	17641.8	33410.8	5864.97	31939.5	27628.6	65498.7	26562.4	30635.5	22208.1	31507.4	37018	18934.7	32891.1	61965.6	16311.2	14316.3	10450.3	12172.3	9818.85	11236.2	11960.7	9226.59	22208.1	27628.6	14085.2	16651.2	21891.3	22045.9	32891.1	29254.2	44327	33410.8	14027.1	9565.94	18934.7
LEPRE1	516.582	512.297	613.177	407.595	423.652	553.31	455.291	574.329	478.57	418.81	728.266	499.918	489.316	585.152	588.734	583.43	364.797	646.886	668.006	631.93	558.899	570.278	588.196	812.31	678.342	1941.16	1132.82	1025.14	713.418	536.057	358.101	439.734	271.487	312.608	325.228	210.424	646.203	2987.89	446.665	2786.5	406.082	506.089	550.911	542.418	578.234	560.905	455.5	492.291	946.582
C1orf50	285.709	304.734	318.335	217.196	255.703	173.797	279.127	220.842	261.241	274.57	564.652	354.576	341.703	240.576	331.589	314.785	211.633	246.943	237.867	322.918	275.772	203.494	297	347.506	264.222	219.937	214.728	352.848	211.968	143.316	313.297	199.12	277.196	333.449	243.12	308.133	225.184	272.025	194.943	386.987	420.918	404.62	266.601	249.108	275.975	280.139	219.703	313.709	477.785
CCDC23	429.715	408.025	460.956	407.703	709.886	220.475	162.595	265.278	281.133	261.785	530.152	254.728	206.753	259.203	389.139	298.146	238.032	303.348	203.139	309.576	193.62	253.658	271.487	405.81	256.418	332.785	220.475	357.272	222.722	218.842	395.184	248.013	226.253	294.544	295.266	206.316	282.563	342.032	349.715	451.316	544.418	309.361	383.652	355	308.608	532.703	263.418	330.778	751.778
ERMAP	190.057	240.987	246.266	547.937	831.076	430.842	313.487	330.62	387.741	415.943	502.728	250.627	316.095	1033.56	410.627	276.519	243.12	529.437	286.513	423.386	251.633	518.943	252.456	245.867	332.5	534.462	338.228	186.5	415.829	457.937	434.203	829.614	497.209	604.835	674.418	556.627	560.772	394.797	598.835	172.165	267.924	175.715	280.139	377.766	163.943	278.139	515.677	482.019	381.867
ZNF691	218.342	325.892	284.975	130.842	192.462	157.703	163.778	188.184	146.348	160.203	405.715	167.31	184.576	259.272	232.696	224.386	132.418	285.595	179.62	258.108	206.468	234.494	189.93	295.595	268.658	179.253	268.962	309.165	220.348	147.304	247.728	226.253	89.6709	167.734	203.392	131.684	226.051	264.848	188.089	320.032	364.456	365.532	172.899	227.38	197.07	184.209	189.19	255.646	279.924
SLC2A1	1439.27	717.538	1895.16	2047.14	1491.02	1211.76	2711.42	3378.27	2706.76	3372.12	1281.53	2455.97	3063.39	2569.52	3134.61	2347.66	2936	1818.92	4514.34	2178.72	1588.44	1209.08	3711.4	2366.69	6667.68	1735.16	6043.44	8500.58	3775.64	4466.27	4249.31	1525.87	2036.09	2790.25	2377.18	2215.32	9476.62	5405.96	2420.61	11174.8	2691.06	5183.59	2637.39	1682.8	1584.3	3308.2	4553.08	12298.3	8738.41
SLC2A1-AS1	8.75316	2.24051	41.9177	49.6456	83.2532	14.3671	38.2468	36.1962	51.8797	74.7722	197.601	36.7278	54.7722	55.2089	35.5316	13.0063	32.2595	6.87342	13.519	17.9937	4.93038	20.5253	73.1266	63.2848	12.3797	16.8481	35.8608	41.7215	56.2405	20.2975	87.3797	30.2468	45.4557	20.6899	34.3987	9.53165	10.6709	4.63291	13.8418	25.3924	58.1076	55.1203	37.2658	9.27215	18.3101	46.019	54.1076	60.8734	122.12
FAM183A	0	0	7.94304	4.79747	202.297	0	0	12.8797	2.78481	1	139.405	1.08861	1	1.08861	2.88608	1.4557	0	8.8481	0	3	1.24684	34.9177	0	0	1	1	0	1	79.8861	12.2215	1	166.082	10.9494	127.525	2.36076	2.58861	89.1203	0	30.3987	3.4557	0	1.56962	2.36076	1	1	5.46203	59.7848	55.8228	4.93038
EBNA1BP2	1391.68	1500.19	1473.55	1319.49	1472.77	635.475	1464.21	1266.75	1409.39	1612.63	2089.28	1440.49	1620.44	1595.45	1575.49	1463.86	1211.18	1701.95	1274.26	1613.16	1266.03	1517.21	1781.4	1963.13	1350.11	1043.27	1082.33	1583.75	1024.06	928.601	1801.92	1385.8	1562.28	1900.73	1484.37	1505.8	1838.42	1780.85	1169.45	1352.23	1313.96	1128.13	1389.82	1218.65	1459.33	1905.27	1467.83	1254.13	1154.36
WDR65	1.39873	1	1	37.3608	141.943	0	1	24.4684	7.03797	10.5696	15.5063	1.94937	1	1.81646	2.08228	16.3165	13.5823	9.89873	12.2848	11.8544	9.85443	18.7405	1	11.8987	5.17089	1.89873	3.32911	1	54.1076	1.68354	5.10759	65.5696	49.6772	45.4747	6.88608	37.4873	7.62658	0	12.8101	30.4557	8.66456	0	16.8481	0	3.17722	1	26.6013	23.7785	1
TMEM125	34.3228	40.7848	6.21519	1160.09	2620.22	94.019	50.9241	913.139	119.873	137.968	1650.98	72.8418	67.519	188.538	578.025	30.2152	699.095	54.4557	59.8987	137.12	21.2911	28.9937	169.532	1194.88	4.24051	1.92405	3.34177	5.74684	3.35443	241.905	737.899	27.1835	146.209	100.241	408.665	13.9873	24.3418	0	43.0316	0	0	44.3101	211.487	618.006	299.665	302.854	0	4.11392	1845.68
TIE1	355.785	226.392	193.31	305.582	80.2848	157.127	848.165	415.411	219.234	430.949	158.392	763.715	897.348	278.57	220.475	123.772	356.437	249.741	652.044	298.525	284.747	253.114	230.285	331.589	126.652	1000.55	578.025	32.1392	585.019	1095.77	494.373	229.399	578.234	624.487	511.297	425.335	26.9241	621.462	103.639	177.038	379.405	1269.08	716.152	404.829	867.791	425.582	176.234	157.411	110.411
MPL	1.99367	2.89873	6.25316	1	20.1772	0	6.01266	10.5316	0	2.75316	0	3.91139	4.93038	5.65823	0	0	26.8354	2.81646	5.20253	3.01266	5.98734	8.75949	0	32.3924	4.25316	0	6.79747	8.53165	4.32278	4.58861	11.2785	9.98101	3.91139	0	2.37975	4.41139	3.14557	3.51266	1	3.47468	0	2.63924	5.56329	8.11392	5.56329	4.46203	32.4873	2.37975	4.03165
CDC20	883.158	1170.8	1302.39	47.0633	142.886	299.519	96.0443	174.513	295.734	92.6709	170.595	89.9684	121.063	162.361	262.19	776.753	119.222	559.494	694.392	1086.3	617.867	436.519	145.823	226.316	706.608	343.861	516.968	1141.07	404.924	267.089	107.905	294.766	105.12	100.297	88.1646	88.1899	723.861	1210.94	841.671	1463.05	76.9557	135.044	487.665	348.753	562.044	646.203	366.956	143.696	212.316
ELOVL1	849.728	1196.28	621.804	4424.84	7271.85	1280.85	984.848	3407.05	1215.21	882.918	3021.24	1069.32	942.943	1690.82	1668.79	996.753	2107.89	1319.49	1101.65	1356.07	912.646	1099.92	1847.9	4311.07	1453.06	1920.69	1327.58	1041.3	1053.09	2145.86	1689.84	1441.59	1407.22	818.044	2317.07	529.804	1697.42	1979.89	1357.81	2023.54	684.449	699.266	2025.44	3067.82	1884.75	1851.73	1939.98	1526.3	2875.11
MED8	381.07	346.696	423.133	659.051	727.38	351.468	516.696	472.449	540.715	554.956	893.5	558.899	602.063	697.544	448.785	495.949	459.468	529.804	450.209	506.905	446.994	399.639	520.956	676.367	680.038	678.342	612.278	759.019	546.424	311.43	549.133	483.658	753.139	570.582	587.924	457.234	662.165	1006.96	523.766	958.203	404.272	460.677	428.171	592.949	586.576	526.278	464.924	448.354	726.316
SZT2	718.089	662.487	658.019	626.639	731.608	396.076	716	1027.58	569.203	629.316	785	461.582	467.241	794.741	268.247	458.943	1140.44	611.411	1192.47	890.848	685.266	946.582	544.905	729.215	1027.02	678.481	1765.92	791.544	701.487	1028.08	389.614	697.69	447.329	481.209	763.93	587.082	590.285	1043.56	582.348	661.835	452.253	945.367	719.816	745.43	903.089	557.177	661.968	646.038	431.291
HYI	281.241	320.816	305.38	182.506	304.842	109.462	198.797	273.12	245.405	297.601	304.171	191.949	253.57	349.715	216.038	217.437	209.532	300.019	207.88	241.658	236.924	325.361	148.456	291.981	211.633	206.753	289.905	314.196	224.829	264.335	162.038	193.62	117.342	129.373	182.051	150.329	182.228	195.892	226.392	173.297	189.272	169.07	123.405	161.576	158.5	126.506	137.272	145.532	167.222
PTPRF	6851.61	6319.2	8704.68	4180.51	4165.04	2007.08	3984.58	4406.91	6043.44	5224.85	1823.87	3410.85	3473.04	3827.65	3757.05	4205.34	5638.9	5632.76	7176.37	5715.63	5017.51	6036.77	5288.12	3319.01	10685.9	2750.09	7908.99	6178.27	5562.56	5203.84	2035.43	3277.59	1909.8	2712.59	3630.92	5112.03	12686.8	2431.08	12046.9	3733.26	3650.34	5047.23	4057.13	3225.66	3487.63	3422.42	8217.53	8631.85	4268.63
KDM4A	1677.43	1679.42	1832.97	748.715	594.576	691.089	1669.31	1088.58	2136.77	1647.7	890.633	1278.2	1669.31	1385.41	761.741	756.557	671.816	869.323	1576.39	1121.13	1241.61	1175.04	1113.43	1379.93	1852.31	1428.36	1689.84	1473.17	829.449	838.418	471.076	944.722	772.399	642.823	733.152	753.69	1044.29	755.266	1243.8	414.582	1433.08	2157.06	902.196	1056.99	1300.54	694.101	1222.88	1041.02	717.367
ST3GAL3	902.658	917.487	858.652	901.791	530.633	328.19	947.241	862.797	760.089	949.487	1642.46	824.741	1091.18	938.013	671.956	1122.51	733.873	1269.08	777.715	1209.46	902.424	1217.32	812.089	907.07	1116.47	728.987	874.019	1158.92	923.627	653.816	1664.56	536.373	1008.18	719.095	657.07	750.063	805.949	634.709	729.392	557.367	824.943	909.88	734.424	672.481	710.291	799.601	759.19	618.481	787.424
ARTN	4.87342	7.68987	4.5	2.64557	4.79747	8.64557	13.1076	15.9937	15.1519	19.6139	20.1076	14	14.4557	19.9304	6.12025	23.3165	10.4367	38.038	22.1203	29.1772	35.8165	36.1646	28.1582	33.3418	41.8924	29.6329	66.8544	41.7532	21.0759	7.67722	6.31646	18.1013	8.89873	6	18.8797	11.9367	15.1519	33.3418	7.59494	47.981	16.0443	66.8544	10.5823	20.1076	23.2785	8.44304	10.057	31.4367	52.8987
IPO13	1457.72	1456.91	1107.72	3691.48	3978.92	1310.42	2190.3	3213.74	2283.57	2364.27	4701.35	2086.49	2130.39	2433	2403.69	1340.15	3311.72	1996.89	1762.37	1682.8	1609.95	1812.91	2009.49	3326.12	1942.41	1376.27	1884.75	1516.28	1432.66	2594.72	2646.16	1983.66	3162.36	2612.56	3554.72	2263.14	1612.16	1183.57	1838.42	1311.66	1932.18	1736.21	1728.44	2609.38	2424.53	1920.09	1898.27	1698.34	1740.29
DPH2	594.392	581.861	649.184	390.759	492.291	379.734	476.449	540.468	530.918	494.044	352.639	522.57	505.057	572.31	477.19	752.766	433.519	824.741	713.418	895.93	649.519	675.006	405.424	623.411	969.57	758.405	852.234	991.051	613.563	449.31	474.968	488.038	414.93	579.576	489.589	374.785	545.57	721.449	471.69	414.671	661.709	573.684	848	747.437	985.646	989.608	593.937	492.449	699.918
ATP6V0B	2550.35	2898.15	2364.27	5162.48	4818.62	3105.03	4187.13	4230.94	3088.59	4088.77	7117.32	6756.64	5458.35	4252.26	8124.49	4224.35	3131.23	4150.63	2107.89	3773.19	1605.78	2449.4	4424.84	3685.12	3069.37	6066.01	2726.65	3889.93	2533.48	2605.15	6851.61	3591.39	4338.16	6580.63	4130.04	3993.37	5255.03	4736.36	3451.11	6937.76	3517.72	2499.87	3628.77	4295.53	4187.13	5136.39	1952.43	2498.87	8974.8
B4GALT2	2383.96	3215.54	2772.56	1232.11	1457.72	1272.92	2948.72	1949.18	2738.56	3213.74	2153.21	2957.13	2871.11	2311.02	2938.99	3311.72	1779.86	3087.18	2195.8	3728.58	2133.11	2357.89	3105.03	3355.47	3561.32	2343.28	2258.23	4400.22	2266.48	1514.62	3830.16	1271.28	1484.78	2247.39	1727.91	1808.04	2594.72	3924.59	1442.84	3000.78	3515.78	2251.47	3438.52	2477.54	3646.04	3666.43	1746.7	1495.86	2907.96
CCDC24	135.297	150.228	140.684	181.165	149.595	78.0633	248.101	246.943	162.525	278.759	476.177	167.367	183.671	289.335	189.272	137.671	151.43	217.437	127.873	150.532	186.418	184.361	122.019	199.601	207.405	136.038	307.747	243.013	230.899	107.608	296	308.741	165.329	283.722	251.354	233.816	266.266	108.544	120.076	161.665	214.013	117.538	208.835	194.165	261.405	332.69	158.5	177.949	227.842
SLC6A9	1019.08	1423.48	857.285	776.044	1443.2	436.722	3689.09	1787.96	3275.77	3713.74	1732.63	2744.97	3111.35	2453.18	2220.99	1049.93	1152.15	1857.44	1141.62	1348.8	1598.05	1956.88	395.057	3807.8	942.228	998.38	964.544	488.171	1467	3430.76	1207.06	2809.31	1333.01	1856.33	2281.15	3125.35	857.158	325.228	1232.11	376.886	404.924	404.114	1761.34	1147.33	1684.7	1503.4	2370.96	1803.56	358.88
KLF17	0	6.63291	0	0	1	20.7152	19.3354	0	1	0	0	19.2215	5.83544	4.75316	8.03797	9	1	8.85443	5.21519	1	4.93671	0	1	56.1456	47.981	37.1519	32.9241	32.1646	15.9937	0	0	1	0	0	0	0	20.2215	16.6582	0	71.3861	2.59494	2.64557	33.7722	0	56.9873	21.6076	99.0316	90.7722	25.6646
DMAP1	985.646	869.133	1027.82	1049.22	935.759	719.816	830	1180.94	852.563	971.481	2551.37	933.734	864.734	870.152	956.241	965.215	937.816	1560.91	1176.51	1261.97	1097.59	1384.24	1042.1	1983.66	1470.45	938.443	1856.33	1375.15	808.449	923.361	831.076	951.405	992.272	879.006	975.835	886.386	820.329	995.576	888.044	1247.25	1301.47	1317.72	944.063	1184.13	1322.61	905.329	836.646	849.348	833
ERI3	2549.32	2439.83	2171.94	2130.39	2067.63	1431.94	2848.45	2333.85	2812.7	3436.53	3850.62	3044.66	3164.11	2838.57	3700.07	2082.28	2123.63	2310.06	1737.13	2317.07	1791.7	1966.54	2245.76	3416.39	1936.97	1761.34	1393.42	2007.08	1768.19	1677.95	3892.49	2005.06	2751.38	2965.47	2572.91	2917.5	2187.26	1816.25	1847.9	1757.16	1956.88	1619.97	2646.16	2514.85	2775.03	2694.78	1759.71	1688.06	2263.14
RNF220	2737.18	2623.47	2306.65	2771.34	2713.71	919.342	1365.25	3025.56	1393.8	1623.09	2795.02	1362.68	1334.34	1382.45	2064.01	1097.32	2880.34	1666.07	1454.46	1968.48	1279.18	1455.63	1297.17	2305.72	1579.38	1320.08	1479.6	817.184	1307.34	1832.36	2711.42	1157.7	2341.58	1503.4	2097.56	1499.78	1339.51	1678.94	1512.93	1662.63	1933.36	1885.91	1456.91	1771.82	1571.51	1365.91	1180.63	1225.37	1046.22
TMEM53	87.4241	80.8418	77.8354	184.956	218.994	101.563	180.475	149.595	183.222	253.285	448.354	178.608	289.456	357.019	305.304	136.266	191.671	169.196	132.924	168.051	142.392	167.405	201	268.032	233.899	237.361	197.165	186.557	256.918	181.437	260.981	235.627	286.165	212.785	228.348	242.627	172.842	115.196	125.07	214.285	251.551	198.867	174.051	210.513	177.81	232.354	381.994	301.519	256.551
C1orf228	4.89241	9.41772	4.51899	58.1835	73.9684	31.0823	35.6519	98.2848	48.038	69.6899	425.335	77.0886	36.1646	35.3734	130.924	19.2848	50.2848	44.8354	24.0316	24.3101	24.7405	68.2595	54.3861	68.1962	43.7848	19.8924	39.2722	46.1392	52.1013	65.1962	91.3101	111.728	90.519	112.918	145.462	130.411	122.791	31.4367	43.0443	58.9051	33.1266	16.9557	47.7025	67.6519	79.7975	79.6709	22.538	19.4873	99.0316
KIF2C	773.551	1016.64	1088.58	10.9873	38.1519	262.38	88.8354	159.652	393.956	183.38	368.165	109.006	167.006	194.348	200.146	603.304	91.9241	661.835	757.494	1042.54	674.709	759.57	137.601	187.285	732.038	367.076	579.095	987.38	467.487	315.449	102.93	248.101	105.684	83.3418	104.475	71.3544	379.873	831.272	538.57	1040.46	128.114	122.57	492.449	369.063	692.209	537.304	353.975	114.937	141.772
RPS8	34946.8	35654.7	37018	17365.6	16812	15232.3	17834.8	19044.6	21419.8	19044.6	31107.2	28904.3	18597.7	18934.7	31507.4	27091.2	13848.6	29601.4	18808.8	30635.5	14316.3	19044.6	23475.8	30301.7	23123.8	29254.2	19426	29254.2	15379.2	14576.7	27628.6	12298.3	14085.2	22764.3	18039.3	17183.1	25998.2	32891.1	16071.8	27628.6	38491.9	40113.6	22045.9	24811.1	27091.2	31507.4	13727.6	21094.5	51919.8
BEST4	22.8734	20.9304	98.962	25.1772	23.9873	5.34177	54.2722	21.2532	60.7152	91.4051	116.114	61.7405	99.2532	75.4494	72.0127	35.2532	14.5253	40.1772	19.1329	19.3608	29.5633	23.443	19.3797	5.48734	119.266	9.48101	44.0063	99.6329	69.3481	18.4367	24.0063	136.652	70.0949	71.962	51.9684	20.8608	139.994	27.5506	43.8608	82.019	3.47468	0	31.7215	22.0506	21.3038	79.7215	77.1139	113.848	34.0886
PLK3	238.032	167.892	253.418	423.133	986.639	307.835	324.114	299.146	392.627	251.139	454.677	272.557	301.044	623.709	380.639	388.285	245.759	420.918	407.032	302.924	240.791	270.551	154.703	219.5	347.69	541.19	448.652	629.842	245.209	361.222	188.854	1078.27	584.12	583.43	747.937	379.62	711.437	1153	400.652	1163.82	164.475	243.19	201.329	322.316	254.215	159.741	392.544	559.494	389.424
TCTEX1D4	7.79747	0	6.25316	1.65823	24.8987	4.41772	3.91772	1.5	1.24684	1	8.46203	1.10759	1.14557	31.6899	6.13291	11.038	1.55696	19.7532	18.2342	1.31013	4.94937	2.05696	0	0	7.62658	19.9114	65.9494	31.0633	12.9684	1	0	27.2089	1	13.1139	7.96203	1	70.519	91.462	19.7848	12.1772	0	1.57595	4.55696	8.12025	2.21519	4.48734	5	14.538	16.5253
BTBD19	52.019	34.5443	39.1519	192.013	266.158	77.0886	147.563	126.867	84.2342	175.88	94.981	133.31	93.4557	422.38	124.19	81.3101	105.247	122.019	148.975	82.7975	67.4494	95.6646	90.2215	72.1899	172.842	326.089	329.816	110.715	243.506	243.684	38.5443	274.81	92.5	137.203	272.196	116.019	246.152	1292.66	134.272	288.462	35.981	61.0823	121.861	175.158	111.62	127.329	88.8734	180.032	407.032
PTCH2	59.1899	40.8165	71.2215	93.5316	97.1013	56.6835	365.456	244.911	395.184	293.595	276.835	528.892	201.468	448.234	197.962	113.481	156.861	181.778	102.215	155.994	183.12	227.899	106.905	198.62	172.899	145.823	464.766	170.911	363.418	288.462	59.4747	143.911	206.506	111.304	179.456	221.911	186.127	73.9241	138.778	83.0696	60.6709	104.475	93.6962	87.1013	111.684	63.2848	177.304	178.772	308.741
EIF2B3	347.095	497.462	510.386	513.025	607.082	310.184	452.924	358.399	427.614	425.741	999.076	489.589	505.234	488.633	369.348	508.62	437.241	577.051	456.975	523.766	452.772	395.854	545.051	649.519	481.5	478.949	459.589	768.38	389.722	334.759	484.759	322.259	690.494	483.367	416.032	481.5	430.196	670.494	326.785	787.07	479.304	527.563	343.513	430.418	419.399	446.196	611.791	586.911	722.019
HECTD3	1001.39	1118.44	1074.37	802.633	954.234	404.532	1123.03	975.316	1235.2	1171.65	904.854	911.025	1121.99	1670.77	807.88	615.684	1006.48	1179.45	998.38	962.494	988.032	1129.45	754.456	1410.15	1042.84	968.411	1097.79	763.411	764.873	766.924	449.31	1151.26	772.728	705.241	959.791	990.297	679.171	893.5	664.968	866.62	841.671	925.639	749.905	847.095	903.595	767.614	1058.34	912.937	710.937
UROD	1525.87	1502.58	1276.62	2024.21	2460.94	1230.25	1992.18	2117.67	2166.25	2733.64	5022.85	3011.16	2822.99	3241.58	3823.03	2143.66	1562.66	2498.87	1442	1994.13	1480.01	2287.77	2727.84	2919.96	1808.55	2563.07	1701.43	1668.34	1805.85	1742.94	3015.75	2430.15	2109.22	2651.68	2308.45	2077.25	2502.68	2207.09	1681.32	3090.2	2195.8	1559.65	2024.85	2024.85	1785.07	2508.74	1748.87	2114.8	4272.02
ZSWIM5	712.354	704.918	819.589	128.962	114.994	72.3797	489.709	307.608	404.829	445.601	239.139	389.722	390.943	393.006	345.171	202.032	236.177	236.177	334.759	296.589	383.323	281.411	201.082	319.791	447.671	172.987	418.81	348.753	139.266	185.278	145.823	159.519	158.563	131.684	146.443	151.323	129.43	21.8481	162.266	48.7658	546.424	638.835	278.449	282.854	342.165	232.443	355.171	301.614	227.899
HPDL	30.4557	28.2975	53.8797	32.0127	4.79747	5.35443	3.01266	13.8544	8.02532	2.76582	7.43038	2.99367	7.86076	12.4114	26.6203	28.1013	41.7215	17.519	33.7595	38.481	23.481	25.7152	7.84177	3.76582	19.2405	9.48734	22.8734	15.3228	15.0696	17.443	59.5	22.0063	38.6899	19.6519	12.7722	36.7278	2.39241	40.0759	9.3481	35.3481	26.0443	5.31013	16.8544	13.3481	54.9051	25.6962	61.0506	28.962	3.22785
MUTYH	302.38	398.924	383.177	178.057	198.025	112.918	282.285	309.772	266.361	329.93	515.323	287.785	252.551	312.829	295.905	332.873	223.766	432.595	293.595	476.082	341.494	340.158	182.373	362.696	404.532	252.456	415.411	501.424	299.595	293.032	259.032	296.506	170.468	185.278	207.88	166.013	432.272	286.367	267.032	344.639	233.69	266.911	209.69	264	333.329	300.722	167.975	197.329	286.468
TOE1	284.861	283.392	353.519	197.601	287.854	128.177	161.62	247.025	223.278	286.165	471.69	234.032	291.759	247.468	253.829	265.278	169.532	247.728	190.816	291.551	204.304	256.082	211.861	321.443	311.759	299.354	273.639	394.063	292.816	232.62	287.399	207.576	146.278	185.354	152.595	165.405	277.608	413.639	296.367	399.057	267.291	219.589	201.399	239.652	241.158	199.766	239.329	238.329	219.848
TESK2	49.9494	69.9051	89.3101	519.063	719.614	55.6013	90.6076	262.247	136.196	219.937	372.949	89.057	152.816	159.114	222.513	94.2468	287.152	132.082	109.829	106.525	126.361	207.405	124.987	302.791	120.215	89.5	123.12	152.354	41.943	233.506	259.139	163.722	217.437	152.418	258.38	91.3101	127.525	130.234	75.6392	86.2532	116.551	173.797	102.297	150.652	119.665	79.7975	105.494	108.468	381.994
MMACHC	153.152	182.652	187.127	186.747	247.12	91.7089	208.253	138.854	226.905	220.032	347.285	164.684	255.323	194.456	213.057	118.405	213.949	106.829	119.665	150.633	167.975	96.6076	341.133	170.665	178.772	155.652	124.646	141.038	187.861	151.43	218.133	185.108	205.127	149.747	161.139	195.437	182.291	312.608	154.918	282.063	302.854	259.139	427.114	322.399	391.089	491.354	172.987	178.892	536.057
PRDX1	4452.31	4843.08	3364.85	8319.44	11882	4961.47	8153.88	7345.38	7396.13	11722.6	11338.2	7822.82	9586.93	7722.73	8631.85	10747.4	5803.31	9948.72	9792.02	12820.6	10300.3	10511.7	10300.3	16311.2	3689.09	6809.39	4199.36	4121.35	4368.94	5501.85	7615.77	11410.6	5383.58	8335.89	11919.8	8319.44	5886.52	5562.56	5613.89	5810.07	1709.98	1374.84	10628.3	9818.85	12874.1	10715.6	5562.56	5851.06	7615.77
AKR1A1	2883.02	3374.22	3169.21	1848.44	2977.64	902.886	968.411	1326.24	1109.9	1563.17	3366.65	1415.47	1887.06	2292.35	1952.43	1575.03	946.089	2461.8	1365.58	2025.44	1282.78	2407.47	1717.65	2104.83	923.361	1707.44	1158.03	1500.54	1615.41	1518.35	1468.98	1972.8	1064.22	1443.96	1702.98	1237.41	1463.86	2487.05	1167.7	2502.68	2080.17	1574.63	1854.04	2505.7	2637.39	2240.13	1242.91	1709.04	2460.06
NASP	4208.74	4792.54	4177.46	1898.87	1829.63	1932.18	2232.34	3173.44	2338.85	2231.49	5061.79	2279.44	1773.95	2144.42	2135.44	3455.22	2398.68	5188.92	5096.84	5476.7	4196.53	6120.79	2809.31	3585	4045.24	2606.15	4924.18	4345.22	2513.97	2938.99	1293.91	2905.14	1567.73	1878.86	2037.51	1683.73	2703.51	3434.5	3181.66	3519.73	1788.54	2245.06	2786.5	3935.72	4767.54	2650.63	2072.33	1787.96	1869.77
CCDC17	6.77848	2.90506	10.5696	7.05063	5.82911	11.9051	5	45.2278	2.79114	5.88608	16.4937	10.0316	4.93038	33.5633	6.15823	5.10759	6.89873	15.5759	14.9177	22.9747	6.98734	21.3481	18.3861	25.1962	25.4937	13.6519	53.2722	11.3228	2.00633	5.62025	1.64557	5.83544	1	2.43671	4.01266	1.6962	5.39241	38.1709	0	17.6076	6.56329	27.6203	14.6835	4.25316	13.5316	7.38608	1	0	44.9873
GPBP1L1	1946.02	1985.71	1923.6	1576.39	1943.06	1061.66	1199.68	1738.16	1468.2	1255.43	1120.13	1274.92	1303.05	1669.31	1379.54	1044.29	1458.52	1362.68	1199.34	1366.92	844.291	1235.2	1162.95	1498.21	1744.02	1862.71	2026.73	1164.41	983.911	1320.08	1126.41	1367.97	1149.85	1102.18	1229.11	1022.86	1672.17	2584.63	1410.88	2080.17	1412.46	1476.87	1607.08	1327.58	1196.93	1377.41	1562.66	1640.96	1560.08
TMEM69	448.652	407.032	416.165	313.582	419.165	231.354	514.133	346.835	589.703	604.139	432.525	477.785	640.658	529.316	380.728	353.93	263.905	474.772	378.956	415.411	393.956	418.222	480.032	567.778	505.601	508.253	466.994	492.652	642.323	426.658	266.361	530.405	370.285	303.449	350.563	300.266	320.38	420.348	438.019	536.684	604.722	452.614	441.297	411.867	501.152	543.12	492.291	518.316	399.639
IPP	653.652	734.424	601.937	699.646	805.703	353.93	764.234	641.234	768.759	978.652	1212.98	576.747	970.272	960.006	956.386	598.696	441.038	723.709	588.734	640.93	575.962	636.494	789.69	627.449	729.722	706.158	617.867	669.848	947.006	736.392	891.481	689.646	548.671	381.867	469.785	536.81	932.595	559.139	850.614	641.551	658.361	527.734	544.291	547.816	617.867	719.949	658.854	544.753	1215.21
MAST2	1913.46	1984.35	2235.54	1384.24	1263.88	863.038	2215.32	1810.75	2047.95	2018.7	1828.39	1912.37	1921.25	1860.97	1307.04	1580.76	1737.63	2047.95	2186.56	2128.99	1824.94	2387.77	1491.02	1417.72	2906.51	1251.24	3018.42	2780.04	1483.92	1547.62	1442	1172.55	1255.09	1286.25	1386.82	1697.92	2065.51	2412.16	2298.16	2163.16	1189.58	1645.29	940.494	1026.76	1412.46	803.842	1206.83	1217.62	1269.44
PIK3R3	3205.75	3702.38	4165.04	925.867	455.291	1994.13	2977.64	1236.18	2194.99	2385.71	1775.08	2106.4	3295.44	1779.86	1171.32	871.234	1071.23	1032.56	2077.99	1905.75	1099.65	1914.02	2937.46	4051.02	2209.9	1529.15	1823.87	1585.72	1018.35	1352.59	916.563	849.348	614.38	771.108	707.785	762.658	1231.22	1602.61	2394.13	956.013	604.272	993.405	4301.98	5830.94	5377.32	2821.54	2161.01	733.323	1094.67
TSPAN1	7.81646	11.3987	6.28481	37.3797	97.1392	8.66456	8.97468	18.1013	15.1646	35.9051	83.5253	32.4241	59.6456	142.57	32.6519	3.18987	4.72152	3.81013	1.57595	4.82911	1	2.08228	17.3418	34.4873	107.854	51.5	99.4114	100.639	1	13.6709	31.3228	32.8608	0	26.6203	16.7785	8.20886	30.4557	51.9177	24.5696	87.1646	21.7848	20.2215	32.7089	55.8734	12.5253	33.0886	74.4747	125.392	114.886
POMGNT1	3144.38	3685.12	3111.35	2101.41	2844.44	2264	2997.86	2914.78	2853.69	3146.3	3916.68	3024.23	3190.06	3630.92	3858.49	3123.91	2465.77	4212	2616.99	3507.95	2491.93	2919.96	2449.4	2495.97	3374.22	3652.7	3970.05	2811.52	3009.6	2853.69	3416.39	2741.2	1650.51	2282.75	2319.68	2142.08	2296.66	1965.2	1799.08	1958.8	2165.44	2102.88	4030.3	3509.93	4351.82	5501.85	3030.08	2340.59	5361.04
LURAP1	46	37.6139	59.7848	60.2278	161.62	38.3797	60.5886	94.6139	47.1519	41.943	22.6646	28.443	52.0506	130.601	29.8291	82.1772	92.9937	61.7405	46.5	69.4114	82.3734	34.9367	63.6962	106.019	54.6899	46.5443	77.6076	93.8861	52.1329	48.6013	46.3734	44.4367	40.7152	23.3354	54.6519	44.8481	41.2342	42.1709	34.7468	84.0633	49.2342	23.7532	112.918	83.0696	94.8924	132.797	95.519	70.7152	192.918
RAD54L	236.703	309.987	296.367	38.4177	21.9177	99.0696	89.9177	133.823	139.209	70.7152	284.165	104.741	92.5633	159.177	115.715	164.892	50.3291	201.399	214.392	243.12	234.639	284.652	57.6582	111.918	301.044	155.747	337.196	373.057	186.956	153.468	78.4684	76.3038	53.5696	67.1266	53.7468	53.3544	155.006	223.557	200.089	230	58.1519	62.981	258.38	345.171	377.582	291.057	99.0696	32.5063	92.1013
LRRC41	2243.41	2138.75	2296.66	1402.97	1368.31	1068.35	1987.03	1517.21	1830.74	1719.14	1153.27	1892.2	1708.51	2020.67	1805.85	1800.28	1469.37	2385.71	2231.49	2201.61	1944.74	2034.78	1394.13	1898.87	2593.47	2193.27	2599.81	2412.16	1668.34	1469.73	1225.37	1947.86	1356.41	1213.66	1495.08	1492.59	1710.48	3329.98	1526.68	2470.63	2038.2	2360.7	1560.08	1426.04	1483.2	1398.63	1720.68	1658.93	1376.68
UQCRH	2218.49	2631.75	2174.97	2804.2	2055.49	1663.14	3711.4	3773.19	3845.45	4275.03	6178.27	4400.22	4510.62	4130.04	4843.08	2602.15	2219.23	2697.27	1960.11	3331.63	1770.29	1877.28	3919.3	3735.74	2153.21	2997.86	1873.01	3497.66	2875.11	2275.3	5864.97	1866.18	3087.18	4177.46	2892.68	3288.15	2732.58	3079.82	2136.77	3531.93	4088.77	3604.76	2311.02	2326.73	2449.4	2736.13	1961.37	2217.71	5107.24
NSUN4	581.551	678.671	691.513	477.658	519.19	351.544	631.829	469.354	471.563	544.905	1104.39	524.158	587.215	588.051	694.741	623.044	435.658	686.848	502.728	718.228	610.797	508.253	459.203	498.506	785	626.006	698.038	800.025	674.247	590.994	623.709	478.949	424.797	493.209	411.076	479.304	692.057	811.006	506.386	611.677	585.741	570.278	593.494	578.335	620.31	821.044	592.443	453.633	885.759
FAAH	383.791	306.741	248.823	1679.42	2109.97	226.165	231.696	1080.61	173.873	266.443	1090.63	299.437	197.481	188.627	439.165	142.646	1151.26	200.241	162.924	168.114	110.494	159.114	338.114	881.051	129.43	10.6519	165.127	256.994	38.981	374.899	875.937	34.6329	994.671	270.867	668.006	516.968	288.861	116.152	337.051	137.272	375.715	467.589	135.114	256.551	118.019	116.114	55	98.8987	570.753
DMBX1	2.90506	1.52532	22.4114	0	1	0	0	0	0	0	0	0	0	0	20.2848	80.4241	0	0	74.5949	0	0	0	0	0	101.867	8.49367	56.9114	36.8924	23.481	1	0	0	0	6.01266	0	0	1	0	0	76.8038	0	0	0	0	0	0	95.6013	86.4873	1.53797
MKNK1-AS1	13.8671	40.8418	9.75949	3.72785	2.63924	2.34177	16.2468	12.8987	3.83544	15.3861	0	7.14557	11.0949	24.2785	1.27215	9.01266	6.91772	36.0253	6.35443	5.81013	12.0127	18.7532	0	1	6.73418	8.5	11.5316	0	16.0127	13.6835	0	12.9557	1	12.3418	24.0316	11.9684	1.48734	46.6962	1.5	1.4557	0	12.6392	1.26582	8.13291	6.58861	1.3481	3.9557	3.27848	3.24051
KNCN	1.42405	0	0	27.2468	40.2405	0	0	2.50633	1.92405	3.82278	12.6772	0	1.9557	0	1	0	29.7848	0	0	0	0	0	2.08228	0	0	0	0	0	2.00633	1	3.5	0	9.94937	61.8481	19.7468	22.038	26.943	0	43.9241	0	0	0	0	0	0	0	0	0	0
MKNK1	746.373	586.044	535.873	880.437	840.354	508.873	1220.15	1050.17	665.139	1120.13	1292.66	1077.19	853.684	1122.51	1088.26	603.449	675.006	757.165	787.835	595.044	351.544	832.753	449.804	556.487	284.975	771.658	373.361	281	652.816	873.082	836.051	1193.72	701.665	1263.23	1467.83	771.266	588.196	705.778	374.532	376.994	259.139	286.646	506.905	969.57	580.228	386.494	333.329	388.462	594.272
MOB3C	934.823	1155.23	1020.85	266.443	439.93	248.013	863.696	429.392	1074.6	998.867	712.354	930.203	1288.44	788.778	983.911	467.709	395.975	559.601	574.171	514.665	435.177	467.487	270.665	313.241	337.665	648.886	328.797	284.259	492.791	433.519	524.158	1014.2	402.949	748.873	649.709	526.766	577.747	772.728	440.867	532.133	340.076	373.759	278.57	360.962	217.506	263.278	453.278	424.563	318.228
ATPAF1	2811.52	2703.51	2177.99	2196.63	1870.71	1202.56	3155.91	2640.67	2786.5	3757.05	3723.71	2434.79	3613.66	3283.01	2952.87	1732.63	1894.61	1912.37	1778.78	2107.16	1738.68	2125.16	2485.09	2635.06	1649.08	1012.59	1295.47	1486.06	1977.25	1999.76	3073.83	2140.66	2910.69	2547.25	2368.37	3093.27	1645.29	1072.09	2005.06	1234.31	1924.85	1552.28	1521.3	1819.56	1637.18	1779.27	2110.6	1625.91	1109.63
EFCAB14	3028.59	2839.77	2799.03	3155.91	4138.78	2332.17	3393.91	3548.65	3578.37	3788.1	1841.73	2467.64	3576.29	2951.5	2697.27	3363.11	4015.71	4553.08	4100.41	4372.34	4441.66	4894.48	3052.37	4074.57	3538.21	3067.82	3469.17	2371.96	3523.85	4556.74	2834.53	4351.82	3179.94	3204.09	4521.68	3898.03	2795.02	2385.71	3503.82	1650.98	2955.72	2659.58	3578.37	3204.09	3380.19	3364.85	4838.42	3935.72	1448.06
CYP4X1	32.4873	3.70253	3.47468	293.418	1	1	35.6772	133.854	24.5823	74.1266	5.55063	94.8165	31.6962	1	47.0127	1.48734	219.797	1.24684	11.2532	1	1	1.31013	35.7215	1.5	1	7.06329	1.70253	2.39241	2.02532	13.7025	120.652	1	157.127	72.0127	42.2405	175.88	15.1646	35.4241	30.443	19.4873	1	6.28481	1.27215	1	2.22785	6.31646	0	1	1
LINC00853	1.4557	6.63291	6.92405	7.05063	20.2215	2.36076	3.93671	3.49367	8.03797	20.5253	48.4873	13.0633	13.3291	32.6266	18.3544	3.20886	3.64557	1	0	1	0	0	19.4114	18.1266	1	6.07595	0	0	16.7975	7.68987	15.4051	83.481	7.06329	10.2152	20.7595	8.23418	3.17722	1.63924	4.48734	16.4494	11.557	0	32.7405	47.981	43.8608	38.4177	1.37975	3.31013	7.65823
PDZK1IP1	6.79747	5.71519	12.2468	13.1013	41.1392	6.37342	14.2405	3.49367	32.0127	5.90506	15.5253	27.3481	32.7658	8.52532	32.6835	80.4873	10.443	3.82278	23.019	1.99367	4.9557	3.82911	37.7658	2.17722	25.538	2.90506	3.35443	8.53797	21.0949	28.538	9.15823	148.975	13.962	253.829	65.8418	32.6519	81.7848	56.4304	58.1076	345.57	0	2.64557	26.0759	59.3734	14.3671	76.5	8	51.9684	14.7468
TAL1	54.7722	75.1392	49.7089	61.9241	140.842	102.766	245.968	329.234	189.19	132.082	407.911	239.652	177.81	279.481	418.956	118.475	444.728	101.203	166.601	116.633	88.6772	122.203	111.513	182.424	48.9747	90.3228	55.7215	51.019	150.633	281.576	211.025	454.032	314.854	408.297	548.671	282.747	60.5506	45.5823	91.9241	40.9241	429.715	673.259	70.9241	150.728	122.203	56.5633	90.9241	32.519	130.411
STIL	320.266	419.671	462.184	43.2785	53.1772	123.051	102.177	133.905	232.696	108.468	83.5886	67.2722	121.152	122.247	144.835	323.709	118.177	348.323	442.456	580.81	320.437	380.399	94.1456	116.975	369.43	190.816	349.823	359.949	259.032	189.12	72.2152	168.911	93.4114	67.7342	79.2342	89.3101	252.994	409.392	333.842	281.411	101.241	124.918	148.285	145.127	210.354	190.608	183.424	69.3987	148.114
CMPK1	2244.17	2677.99	2167.77	2711.42	2990.84	2047.95	2721.88	2826.92	3019.89	2715.99	2801.49	3328.13	3536.28	3525.85	3748.28	2872.53	2805.55	3561.32	3162.36	3563.57	2442.73	2397.77	2905.14	3775.64	3414.65	4162.2	2709.16	4165.04	2563.07	2161.71	4396.22	3585	3263.89	4993.89	3401.7	3328.13	4091.56	4929.22	3624.2	6029.46	4660.62	3943.57	2408.39	2243.41	2234.1	2480.3	3288.15	3911.55	4079.56
FOXD2-AS1	330.62	333.842	429.715	1.66456	19.2215	1	49.3038	1.52532	119.962	2.77848	54.0506	52.8291	31.7215	31.6962	4.93038	1.5	2.65823	4.8038	3.24051	1	14.9557	2.83544	2.88608	14.4304	87.4241	40.1519	65.0127	86.5	46.9051	14.7468	2.58228	37.8291	1	2.4557	1	1.6962	93.962	291.677	151.114	293.032	13.6709	31.9873	195.981	188.785	620.462	150.475	5.93671	20.6709	6.72785
FOXD2	412.152	339.57	464.506	1.67722	3.60127	2.37975	54.2975	1.52532	418.222	1.10759	6.58861	45.962	22.4367	93.3228	2.89873	1	1	1.9557	7.24051	7.90506	22.3165	1	1	4.62658	45.7848	66.019	30.038	51.0506	20.1582	11.1899	0	31.6456	0	1	3.17722	1	33.1962	299.038	47.2658	377.114	13.6835	23.7785	172.987	29.8861	569.203	265.278	18.7658	1	10.0506
TRABD2B	1.99367	7.6962	13.2911	0	10.9494	5.36709	5.00633	0	0	1.8038	9.20886	0	1	4.75949	1	7.06329	1	1	7.25316	0	9.87342	6.77215	4.78481	1.52532	17.1266	54.5506	3.36709	9.57595	4.33544	6.60759	0	3.88608	2.02532	0	0	1	10.6772	16.6646	1	10.1835	17.0759	88.1013	5.56962	0	1	0	15.5633	94.1962	68.9747
SLC5A9	4.89241	7.70253	0	4.79747	21.962	34.9367	142.646	56.2405	32.057	32.519	6.59494	47.7025	24.3544	113.114	26.6329	49.2342	16.4494	33.0443	65.3608	52.5506	46.4241	45.4747	42.8671	49.481	51.8797	45.3608	53.3101	35.2089	120.494	104.405	19.2405	16.057	5.02532	4.97468	10.8291	17.8038	18.019	24.7405	14.6203	1.48734	10.6013	0	71.8924	67.6899	44.9873	25.7152	18.7658	30.5633	35.7215
SPATA6	200.937	225.437	133.601	477.785	724.905	495.253	1007.75	755.177	918.741	988.032	928.089	804.911	866.411	852.772	1027.02	1678.94	552.703	1913.46	1159.82	1615.94	1312.98	1065.54	1061.2	1288.11	819.924	870.152	785.994	602.241	1571.51	1194.59	766.924	900.835	530.918	672.481	784.278	620.31	571.551	276.051	585.019	360.962	142.804	123.639	1231.22	905.063	1464.21	1290.71	1238.27	745.063	1630.13
AGBL4	31.3861	33.3797	36.2785	167.222	33.2278	15.5063	79.1456	101.785	56.5316	125.563	65.1582	86.8101	76.3038	9.64557	59.7215	7.91139	145.734	17.557	3.25316	18.0127	14.0696	22.519	44	9.21519	6.74684	7.06329	9.5443	15.3481	11.9684	10.057	87.4241	16.0633	186.747	96.2468	58.4873	131.759	55.3101	5.51266	33.4684	8.1962	16.057	24.9241	1.31013	2.17722	7.5443	7.39873	14.6076	13.4051	14.7848
BEND5	386.297	346.741	383.323	430.196	315.449	140.538	556.627	337.051	476.608	552.392	1052.37	629.316	490.171	346.43	334.513	385.449	335.753	469.873	388.07	575.108	532.316	414.481	830	557.766	726.177	284.361	518.5	978.652	245.266	229.07	337.956	283.487	302.38	375.715	444.728	302.557	807.88	214.285	233.816	712.165	750.222	518.057	351.468	200.494	315.07	387.861	354.12	571.867	580.93
ELAVL4	1558.83	1075.14	1608.04	1226.03	12.0633	171.728	980.766	746.861	736.392	560.905	156.342	903.595	785.361	34.5443	303.127	257.165	1575.49	533.241	854.291	953.747	783.924	264.962	367.709	77.2342	1098.1	299.437	891.481	1673.16	33.6899	82.3734	346.089	234.12	672.652	317.519	210.886	498.747	190.722	6.51899	427.468	8.20886	1291.03	1160.95	31.7468	191.835	254.323	129.646	339.69	212.785	58.1519
DMRTA2	1222.59	1584.3	1786.86	96.2468	266.266	294.266	0	56.2658	11.9873	0	114.165	0	1	24.2785	1	1133.34	301.158	1326.24	1363.47	1845.01	1148.13	980.076	10.6772	116.152	1.57595	9.5	6.79747	9.58861	1748.87	798.525	225.184	393.462	155.006	78.9937	153.772	210.513	1032.1	326.437	956.835	541.342	0	22.5063	109.399	119.443	84.1329	102.873	922.57	708.487	5.85443
FAF1	1335.35	1187.55	1357.08	1437.37	1573.22	754.456	1059.37	1030.22	1044.84	948.095	1604	883.158	1074.11	812.905	533.722	867.411	1272.27	1253.47	1160.09	1022.09	946.582	1013.25	1020.08	1248.49	1856.82	979.348	1540.98	2260.64	1129.18	1103.02	850.81	1174.18	1107.94	973.095	1076.69	958.203	1782.51	1255.73	1816.85	1425.56	1133.34	1359.57	1006.48	1241.08	1346.35	1147.56	1532.53	1608.04	758.405
CDKN2C	2629.43	3322.42	3495.27	526.671	571.551	1925.44	947.481	968.639	1626.33	1343.89	1140.79	888.513	1308.75	1268.18	1078.1	4077.15	832.563	4187.13	3534.08	6687.13	3639.27	3493.42	531.038	686.848	4947.37	2324.83	3525.85	5343.27	3766.21	2699.76	1800.28	2506.73	1064.42	1448.86	1246.95	1126.41	3892.49	2333.03	4984.23	3274.11	912.475	358.5	2104.22	1888.14	2498.87	2713.71	3657.04	1965.87	615.177
RNF11	2822.99	2541.71	2538.64	4077.15	3155.91	2336.4	4998.5	4749.8	4525.37	5683.22	3044.66	6057.73	5689.33	3987.86	7047.51	2707.97	5209.38	2578.09	1956.15	2961.16	1604.85	1093.87	4595.84	3213.74	3066.29	3109.71	2562.04	4362.3	2111.94	2264	8574.9	2120.7	4717.75	6696.37	3615.73	4634.23	5132.2	3525.85	3416.39	3232.82	5916.15	4174.66	2973.49	1928.57	3239.63	3855.91	2887	3485.43	6178.27
TTC39A	28.443	12.6962	13.2975	119.443	200.696	119.386	52.4367	95.7785	41.6835	37.0316	108.873	62.7848	107.905	396.076	47.0633	11.0443	78.9937	17.5823	26.0443	7.91139	23.4937	8.76582	32.4873	22.2658	33.6709	119.816	92.1456	4.84177	255.323	91.5506	98.8608	341.816	98.1266	95.2658	48.1076	59.4747	138.323	82.4241	73.3671	84.1329	16.0633	15.7278	87	75.5696	12.5316	84.0633	141.633	234.203	81.6899
EPS15	1343.89	977.285	919.778	2948.72	2926.82	960.968	2966.82	3028.59	2664.4	2979.08	2724.28	2840.95	3262.27	2186.56	2550.35	609.835	2883.02	1139.11	1125.25	1027.02	731.456	751.241	1994.85	2097.56	895.734	1034.57	977.987	743.006	2085.63	2596.6	4074.57	1631.49	4171.21	1991.41	2791.51	2364.27	2169.18	1557.1	2176.27	1915.21	772.563	849.943	1824.33	1624.53	1599.84	1826.27	1860.37	1670.77	1450.06
OSBPL9	606.089	688.797	632.285	755.684	954.468	438.456	719.443	877.177	884.506	870.804	470.101	667.886	1041.3	1254.47	703.646	351.158	721.31	630.076	748.285	671.956	490.962	571.551	903.089	1382.45	786.696	1132.82	1153.53	838.133	986.88	1031.65	335.266	1525.01	529.994	609.051	776.753	601.937	935.759	1121.13	886.804	1194.01	952.158	1406.36	1159.82	1016.11	1109.63	1263.23	1199.96	999.785	1298.84
NRD1	2505.7	2368.37	2491.01	3128.19	2793.85	1807.47	3554.72	3134.61	3315.3	3286.53	4074.57	3154.36	3783.18	3195.16	2493.93	1463.05	2532.41	2164.02	2320.51	2145.16	1466.55	2077.25	2188.03	3004.02	3525.85	2813.95	4010.01	3611.47	2859.01	2844.44	1814.05	3455.22	3134.61	2959.78	3050.47	2950.03	2830.6	3513.91	2657.34	3340.37	2180.37	2800.23	2386.71	3002.34	3348.06	2225.06	3129.63	3215.54	1421.12
RAB3B	85.8608	75.8608	103.373	376.994	43.0443	87.057	694.741	202.981	406.082	208.589	85.2785	688.981	309.165	5.66456	308.854	16.3418	1697.42	48.0823	67.3101	56.2658	63.3987	36.1962	122.12	22.2785	208.411	51.5443	166.234	235.12	56.2658	79.7975	140.842	54.9051	439.285	352.741	368.804	1684.26	87.1646	72.2152	188.184	64.8544	106.019	9.27215	116.633	102.525	309.892	186.127	32.5	27.962	18.7658
TXNDC12	1278.2	1437.37	1280.85	1399.01	1762.37	1230.89	1920.69	1419.18	2195.8	2051.98	2207.76	1977.25	2268.13	2174.97	2140.66	1246.95	986.88	1686.61	1031.18	1326.56	871.867	1203.11	1888.14	2037.51	2751.38	2891.34	2232.34	2602.15	1699.46	1510.56	1369.04	2250.78	1244.46	1419.18	1494.22	1488.94	2184.21	2271.23	1827.79	2747.55	2204.71	1876.63	1926.68	1809.09	1999.01	2392.33	2294.15	2300.5	1830.74
KTI12	163.576	253.57	256.627	113.114	209.386	116.152	227.633	106.215	259.785	194.943	206.203	219.089	359.285	300.019	266.829	117.487	85.1392	151.886	88.981	165.563	113.804	100.848	190.057	282.747	401.5	251.835	229.399	428.513	228.538	69.9051	154.918	207.646	139.462	98.2848	91.462	104.038	282.633	479.443	195.044	425.741	272.557	206.373	175.804	132.259	182.924	229.576	255.646	332.873	204.956
BTF3L4	1991.41	2401.58	2124.39	1042.84	1183.32	1070.28	1464.59	1039.22	1534.54	1313.96	1045.09	1426.74	1730.47	1303.37	1662.19	947.728	1056.73	1061.2	815.437	1180.02	633.247	399.741	1245.13	1639.91	1714.58	1559.22	1382.1	2655.05	854.709	774.665	1041.02	1018.35	895.127	1072.09	864.057	1023.13	2064.01	1412.8	1460.39	1705.97	3222.12	2352.27	1939.36	1783.99	2042.26	2219.23	1172.78	1638.06	2993.49
ZFYVE9	1016.11	882.487	911.418	1233.32	776.753	412.152	1346.01	917.253	1256.96	1059.97	520.297	1025.54	1355.68	755.886	670.627	328.272	1454.11	582.715	671.5	505.234	596.975	522.962	768.563	901.791	994.892	354.215	830.215	975.316	607.392	819.747	557.367	489.829	1362.68	863.038	980.766	1195.46	471.19	559.297	535.025	211.12	906.203	922.728	783.101	663.494	790.57	625.703	1234.61	859.981	173.222
CC2D1B	662.165	705.127	578.234	1095.27	1440.94	439.544	686.848	973.095	756.373	725.462	1065.54	576.905	729.215	999.342	838.557	476.285	796.962	744.544	693.171	705.241	589.013	684.778	465.456	1021.63	936.196	898.038	1406.78	701.829	780.139	1012.3	695.93	939.772	639.81	690.278	937.608	550.646	1098.85	1091.47	865.203	1345.22	597.513	651.759	780.373	785.797	946.38	774.797	742.108	872.911	1080.89
ORC1	155.494	214.646	205.285	13.1076	7.81646	71.3038	34.3608	30.7785	104.88	41.981	78.9937	35.4684	23.3544	46.5443	41.6519	205.38	21.3481	186.418	223.38	296.715	252.899	233.816	52.1962	76.5	208.5	118.797	179.861	324.405	103.848	64.057	20.8797	49.6456	19.9114	16.962	19.7532	16.7975	106.323	226.823	125.114	180.759	11.5696	29.3734	102.386	79.3797	137.741	83.1076	77.1582	40.8797	61.7975
PRPF38A	2053.35	2262.25	2461.8	643.608	707.278	764.696	1422.74	1201.39	1742.94	1787.39	1289.69	1397.51	1676.57	1151.91	1512.55	2144.42	1101.22	2085.63	2189.49	2796.41	2453.18	1806.49	1304.67	2079.44	2136.14	1194.01	2019.35	2453.18	2075.11	1537.27	1031.65	1364.17	796.544	977.987	1030.22	1144.22	1500.19	1300.54	1423.8	1217.99	2359.7	2017.41	1705.39	1287.52	1936.36	1891	1504.49	1304.29	1204.67
ZCCHC11	1489.83	1518.75	1562.66	740.076	531.639	527.437	1101.22	1458.94	1256.23	1119.27	824.62	1025.77	923.177	1153.27	897.152	1159.82	1135.01	1837.85	1836.28	1808.55	1600.29	2051.98	830.215	852.234	1815.13	917.899	2607.23	1546.23	1113.43	1253.09	466.278	1010.97	719.095	732.209	991.538	969.082	937.608	902.424	901.791	503.089	795.722	1304.67	890.848	1053.35	1112.59	834.582	729.873	696.399	515.171
GPX7	510.639	776.367	704.241	137.12	198.12	250.316	370.563	236.494	421.487	311.051	297	390.051	363.557	450.924	557.652	647.146	150.392	630.291	366.101	749.69	452.924	396.854	498.747	584.291	499.551	1041.85	346.304	512.595	440.032	276.133	207.759	339.57	78.4304	194.715	163.443	137.12	326.614	2276.02	180.475	1569.75	452.399	290.677	502.608	318.722	348.171	596.633	370.038	350.259	1240.06
FAM159A	2.00633	26.2532	2.64557	5.87975	39.1519	6.39241	26.1582	33.4241	18.538	9.10759	142.804	10.8734	36.1962	97.8544	64.8544	38.6709	20.4684	41.9177	33.7722	46.9051	47.1835	22.538	5.6962	41.5253	35.5633	33.7342	12.2848	38.0823	83.9177	68.6139	31.3608	49.6772	12.0127	26.6329	61.519	16.8228	1	22.8418	7.60127	23.3165	59.2532	40.3671	4.56962	52.7975	24.1835	19.7025	31.4114	11.2089	40.1519
COA7	472.323	514.234	597.139	245.867	338.443	170.734	373.057	329.316	382.203	310.316	183.753	294.646	445.943	363.418	361.513	396.601	371.297	421.051	398.025	502.728	385.544	321.443	246.354	294.766	411.392	283.392	274.57	398.595	420.133	308.741	200.089	284.861	276.386	306.943	205.734	364.57	353.715	550.177	261.525	389.139	233.741	191.234	380.494	227.487	316.019	415.829	512.437	376.886	486.601
ZYG11B	2013.46	1823.87	1820.55	1966.54	1022.86	1146.27	2148.87	2036.77	2157.06	1969.77	1074.11	2254.81	1953.7	1585.27	2482.3	2053.35	2651.68	2110.6	2036.77	2273.81	2252.99	1751.03	1680.37	1460.39	2342.49	1755.7	1974.69	2213.03	1575.49	1545.46	2718.41	1221.65	2292.35	2366.69	1645.77	2294.97	1810.75	1588.44	1640.96	1728.44	2034.03	2008.89	1650.51	1303.37	1797.04	1944.74	1717.65	1758.75	2066.94
ECHDC2	385.544	459.335	367.19	334.759	224.139	257.481	1008.92	998.171	799.082	1280.85	2142.08	1204.67	795.722	1545.46	1073.5	329.43	394.152	564.146	403.209	404.62	334.158	694.101	216.968	225.544	136.652	120.557	145.962	165.19	1305.32	1471.65	1090.09	591.627	531.734	953.127	1190.76	862.057	475.342	210.184	298.07	180.886	94.981	97.4873	124.804	299.918	142.5	127.386	267.639	362.911	206.013
SCP2	1669.78	2215.32	1895.73	2061.76	3205.75	2304.04	2647.18	2456.91	3232.82	3343.99	981.247	2576.23	4060.25	3716.44	2570.67	2624.66	1628.3	2957.13	2635.06	2699.76	2415.01	2221.78	2799.03	4549.02	2522.15	3687.2	2078.66	2273.81	3250.18	2955.72	2362.38	3748.28	2268.13	2498.87	2433	2543.93	2628.16	1933.36	2846.92	2044.41	3805.3	2721.88	3457.06	2495.97	2973.49	3721.39	3604.76	3372.12	2916.12
PODN	104.177	33.3924	57.3291	90.7722	100.089	502.07	85.4114	64.2405	101.146	118.589	36.0886	71.3038	66.538	70.2532	61.8481	32.3924	104.177	155.367	62.7848	54.7975	68.6392	133.741	13.1582	600.316	98.4747	336.544	108.063	183.038	88.7468	205.905	55.1203	213.627	287.785	311.342	503.741	556.797	69.6899	639.475	91.9747	170.323	897.348	771.424	194.791	153.392	134.741	88.6139	136.399	156.165	36.481
SLC1A7	5.82911	1	0	0	1.52532	18.9241	13.1076	9.61392	8.05696	11.6139	44.8354	6.3038	9.87342	17.5	20.2975	1	16.462	3.82911	1	3.83544	2.00633	17.9684	0	25.2089	1	11.7532	7.81646	17.3861	3.36709	37.538	126	6.98734	34.7911	74.2152	37.7911	33.5633	30.4684	53.6076	17.8418	12.1899	117.342	85.7911	2.37975	3.12025	2.24051	1.37975	5.94937	9.23418	2.4557
CPT2	466.032	377.582	450.652	407.772	621.956	240.329	459.082	308.487	453.399	406.576	691.089	347.69	464.924	516.342	398.5	352.848	290.905	428.778	455.177	423.513	431.038	413.006	481.5	508.747	811.006	508.392	598.551	523.487	494.861	448.525	346.171	666.741	283.171	328.19	416.165	311.759	448.101	486.342	653.019	443.354	479.443	414.405	710.766	612.43	650.133	619.101	596.089	502.07	408.576
C1orf123	901.082	988.032	775.696	1081.33	1007.46	676.968	1036.06	1172.55	1070.66	1428.36	1848.94	1096.28	1200.54	1232.11	1336.7	1376.99	889.373	1397.51	1049.22	1459.99	1073.04	1226.93	1277.49	1856.82	1126.68	1424.2	1236.73	1291.66	1164.41	1018.86	1419.7	1053.98	983.158	1048.91	1017.38	1028.3	1048.68	1165.25	924.089	1263.56	1413.57	1147.33	1066.23	941.133	1089.03	1227.61	926.494	870.589	1376.99
MAGOH	1246.95	1350.79	1338.5	518.601	863.437	386.196	815.905	529.804	929.538	952.905	969.57	843.804	814.918	874.671	575.108	925.867	497.209	963.487	786.475	1271.58	718.089	862.278	792.291	1238.85	1003.08	1030	792.291	1338.78	738.31	554.405	420.032	1105.84	635.81	656.582	584	756.057	1202.56	1596.32	864.31	1975.3	733.323	737.025	733.323	665.285	622.867	894.152	963.747	1065.54	544.19
RP5-1024G6.5	47.7722	47.3291	45.5443	10.9937	58.962	0	8.07595	7.53797	10.0316	12.5823	0	10.8797	22.443	18.7658	12	10.1329	2.66456	14.2658	5.22785	4.84177	6	4.91772	10.6772	43.3544	28.7975	53.6392	20.8797	13.2595	40.6709	6.62658	3.5	36.8354	3.91139	2.47468	2.39241	6.48101	47.2658	44.3671	34.7911	10.1835	17.0823	36.0253	67.8354	47.0127	66.538	66.4557	35.8165	35.5316	2.47468
LRP8	626.81	593.209	609.051	291.468	169.12	231.449	624.335	358.5	606.975	664.791	206.316	449.652	646.538	465.456	423.747	867.614	987.127	611.582	1421.97	1534.54	1161.49	587.924	371.741	301.361	803.987	315.892	996.297	1399.41	259.69	400.348	530.633	243.12	655.924	698.785	564.519	1160.39	219.5	276.133	394.481	186.785	567.329	486.12	616.633	499.797	610.449	703.297	373.88	265.146	224.696
GLIS1	8.75949	6.6519	8.85443	35.2278	13.019	56.7215	12.0823	24.481	17.5	1	0	10.0506	1	0	12.0127	0	25.6962	9.90506	0	0	9.89873	0	44.8671	11.9051	58.9051	262.07	47.3797	22.8734	1	1	61.4494	107.399	40.7595	1.65823	20.7658	34.6456	21.1899	225.437	1	128.753	180.93	113.184	38.6709	41.019	49.3038	46.0316	0	10.2975	1
NDC1	1206.83	1468.98	1555.84	384.329	548.937	571.184	514.918	507.006	700.304	686.095	609.677	719.949	660.538	625.595	768.038	1596.73	403.791	1491.02	1068.04	1902.01	1074.88	1197.8	514.367	682.627	1332.06	985.133	812.709	1175.94	1074.88	815.905	610.677	520.297	379.215	552.544	514.367	491.949	744.69	978.924	551.044	819.215	562.044	513.968	943.373	799.266	1394.13	1278.79	895.734	681.614	931.051
YIPF1	363.848	436.12	427.937	513.165	695.392	482.019	577.203	407.342	357.139	475.563	1101.47	555.165	611.582	690.494	447.563	502.994	374.38	597.633	400.253	497.329	374.291	485.133	253.829	438.456	669.462	647.671	622.114	590.576	398.816	421.228	532.563	773.335	530.152	886.386	840.12	568.601	601.462	570.399	390.854	611.791	184.956	220.19	623.854	651.082	683.741	620.753	590.994	609.051	345.057
HSPB11	271.652	421.956	436.228	344.639	374.38	201.399	377.766	391.949	461.582	502.519	908.12	464.766	377.19	545.443	496.639	329.551	293.829	290.392	287.475	376.525	240.867	272.342	326.785	532.563	395.57	685.456	413.006	517.228	357.532	196.551	464.108	360.203	236.424	500.063	427.114	249.487	512.892	487.139	529.316	691.392	281.576	245.114	345.475	342.494	374.785	406.576	321.209	259.032	550.646
LRRC42	560.772	680.873	715.152	241.741	413.203	312.994	525.354	339.69	591.734	574.032	691.215	495.949	508.62	560.905	587.082	457.323	307.608	537.709	403.342	490.171	403.342	393.006	550.449	915.918	697.69	536.532	615.684	900.835	481.627	365.665	296.114	389.139	270.551	357.633	359.405	332.601	1051.85	1025.14	1018.86	823.019	493.608	475.563	608.886	419.544	639.81	672.778	537.063	633.247	705.93
TMEM59	3272.39	3172.08	2789.19	5581.32	7669.35	3144.38	5824.3	5277.32	6120.79	6022.22	6768.3	5864.97	7000.92	6798.46	5112.03	3505.54	3830.16	4591.69	3770.97	3666.43	3461.18	4199.36	5586.72	6066.01	4652.25	5178.02	4400.22	6022.22	4345.22	4852.22	4428.28	5961.42	4480.82	5102.13	5755.78	4779.46	4495.15	5057.05	5343.27	5999.13	4236.59	4521.68	3872.22	4822.63	3853.2	3914.11	4898.8	5047.23	5946.42
TCEANC2	301.361	303.766	322.316	218.443	550.006	232.835	351.038	295.171	352.114	230.899	522.962	235.962	238.329	341.354	210.247	337.665	292.816	397.462	372.114	459.203	330.62	524.595	294.392	391.089	695.063	466.184	648.741	733.532	333.924	336.696	266.443	304.228	268.247	247.203	268.247	271.038	325.741	314.785	421.956	224.696	368.589	339.943	612.696	466.994	681.994	733.709	425.114	267.639	302.557
CYB5RL	196.759	209.62	233.43	68.3101	102.873	49.7468	114.373	75.6392	102.873	100.241	90.4114	52.8671	104.88	126	67.4494	215.905	100.057	169.266	171.804	229.728	243.918	231.449	95.3165	63.3481	200.696	104.335	139.994	137.741	142.032	93.4114	68.0127	135.297	50.8418	50.4177	68.3861	92.5	127.582	95.981	116.241	22.443	165.405	225.228	142.886	91.9241	138.665	124.272	144.835	127.728	153.051
MRPL37	1627.3	1748.87	1821.56	1249.75	1414.75	1048.18	1700.47	1317.11	1642.89	1730.47	3045.89	1566.7	1944.11	1960.78	1419.7	1614.59	1236.46	1798.47	1381.37	1851.73	1348.8	1582.45	1608.57	1842.79	1891	1998.39	1730.06	2461.8	1529.15	970.272	1192.22	1197.8	1337.4	1562.28	1208.25	1226.37	1731	2051.98	1511.44	2181.93	1328.28	1227.61	1487.3	1504.49	1581.67	1680.82	1412.03	1459.33	1834.06
SSBP3	2393.25	1837.33	2195.8	4618.82	2014.78	651.892	1606.55	2563.07	1359.91	1988.33	887.88	1387.99	1296.16	668.842	1382.84	1372.68	5152.37	1321.65	2236.51	2369.37	2084.25	1665.55	2592.6	2136.14	3408.75	1363.78	2386.71	3293.72	410.734	840.506	2055.49	548.937	1934.65	1316.77	1723.63	2201.61	1881.83	1878.86	2575.15	1898.87	2313.48	2987.89	931.968	855.753	1302.08	864.057	1255.43	1519.21	838.133
ACOT11	81.8797	55.8734	36.3291	92.3418	103.924	60.7975	261.892	224.918	172.899	352.576	869.133	177.5	254.506	340.158	211.747	112.152	117.43	144.633	122.475	133.741	145.911	163.367	108.133	127.449	64.1456	124.044	62.9114	20.0253	573.266	520.297	184.81	192.741	132.196	144.158	165.873	194.456	103.709	118.5	85.7911	72.6456	0	0	87.057	105.304	94.981	68.8038	130.557	133.994	28.0316
FAM151A	0	15.5063	0	7.06329	10.9494	1	34.3734	18.1266	18.5506	37.057	47.3418	21.2152	24.3797	54.2722	21.3608	6.12025	3.64557	11.7532	7.28481	21.5	26.6139	23.4747	4.79114	1	6.75949	10.6709	10.5316	0	56.2911	51.7468	31.3861	9.99367	28.3481	14.1772	10.8418	15.9937	0	10.6519	3.32911	0	0	4.48734	3.32911	3.14557	1	2.22785	21.1646	10.3228	0
MROH7	2.90506	1	1.74051	19.5127	4.79747	4.43038	48.2532	48.9177	24.6076	67.1266	199.918	31.6709	35.0063	69.2722	37.7911	5.10759	23.3544	14.2848	17.1709	16.2025	19.0127	31.8544	0	6.34177	3.36709	16.8544	12.3165	0	78.5759	106.589	33.5316	16.0886	33.0443	3.42405	31.8291	35.6519	7.65823	9.72152	0	12.1899	0	0	2.39241	12.4114	8.51266	1	1.39873	7.31646	36.4873
TTC4	33.3924	47.3418	72.4114	13.1076	44.5949	19.6962	30.3987	37.3038	18.5696	39.057	331.665	34.3228	22.462	33.5823	38.8544	28.8418	25.7152	38.057	24.057	49.2785	42.2785	54.3861	21.4367	72.2152	84.0127	32.0823	73.4684	65.6899	32.3861	13.7342	29.0506	26.0443	18.9241	17.8797	20.7785	11.9873	29.4873	34.6203	21.5696	29.4873	61.5633	45.443	27.0253	39.9114	33.5633	27.9177	39.4494	13.4177	30.0506
PARS2	195.044	290.392	282.747	45.443	118.316	88.6772	149.241	94.6456	246.62	199.506	134.949	161.741	219.165	251.633	181.437	168.272	95.6646	181.854	161.576	253.418	195.506	168.405	125.07	211.633	341.627	200.696	221.696	246.057	193.31	110.715	61.4684	174.139	117.43	85.8608	116.854	122.247	201.911	211.487	171.329	155.152	322.399	428.089	150.12	114.69	123.715	172.165	244.437	195.19	190.722
DHCR24	910.114	1588.9	1091.47	3825.56	6218.88	2292.35	2750.09	5981.84	2628.16	1555.84	2452.18	2530.26	5626.34	3519.73	1627.3	3106.64	6050.95	871.038	604.139	2906.51	3154.36	1610.35	3034.34	4476.96	743.696	1891.61	618.006	2161.01	1258.14	2461.8	2969.66	1083.12	9630.96	3139.58	4301.98	5219.45	5136.39	2167.77	3872.22	3202.51	434.614	556.797	1831.85	3436.53	3082.65	3317.29	4410.23	805.481	4141.78
USP24	1946.64	2099	2237.28	1095.77	912.646	1000.92	1749.97	1866.18	2001.77	1749.44	1730.06	1472.77	1216.49	1631.49	1322.29	1563.17	1599.38	2404.59	2327.63	2577.02	2372.86	3009.6	1693.51	1866.77	1825.61	1143.26	2495.97	1490.2	1511.07	2052.68	760.608	1746.7	1292.91	1105.84	1415.47	1570.19	1083.36	1141.62	1291.03	1101.65	1100.18	1483.2	1268.74	1679.42	2230.71	1188.47	1875.32	1354.03	719.443
PPAP2B	2951.5	2252.99	1573.69	4709.84	4544.61	2034.78	6657.56	6453.03	7356.3	8353.44	1694.04	4924.18	6637.95	6657.56	7106.67	3232.82	4664.69	5755.78	3706.91	4085.86	4652.25	4529.53	6284.55	5999.13	2062.55	4459.42	2435.79	1535.13	6477.22	5722.19	6533.18	4947.37	4732.73	3861.17	5871.9	5961.42	2911.97	1263.56	4629.81	1280.5	5470.58	4001.36	3412.8	2126.77	3299.39	3376.23	8738.41	7247.01	6788.85
PRKAA2	218.443	164.101	210.424	244.278	126.259	114.165	304.487	377.253	266.443	277.12	374.899	331.759	260.032	363.557	454.304	35.2785	299.038	359.108	89.057	208.253	152.956	146.57	345.171	188.418	425.335	168.051	318.405	282.563	78.6139	86.6582	732.766	137.671	196.386	196.127	217.747	334.759	500.063	117.342	184.639	291.551	314.854	363.848	139.209	143.006	169.804	172.234	428.31	563.981	594.392
DAB1	88.6139	83.2532	72.4873	206.665	10.9557	48.8671	386.494	173.709	171.373	114.652	46.2278	359.861	318.62	161.089	66.538	1	493.209	100.089	51.5443	78.7722	256.006	102.177	329.62	33.3608	436.228	131.513	345.475	237.07	74.8608	12.2405	66.2152	1.74684	1141.27	18.7532	21.8608	551.722	51.6962	1	51.3354	19.5127	24.9747	23.8101	599.778	186.329	1124.96	639.171	327.627	47.1519	90.1203
OMA1	95.7785	138.949	151.728	214.646	217.044	45.038	138.133	224.139	167.222	160.804	518.5	161.81	187.93	353.158	124.272	176.956	90.9873	220.576	199.051	168.196	175.253	85.9747	84.8418	286.044	451.449	257.741	388.589	338.114	194.076	176.171	148.804	384.671	110.139	109.462	173.709	161	143.538	161.38	152	169.196	243.778	324.525	170.911	131.348	174.297	137.791	283.835	372.949	128.051
TACSTD2	1	54.7025	6.93671	36.3291	118.405	4.46203	0	1	0	0	14.6076	1.9557	0	91.0759	0	2.43671	8.10759	0	18.2595	0	0	0	7.8481	2.83544	118.076	14.6835	21.8101	155.576	1	1.68354	0	4.63291	1	6.02532	3.18987	0	18.0316	71.4367	11.3418	66.9747	11.5949	44.3354	19.8797	11.1392	11.4747	15.2722	32.5063	71.7278	17.7215
MYSM1	537.57	508.12	420.348	548.12	294.057	429.241	706.462	886.804	538.139	692.747	434.329	558.038	512.12	896.082	703.823	632.285	879.759	1140.44	795.146	1007.17	589.981	840.506	407.342	270.867	705.241	319.241	1707.44	527.848	569.987	783.101	898.741	452.399	593.842	459.203	669.462	648.392	545.715	844.038	254.911	470.5	230	449.082	406.228	527	610.563	422.665	278.57	381.329	489.177
JUN	5901.77	2992.2	3685.12	6310.6	11009.6	4571.85	4877.82	5790.8	14442.7	5864.97	2059.09	4127.11	6893.11	8611.69	5361.04	21733.6	5193.98	15100.9	27091.2	11960.7	18698.4	8353.44	4525.37	4298.33	16230.2	10300.3	20222.3	20628.8	7047.51	5776.94	8153.88	13268.9	7560.36	4660.62	4697.43	4109.37	19666.2	6097.11	7603.35	12005.3	3832.82	7534.26	3866.79	2777.51	3109.71	2588.03	7573.96	9208.25	6809.39
FGGY	197.861	204.272	195.437	183.525	288.006	94.0949	208.304	193.62	242.437	305.582	480.19	232.778	273.759	251.734	333.329	204.905	115.715	287.335	150.329	208.304	191.177	253.741	274.354	175.601	90.7089	226.253	95.6013	88.2848	237.361	199.304	461.968	269.316	231.089	331.437	330.69	297.854	322.259	288.576	247.323	343.513	89.1646	89.538	213.696	216.627	208.911	237.177	209.462	242.253	292.753
HOOK1	31.4114	12.7089	16.4114	334.867	1.53797	2.39241	118.589	246.266	59.4747	122.791	0	190.968	100.5	3.67722	61.8861	1	343.044	1.24684	9.0443	8.75316	3.90506	2.8481	92.2405	0	3.37342	1	2.64557	0	2.03797	14.7848	138.665	1	256.715	112.019	68.4177	262.696	24.3544	1	48.3861	0	14.6076	1	1	1	1.26582	1	2.90506	1	1
CYP2J2	101.146	82.1013	33.1456	670.051	851.146	138.133	178.43	500.722	175.253	266.551	771.424	185.804	255.449	262.88	273.342	70.1772	462.259	192.918	100.443	142.297	168.051	251.443	434.203	539.114	114.652	124.114	152	34.019	125.481	255.095	395.266	213.696	166.291	515.601	453.399	229.5	191.671	56.481	208.139	91.9241	53.0823	31.038	150.728	315.665	160.747	190.722	402.949	288.462	443.608
C1orf87	4.91772	1	1	9	71.3544	5.37342	3.01266	30.7911	22.8418	20.557	95.0506	1.96203	7.87975	14.2532	8.05696	0	3.6519	31.1266	9.07595	1	1	1.32911	1.52532	1	1	0	1	1	2.05696	2.6962	1.65823	43.538	8.91772	133.057	41.1519	26.1582	3.18987	0	1	0	18.2595	0	1.32911	8.16456	0	1	5.00633	6.25316	4.0443
NFIA	4861.09	4288.57	3633.04	1840.06	1838.42	2219.23	4684.54	3513.91	5916.15	5770.1	5593.3	5327.61	5022.85	3624.2	5696.22	3738.13	2295.88	6185.54	4549.02	5651.26	4907.42	4147.8	2190.98	6416.22	7163.61	1797.04	6893.11	4417.69	4230.94	3842.74	2231.49	2204.71	1972.8	2382.02	3324.35	2621.27	2506.73	915.918	2909.25	1013.09	4218.14	3624.2	2271.99	2649.6	2562.04	2106.4	3469.17	2811.52	2163.16
TM2D1	577.595	536.373	487.139	939.772	996.753	579.215	1217.32	859.842	1107.19	1175.04	1267.02	1148.74	1403.99	1151.26	1003.34	772.563	835.335	1028.08	703.456	908.835	646.696	880.437	1067.84	820.892	952.373	826.297	879.209	794.911	1005.04	856.38	1236.18	475.051	930.203	1111.01	779.386	1087.25	737.025	588.367	532.133	598.165	721.152	651.892	502.728	613.791	554.956	652.044	865.203	987.551	1171.32
INADL	183.222	186.025	196.614	524.158	1161.49	369.956	348.082	305.696	415.943	390.354	972.608	387.741	336.816	823.608	272.886	267.639	318.228	437.614	441.038	283.924	587.215	482.019	197.247	417.285	986.101	498.165	1300.13	847.709	398.924	334.867	309.892	346	325.361	600.12	493.867	747.437	372.949	141.544	383.652	140.323	179.766	191.278	344.519	830.215	413.911	468.367	1078.1	1019.08	258.722
KANK4	2.00633	13.7342	146.804	47.8354	326.437	0	3.01266	153.899	1	5.91772	68.3418	3	1	15.3861	8.06962	0	21.3608	4.8038	0	4.87342	7.75316	4.93038	2.89873	66.3797	20.9937	4.97468	50.1076	17.3987	1	6.63291	1	2.73418	2.03797	1	1	1	1	5.51266	0	52.6013	8.68987	8.25949	5.56962	37.3797	1	1	0	1	75.4494
USP1	2704.47	2800.23	3239.63	1065.21	1253.09	825.354	1122.27	1240.06	1970.36	1469.73	1481.58	1332.06	1376.68	1147.56	1776.09	2474.85	1130.35	2411.15	2456.91	3024.23	2500.7	2148.87	1451.16	1499.78	2534.61	1726.39	1792.74	2903.67	1981.21	1564.47	1329.64	1080.89	948.62	1023.37	1114.78	1075.14	2764.67	2564.18	3268.82	2160.19	1730.06	1715.11	1150.4	1057.23	1430.56	1319.49	1866.77	1944.74	1636.73
DOCK7	3040.25	2785.27	2892.68	1388.79	1845.01	931.494	1976.04	2144.42	2256.53	2608.27	1579.82	1798.47	2031.37	2298.16	1873.53	2385.71	1238.56	3721.39	3517.72	2450.37	2415.94	3279.41	1079.41	1099.65	3834.94	2068.37	3810.23	2327.63	1796.43	1982.44	1479.22	3131.23	1505.8	1238.27	1804.69	1817.28	2593.47	825.095	2266.48	835.127	1572.35	2234.86	1177.06	1166.04	581.272	1147.87	2652.76	3418.31	1048.91
ATG4C	286.924	326.994	280.329	1114.53	1401.85	409.525	211.747	678.342	310.956	440.158	1547.62	302.696	355.785	390.665	563.241	490.335	845.627	799.266	461.797	604.411	408.899	583.063	399.057	1274.26	542.677	726.177	469.044	397.133	451.994	743.323	944.31	595.342	519.525	535.544	984.633	372.715	595.633	505.462	639.81	627.449	713.095	531.88	462.734	561.665	541.892	561.044	402.089	564.797	612.43
FOXD3	0	1	0	1.68354	1	142.57	56.2911	1	0	2.78481	0	3.01266	36.2468	3.67722	0	71.6329	1	120.215	37.1139	43.9494	94.8165	81.6899	0	23.1772	219.31	91.9241	194.532	233.816	52.1646	21.2089	1	14	0	0	0	0	0	3.51899	10.2975	6.25316	136.127	0	108.184	36.3987	124.987	72.9747	161.089	60.0759	16.5506
ALG6	238.12	292.576	334.759	151.601	200.778	185.658	282.373	248.658	264.544	336.544	694.222	308.487	318.722	333.449	392.544	252.456	104.266	336.443	217.987	253.494	224.829	202.677	160.557	396.437	615.038	311.051	763.19	505.601	587.778	414.81	494.494	334.684	42.9241	206.835	144.089	100.297	188.538	243.19	246.544	226.5	215.671	159.576	856.57	895.127	1272.92	898.253	283.924	251.354	566.152
ITGB3BP	197.962	327.076	301.93	60.9177	88.6772	230.715	61.3671	144.506	71.3861	188.981	367.076	199.506	107.987	241.576	352.025	1011.87	71.1392	639.475	364.241	932.829	355.449	452.133	181.095	142.886	480.475	608.715	479.93	1059.64	247.848	267.19	529.437	220.69	60.0443	176.234	102.823	104.089	599.937	713.095	206.468	1308.38	205.532	113.987	322.032	290.905	490.62	654.089	189.272	281.241	1393.42
EFCAB7	219.848	221.259	277.608	163.057	114.165	34.019	252.551	212.937	169.443	231.006	56.038	207.88	223.278	137.12	209.184	420.576	204.101	837.582	270.766	497.462	384.329	227.981	295.671	292.487	320.437	297.601	338.823	769.494	131.348	45.7848	406.082	23.019	81.4241	116.241	69.5696	314.703	125.165	40.1076	193.873	12.2215	799.823	410.627	311.975	234.032	451.873	420.133	179.943	165.937	525.639
PGM1	1314.64	1323.82	1880.62	1444.59	1332.06	878.234	2842.22	2129.65	2550.35	3487.63	2348.56	2397.77	3470.97	2610.51	2348.56	1615.94	1421.97	2096.12	1718.66	1837.85	1705.97	1743.45	2586.93	1225.37	3270.58	1128.66	2253.9	3032.77	1356.72	1176.51	1783.99	1821.07	1551.92	1531.19	1777.66	1917.67	1855.71	2221.78	1329.64	1889.32	1342.59	1203.42	1509.03	1330.35	1571.86	1663.14	1770.29	1876.63	2693.68
ROR1	7.82278	5.72785	20.557	23.3987	29.0506	80.1582	78.4241	84.1329	102.07	136.981	97.9304	143.006	131.019	170.595	97.6519	56.9684	23.3987	125.911	43.057	75	137.025	59.9177	158.456	35.3797	95.0886	397.272	86.0886	30.0886	133.823	88.0063	38.5823	194.285	76.0633	54.3481	55.7215	79.1899	286.222	408.443	49.6772	192.633	34.9873	212.165	11.6835	3.17722	6.59494	18.5696	197.07	283.025	291.057
CACHD1	639.304	443.608	354.456	544.753	593.209	177.089	1350.79	476.608	1077.51	1266.75	498.506	1466.1	1098.63	1016.87	1053.09	689.487	603.304	899.316	1214.24	1508.12	1182.96	1136.61	470.741	601.747	753.69	1180.02	630.43	229.247	414.81	436.329	724.468	866.62	1164.66	1685.66	1285.32	1764.37	577.854	194.633	626.006	255.449	567.468	727.38	226.595	400.253	260.152	219.089	750.222	518.5	261.892
RAVER2	1131.96	966.101	965.443	370.399	628.013	216.127	847.709	586.747	997.677	1038.56	1263.88	697.544	843.646	790.12	1168.05	308.956	545.57	590.576	490.696	611.411	374.38	381.658	367.829	519.525	336.544	359.108	296.316	281.892	709.734	610.278	842.905	832.361	675.665	553.677	757.494	1020.08	677.994	89.3101	688.981	201.703	473.063	510.639	584	836.468	496.842	560.158	546.424	473.342	241.905
JAK1	2768.35	2216.91	2548.34	1798.47	2118.46	1345.22	2903.67	2321.42	2834.53	2472.78	1174.18	2357.89	2693.68	2308.45	1709.46	1108.51	1912.37	1615.41	2618.96	1616.4	1749.44	1114.53	1729.56	2318.76	2993.49	2747.55	3262.27	1725.93	1848.44	2129.65	868.013	2116.94	2646.16	2096.92	2327.63	2647.18	1534.54	2837.27	2431.08	1959.41	3872.22	4618.82	2580.27	3043.25	2500.7	1996.89	2068.37	2406.56	865.203
AK4	2909.25	3272.39	5729.01	1233.59	1234.61	1063.95	2552.47	1018.59	1697.92	2695.84	554.747	2438.82	3840.43	1439.27	2169.18	2712.59	1903.33	2530.26	3802.59	4063.37	2804.2	946.848	1971.61	367.93	2083.61	205.127	1701.95	1569.75	4792.54	2805.55	1304.67	929.956	1323.82	1129.78	1134.15	1801.38	3757.05	1369.33	2073.68	2237.28	813.734	695.563	827.487	301.044	154.076	1088.03	4171.21	5235.26	2759.88
DNAJC6	1384.24	1013.76	818.544	4652.25	3380.19	761.158	2169.86	3082.65	1601.19	1433.84	1014.68	2476.57	1931.65	1384.24	2087.13	534.734	5429.39	803.842	918.93	881.241	646.886	382.652	1734.09	772.399	695.272	187.519	871.867	661.5	384.329	1167.45	3317.29	465.911	5167.97	3096.75	2153.92	3459.05	1120.9	87.557	1474.3	143.316	1532.06	2117.67	884.658	1119.27	932.184	947.006	822.652	856.57	2056.26
LEPR	163.639	208.5	224.013	235.715	104.956	62.8797	216.038	146.918	104.089	309.165	24.3418	162.525	240.791	256.994	194.285	38.6899	300.019	139.405	33.7975	59.6835	39.8101	43.3734	108.146	116.241	12.3987	441.551	13.9304	29.1772	128.848	283.392	639.304	57.7911	312.608	263.696	156.601	252.551	294.392	791.323	202.361	544.19	221.766	453.899	91.5	44.1899	26.2722	47.8354	121	196.386	135.114
LEPROT	1173.34	1146.27	1023.59	1972.2	2508.74	1528.77	1752.03	1526.68	1811.31	2142.89	1311.37	1550.06	2094.59	2119.13	2017.41	1092.25	1289.69	1437.75	1202.56	1304.29	1031.89	960.766	1895.16	1994.13	1607.08	2742.39	1577.24	1352.23	1935.79	1830.13	2415.01	1940.57	1180.63	1734.09	1910.41	1632.55	1804.69	3350.03	1426.34	2131.09	1953.7	1661.32	2077.99	1677.95	1990.25	2229.88	2179.47	2404.59	2520.13
PDE4B	692.557	458.095	293.513	1826.75	2711.42	1724.54	4341.21	2006.36	3445.04	4317.52	3311.72	3953.7	4136.18	3995.9	4441.66	3112.84	2071.06	3823.03	2586.93	3643.73	3469.17	2056.97	2370.96	2207.09	2201.61	1822.65	2466.65	2298.97	3927.25	3924.59	4091.56	2330.27	2757.45	3311.72	3567.75	2550.35	775.519	230.335	850.81	589.703	1379.93	656.196	2448.34	2173.41	3374.22	2059.09	3554.72	2122.97	4713.44
SGIP1	209.386	105.437	58.8797	675.513	286.468	105.063	948.095	687.335	514.544	679.5	857.633	859.133	760.266	675.665	713.259	91.2785	1030	158.392	105.873	142.392	159.367	95.7215	514.544	287.335	213.696	126.652	326.013	259.437	161.81	292.234	648.582	106.158	1059.64	999.342	624.038	938.924	260.981	224.222	328.551	288.576	341.019	259.924	127.728	152.057	156.665	121.544	118.525	184.956	264.177
TCTEX1D1	5.83544	1.52532	3.48734	78.019	380.089	9.72152	99.4114	72.6076	52.7975	179.943	547.684	59.5	149.101	134.063	67.519	2.43671	1.56962	6.88608	6.36076	8.75949	2.00633	3.83544	8.82278	10.0506	3.39873	18.9114	3.37342	1.56962	885.759	366.734	166.475	183.595	30.8734	253.924	22.9747	6.49367	554.956	77.443	324.222	63.4304	1	0	11.7025	2.20253	6.60759	8.46203	97.3354	121	37.3354
WDR78	33.4241	63.6962	90.4557	131.468	530.753	50.6962	52.5127	77.7975	71.4367	130.013	560.905	143.696	59.6835	114.886	86.0633	59.9177	49.443	69.7025	65.3797	91.7785	53.6519	99.2025	56.6709	78.9937	123.582	214.285	143.076	134.165	650.291	326.994	169.12	555.519	80.3291	233.272	228.456	163.259	317.297	134.519	395.266	233.506	204.544	112.734	273.038	134.38	264.335	384.848	379.873	421.051	84.7785
MIER1	650.443	831.076	781.785	655.259	758.582	432.778	915.658	893.93	1050.17	1009.16	347.367	870.589	1190.45	912.329	1502.58	629.671	528.38	825.924	490.013	775.519	348.88	241.367	554.57	663.494	1032.8	1849.99	841.278	1192.47	762.462	586.576	876.506	665.285	465.557	702.291	545.184	505.335	1303.61	1333.66	671.5	1121.13	949.063	1061.2	706.797	557.044	648.886	795.722	983.437	1156.66	1967.84
SLC35D1	720.146	827.703	838.772	292.633	455.405	422.886	1175.36	605.595	1000.28	1095.52	560.019	968.411	1161.49	1511.44	809.19	369.063	399.057	548.671	591.918	711.766	356.829	407.595	622.728	570.753	794.152	798.133	1080.18	727.987	1001.15	835.703	151.43	546.816	232.354	310.184	501.937	393.171	601.563	815.703	474.772	524.006	308.956	530.405	352.93	351.468	312.019	345.278	754.829	591.734	362.481
IL12RB2	13.8987	3.70886	34.3608	50.8734	1.55696	3.39873	84.5886	14.8797	12	13.4177	11.5696	97.8165	81.4747	3.68987	1.31013	3.21519	115.759	3.82911	5.24684	4.89241	2.02532	11.5696	41.9937	0	33.6899	17.8418	30.0506	7.68987	1	15.7089	1	1.74684	85.1392	1	24.057	50.6962	8.64557	22.8734	27.538	8.23418	4.51899	2.64557	1	1.22152	1	1	1.42405	1	3.25316
SERBP1	7333.13	8757.78	9248.38	3281.42	4239.56	4417.69	4974.68	4603.63	5066.91	4341.21	4525.37	5393.7	5172.97	5188.92	5864.97	8303.82	3817.51	9057.94	7998.48	10024.7	8078.94	5790.8	6798.46	6029.46	7952.89	7176.37	7247.01	8704.68	6194.35	5532.18	4728.89	4230.94	3399.44	4215.13	4150.63	3892.49	7534.26	10658	6444.2	9948.72	7000.92	6818.87	7983.63	6600.07	7284.06	9226.59	6687.13	6677.32	9630.96
GADD45A	962.032	774.063	962.494	705.778	1603.11	2150.91	2482.3	1968.48	4595.84	1830.13	441.437	3589.11	3149.62	5152.37	2842.22	5057.05	988.487	3548.65	5214.27	1985.71	3281.42	1153.81	3630.92	621.652	2508.74	1854.64	3186.66	8460.88	3459.05	1748.87	976.291	2556.82	1151.91	946.848	809.19	685.108	4890.42	620.31	1712.1	1802.41	606.089	3556.91	543.57	360.297	340.076	597.797	3066.29	7560.36	5939.32
GNG12	653.816	763.93	616.962	795.722	1630.55	2279.44	1599.84	1162.95	2917.5	1665.03	848	1698.94	1501.33	2580.27	1971.61	3220.52	937.354	5250.25	1543.23	2384.82	3200.74	2026.73	1921.83	1203.69	4648.98	6043.44	4265.23	4553.08	2447.51	2056.26	1075.62	2447.51	924.089	1327.58	1653.72	1753.64	4368.94	3368.54	2487.94	2386.71	192.557	852.424	5193.98	1920.09	3322.42	4568.01	4644.8	3630.92	5245.43
GNG12-AS1	33.4684	38.7342	36.3671	5.88608	38.1709	51.6962	43.2785	43.7342	97.9304	75.9873	47.3608	38.8544	49.0443	116.291	51.1582	77.8481	42.5127	129.759	76.9241	73.1962	83.6329	135.456	40.9241	104.677	163.943	83.3987	153.677	167.734	40.7152	48.6456	21.8608	49.7089	38.7342	33.5	37.8291	41.3228	16.1519	37.3608	28.7278	2.5443	59.2975	103.639	70.9747	37.4051	32.3861	23.5696	103.373	163.297	12.7278
DIRAS3	127.873	129.057	194.285	170.044	242.829	831.272	1201.39	159.741	387.861	330.019	339.943	960.253	900.405	924.918	546.677	191.234	61.6835	291.551	89.1203	107.342	161.475	153.468	112.595	119.816	531.639	1652.75	426.975	438.677	866.747	331.589	90.3228	393.589	44.519	1351.8	382.203	541.462	308.323	598.165	276.722	1621.81	26.943	36.0696	309.772	125.734	171.487	316.652	877.006	475.184	167.31
WLS	3374.22	2731.53	2911.97	3449.23	4728.89	3773.19	4230.94	4579.66	5440.99	4518.02	2840.95	3412.8	3682.78	4740.78	3800.12	4533.17	3129.63	10685.9	5271.7	4174.66	7968.15	9364.93	4304.99	5525.78	8936.08	6344.05	7998.48	7722.73	3493.42	3948.53	2607.23	5664.13	2535.47	4051.02	6513.6	4221.32	2959.78	2173.41	4537.04	1992.86	5556.35	5879.19	5157.32	2853.69	2748.78	2898.15	9270.66	7509.76	2274.52
RPE65	71.038	225.544	216.506	7.93671	174.051	95.7785	25.2089	22.3987	91.2785	116.291	56.6709	20.1582	38.6139	49.2785	37.8291	276.133	34.2722	112.804	320.633	107.399	165.873	240.12	511.418	206.316	12.4114	2.93038	15.1076	559.601	27.7152	21.2152	37.6139	269.424	180.759	10.2278	69.6329	94.5063	42.6456	1.64557	32.3924	8.25949	604.835	647.146	918.93	88.7468	244.215	952.905	557.918	567.329	638.538
DEPDC1	277.608	538.139	545.715	2.64557	9.77215	94.1456	30.443	31.5823	96.5633	27.3101	30.2658	19.2405	39.5759	49.3038	139.329	386.728	23.4241	207.481	178.608	391.31	251.734	228.076	75.6392	44.5949	286.222	292.361	189.608	339.57	143.006	49.557	12.3797	45.7848	12.0253	4.98734	4.96203	5.37342	408.025	759.19	314.101	660.228	2.60127	26.7595	139.266	94.1456	160.804	244.911	112.804	23.8101	171.228
LRRC7	118.316	54.7278	40	951.646	136.494	11.9177	661.968	668.5	153.278	377.582	90.4557	689.184	403.095	40	680.184	22.3987	1491.42	49.2342	31.1519	61.519	14.962	43.4051	318.335	80.4873	14.2911	8.51266	26.0886	14.1772	23.4937	78.4304	565.639	18.1266	1175.94	805.101	478.184	658.019	103.759	5.51266	161.665	5.46203	122.323	88.1646	35.0633	83.1076	424.899	104.006	12.7911	19.5127	127.525
LRRC40	1150.68	1341.58	1373.36	459.335	384.538	277.956	469.785	456.854	436.228	520.12	188.981	563.804	513.165	347.506	661.709	1158.31	675.171	978.215	678.804	1051.61	665.886	610.956	597.513	564.652	523.766	453.899	465.684	658.551	359.639	352.639	557.506	377.19	460.797	391.949	377.449	469.506	557.918	494.861	321.728	518.196	1443.2	842.69	698.937	463.082	792.089	1088.58	391.411	516.342	906.38
SRSF11	3507.95	3874.8	3730.75	2035.43	1500.94	1821.56	2931.6	3858.49	2439.83	3055.56	3331.63	3815.11	2379.04	3723.71	4525.37	3193.51	2565.27	5327.61	3106.64	3927.25	2739.91	3121.11	2851.15	2330.27	2741.2	2054.85	5361.04	3081.21	1965.87	2562.04	2914.78	1928.57	1734.65	2435.79	2143.66	1873.53	2997.86	3099.96	1919.42	3011.16	2431.08	3017.09	2187.26	2931.6	2834.53	2487.94	1417.35	1856.33	4066.18
ANKRD13C	1018.09	1032.35	981.487	1048.91	947.006	447.892	1256	880.848	1263.23	949.677	1009.66	1328.28	1205.91	727.987	693.532	1171.96	1284.18	1391.36	1312.98	1573.69	1445.75	1309.71	1448.37	1481.2	1269.44	925.867	971.253	975.582	881.241	814.753	770.759	667.582	955.747	645.589	1016.34	942.943	798.133	1128.94	1033.56	937.816	1241.08	938.013	788.057	699.646	962.778	845.032	1289.37	883.399	1140.44
HHLA3	144.709	164.968	130.557	290.506	517.38	188.785	244.215	181.703	193.722	259.373	483.487	257.551	303.253	295.171	158.456	150.652	119.266	183.272	147.778	174.791	153.051	264	330.968	412.646	225.943	163.639	166.291	159.975	246.797	212.095	241.816	602.81	232.443	231.354	406.082	317.778	468.759	241.741	450.924	566.323	204.633	211.12	290	234.12	178.342	312.335	284.019	340.316	327.19
CTH	78.6899	93.4557	109.886	68.3418	90.9873	34.9873	225.943	110.823	213.108	193.722	138.57	236.082	234.557	189.778	162.101	322.506	101.146	435.006	315.892	528.07	400.943	381.753	323.57	221.601	249.209	93.6392	213.538	151.513	252.684	102.108	131.956	82.6266	84.1329	64.1203	114.519	117.487	68.5696	96.6076	53.8797	82.1013	191.671	170.234	62.057	80.8418	67.4494	74.8924	312.481	332.07	674.418
PTGER3	3.82278	1	1	19.5316	1	105.12	12.0823	2.50633	1.24684	1.81646	1.75949	9.16456	30.6456	0	29.8608	0	101.203	0	0	0	1	1	6.72785	1.52532	0	1	1	1	0	0	2.58861	1	17.4494	176.31	4.03165	82.5759	1	1	14.6646	5.46203	30.1329	46.3101	0	19.0443	0	0	0	0	4.93671
ZRANB2	2387.77	2421.7	2344.17	1666.89	1339.85	1251.52	2044.41	2533.48	1372.23	2643.94	2656.17	2352.27	1896.33	2513.97	3260.6	1976.04	1689.43	2566.36	1785.59	2348.56	1429.87	1699.46	1436.5	1706.53	1162.95	1114.22	2145.16	1376.68	1147.33	1572.81	3407.05	1283.09	1612.16	2792.59	2138.75	2265.63	2153.92	2022.05	1277.23	1717.65	1705.97	1575.03	1480.01	1438.92	1485.65	1776.57	974.671	1205.3	1900.11
NEGR1	269.703	85.9747	40.019	3340.37	682.766	36.3291	749.69	2413.97	343.861	498.241	1159.23	1142.16	538.722	34.5696	1445.33	18.1899	3193.51	587.924	554.405	498.506	138.437	140.601	1319.73	431.291	1151.26	385.114	882.101	2054.11	6.25316	65.2342	1789.04	36.8418	1350.79	964.772	818.766	2438.82	380.399	143.842	579.215	122.696	1755.7	1285.95	283.614	194.285	364.241	320.158	15.5759	26.9051	1083.63
LRRIQ3	1.48734	1	1.74051	7.06329	92.5633	2.43038	2.02532	1	21.8608	1.12658	7.4557	6.31646	3.91139	11.5696	6.99367	23.3354	9.43671	75.3165	13.5316	78.8038	41.1203	31.8671	90.2532	111.044	35.5759	53.6519	34.0886	24.9241	25.538	12.2468	12.3987	25.2215	7.82278	5	16.7785	7.43038	32.2595	26.6013	47.3291	53.7468	140.772	33.0127	131.196	38.3038	91.9241	203.051	6.98734	16.3671	125.323
FPGT	47.8354	103.639	71.2658	7.06329	215.816	2.43671	392.886	79.6709	267.291	410.627	603.12	136.399	531.297	453.899	735.766	335.981	13.6076	494.165	172.513	395.975	142.456	26.9241	356.228	311.759	66.2785	229.835	42.0886	40.3165	245.316	102.177	122.741	172.165	9.9557	44.519	79.2785	24.2658	224.285	194.715	29.5823	260.152	25	8.25949	99.6329	148.709	97.1013	223.38	196.127	286.722	1568.51
FPGT-TNNI3K	2.02532	3.72785	6.3038	3.74051	1	1	8.98734	17.1456	1	3.82911	25.2215	1.12658	3.91772	51.4494	4.93038	12.0316	1	29.2278	3.26582	3.83544	1.24684	1	9.75949	3.77215	1	1	2.64557	1	1	1	1	1	1	1	2.43038	1	1	1.65823	0	12.2405	1.42405	2.64557	1	1	1	0	0	1	40.1772
C1orf173	148.114	48.2911	18.3228	1304.99	203.677	6.39873	324.222	394.063	141.19	176.589	2.72152	169.532	82.7405	11.5949	116.43	53.8797	943.589	111.62	102.297	100.335	164.335	217.437	210.108	10.9177	41.9177	222.956	17.1519	11.3418	29.0316	52.2722	427.728	228.456	1501.33	431.449	363.418	875.095	103.823	53.6392	298.146	11.2405	8.68987	0	143.696	20.1392	245.032	62.2025	1163.53	643.006	4.94937
CRYZ	204.272	281.892	247.848	189.12	312.994	107.715	665.139	322.506	1061.66	656.582	247.525	780.918	895.475	860.81	785.361	405.525	150.475	669.032	403.987	598.835	362.595	441.038	826.823	618.576	501.937	1255.43	421.051	488.937	334.019	286.165	393.006	665.43	340.633	452.253	428.892	560.595	850.614	1138.26	452.253	1262.58	560.443	494.861	478.671	294.544	379.62	820.329	1529.15	1559.22	2285.26
TYW3	195.892	181.095	190.411	494.373	495.133	151.146	337.791	399.741	313.487	426.658	959.791	180.551	299.146	348.576	246.544	220.576	563.981	212.937	279.196	265.456	210.968	278.348	693.171	660.228	404.62	282.171	283.722	378.69	170.734	200.494	440.297	226.316	433.854	421.487	431.449	395.975	362.481	1167.22	472.449	957.5	372.114	459.468	299.918	438.019	338.62	417.082	201.171	251.443	651.601
SLC44A5	1130.08	1121.7	1314.96	122.741	163.013	1131.96	194.791	246.354	130.411	151.114	145.038	168.272	100.582	122.323	301.443	0	111.152	23.1076	13.5443	13.0633	0	20.557	134.519	148.614	1415.09	1051.37	1403.99	593.209	41.981	13.7342	34.9177	84.5886	12.0316	7.06329	7.96203	20.8797	214.861	115.259	103.709	480.335	1357.08	1065.54	2265.63	783.304	1229.4	1746.14	58.8797	52.019	284.57
ACADM	2686.23	2764.67	2532.41	1427.98	1578.02	836.468	1885.91	1946.02	2090.77	2621.27	1315.33	2060.37	2778.75	2326.73	2613.72	1722.68	1206.83	2188.03	1433.44	2113.25	1481.2	1700.04	1115.82	1394.93	1572.35	1595.45	1029.29	1885.32	1633.45	1723.63	2363.37	1761.34	1287.52	1655.47	1621.34	1756.11	2133.9	1293.91	1979.89	933.943	1820.55	1313.61	1578.02	1120.33	1519.65	1907.53	1869.77	1804.09	2129.65
RABGGTB	423.133	387.392	382.551	1009.66	1093.87	526.766	796.222	978.215	986.354	846.449	1219.49	918.519	805.481	961.348	910.373	515.816	640.766	599.43	679.006	575.203	478.184	405.525	1098.63	1555.84	916.095	1086.53	1299.73	1604.85	463.696	750.671	1057.57	806.696	834.582	1017.1	989.823	800.025	632.487	1120.33	617.513	1137.45	2161.01	1887.56	884.861	1177.96	786.177	794.152	708.272	1323.82	1227.61
ST6GALNAC3	41.3228	28.3291	21.4367	574.032	1308.38	46	81.5949	419.804	67.8354	134.949	464.506	130.475	93.5316	109.095	299.595	26.5063	222.823	58.3671	36.1139	59.7215	31.6266	15.6076	137.671	376.62	24.4684	97.8544	35.1203	84.1329	12.9937	95.2342	246.62	62.8228	199.506	158.392	317.684	76.8291	51.7468	49.8354	82.6266	41.9177	272.62	316.38	42.4367	191.949	85.6076	71.0127	59.8165	74.1772	641.658
ST6GALNAC5	72.0127	49.3544	53.9114	396.601	29.0759	27.1456	107.101	183.222	147.247	130.924	33.1962	204.209	80.5253	12.4304	482.525	55.8987	633.703	33.0759	58.6582	226.766	106.962	25.7342	57.6962	2.20253	4.26582	42.0886	3.39873	8.5443	21.1139	20.3101	171.544	11.1709	715.633	485.297	163.475	379.734	126.051	55.4494	214.013	254.418	38.7342	3.58228	3.32911	2.21519	1	4.48734	5.01899	0	32.1646
PIGK	447.43	471.823	341.019	1493.03	2223.38	730.557	615.968	574.462	751.608	617.867	677.658	593.335	962.215	745.063	856.57	770.759	1013.25	1524.2	629.316	854.968	805.481	707.278	867.411	984.139	856.968	1453.06	520.582	705.127	946.089	863.696	1246.64	1030	1122.75	1013.25	1195.99	1237.69	709.272	1064.66	638.835	1213.39	749.494	603.867	798.525	733.323	849.728	1016.64	1166.91	780.551	654.285
AK5	683.886	242.19	56.5633	7152.39	3941.16	109.513	1984.35	2931.6	1086	1335.01	2470.63	2214.63	2153.92	203.139	2397.77	56.9873	5879.19	186.5	237.949	195.722	100.443	170.234	1477.96	1109.9	53.6076	32.9241	42.9557	136.399	84.6835	684.614	2022.05	209.918	5446.77	3313.55	2835.93	5266.06	1040.73	78.4241	1486.94	253.285	166.722	135.114	159.177	525.5	109.886	187.127	48.9177	79.5	222.399
ZZZ3	607.259	677.462	720.494	560.443	677.462	267.481	755.177	738.639	965.709	803.608	1022.33	730.038	851.146	725.101	981.962	702.684	677.797	845.854	887.633	1068.55	853.911	711.285	753.354	869.968	1433.08	1102.68	1177.06	902.886	1108.82	856.57	638.158	711.127	564.93	450.209	674.538	667.886	1188.18	1474.71	1175.04	1244.76	944.063	1075.84	694.392	652.494	878.652	782.386	674.247	598.835	1053.69
USP33	1731	1379.54	1676.04	2339.77	1506.53	714.785	1915.21	2304.04	2151.68	2025.44	2050.58	1937.58	2122.97	1457.26	1878.86	2314.46	2723.01	2698.55	2366.69	2948.72	2396.92	1835.73	2306.65	1729.56	2550.35	1700.04	2348.56	3186.66	1447.68	1676.04	2096.12	1208.48	2709.16	1599.84	1795.36	2504.66	1895.73	1321.65	1947.86	1292.91	2034.78	1802.41	1437.75	1449.68	1747.73	1656.49	2075.89	1605.78	1325.24
FAM73A	668.304	481.361	435.006	1918.32	1538.91	443.608	824.62	1489.34	874.671	775.361	2229.2	851.146	878.652	801.62	901.082	768.981	2216.04	798.842	835.335	878.829	745.228	720.494	1176.51	871.234	1062.65	472.323	1226.03	842.063	538.956	1160.09	1072.09	448.234	1978.61	654.418	1175.94	1623.66	802	700.443	848	331.329	516.848	437.373	675.342	635.646	722.829	726.842	1058.61	946.089	477.082
NEXN	17.9684	37.6582	35.2785	35.2532	208.253	238.766	147.69	69.9177	171.43	146.968	190.722	114.31	99.3165	63.1582	74.7215	46.1835	5.67722	75.3924	229.07	36.4241	77.7278	45.5253	80.3291	127.525	51.1519	378.171	73.4873	32.2025	287.785	174.696	43.0443	727.987	71.8038	171.658	133.31	96.7468	277.703	346.741	92.0506	428.43	21.8101	183.975	227.842	65.9051	41.7532	124.323	408.665	588.734	160.614
FUBP1	2417.79	2493.93	2513.97	535.405	633.861	845.854	1605.78	1372.68	1473.99	1603.11	2266.48	1570.61	1287.23	1268.51	2073.68	1018.59	1074.6	1639.91	1677.95	1576.39	916.563	871.234	1467.39	1369.75	1217.99	926.044	1560.54	1480.43	971.013	994.892	879.595	889.785	963.487	945.804	885.285	986.354	1413.13	2202.33	1270.94	1376.68	1139.37	1549.25	1291.66	970.443	1282.16	1271.58	1209.08	1101.94	1515.43
DNAJB4	236.753	220.475	254.146	685.57	707.785	327.076	626.342	595.342	703.013	714.785	458.487	596.538	687.69	529.437	674.538	348.171	595.044	448.525	465.557	295.171	268.247	302.696	574.462	441.892	432.867	838.418	750.671	676.519	435.506	411.304	697.544	537.456	1035.35	1104.39	815.905	802.475	712.165	1335.66	648.741	1742.44	1029.53	1015.41	443.722	390.177	284.259	460.956	442.57	766.171	1029.29
GIPC2	1	2.25316	6.94937	10.0759	29.0886	6.39873	5.01899	2.51266	4.79747	3.82911	0	1.97468	4.93038	1.10759	3.97468	1.52532	2.67089	1.96203	0	2.00633	1	2.10127	4.79747	8.33544	1	37.1835	0	3.01266	1	2.70886	13.2532	60.019	58.5949	13.1329	4.97468	11.019	19.0316	82.481	30.4557	119.519	52.1013	22.5127	2.43038	1.24684	5.56962	1	3.97468	7.32911	28.962
PTGFR	1	0	12.2848	1	1	6.41772	1	1	1	1.14557	0	1	1	1	1	0	1	0	1	1	1	1	5.71519	10.057	0	30.9304	0	0	0	0	9.16456	2.73418	393.285	4.26582	1.58861	180.101	3.20886	767.063	1	418.728	1.4557	1	1	0	0	0	0	2.39241	0
IFI44L	1155.49	1505.39	783.494	736.392	1008.62	1764.37	365.532	319.627	355.171	722.177	781.981	384.057	496.5	815.285	929.291	3563.57	321.797	7470.36	2801.49	7587.88	4775.54	13268.9	675.513	1362.03	331.589	477.658	410.627	442.886	1846.23	1462.25	1263.56	13018.8	3501.32	10075.7	9998.73	7420.81	5405.96	2470.63	1915.81	3887.58	870.348	931.051	1664.13	2156.22	1586.66	1616.88	22045.9	4974.68	915.07
IFI44	1920.69	1806.49	1446.57	509.462	682.905	955.747	471.563	399.854	347.873	451.722	909.722	595.342	378.399	744.367	719.241	919.139	318.335	1623.66	1011.35	1241.08	787.595	1480.01	314.494	370.563	275.772	506.386	406.082	293.215	677.658	622.437	464.203	2255.77	794.544	2153.92	1639.45	1316.11	1369.75	3515.78	889.203	3139.58	130.924	105.437	688.981	1160.09	1266.42	654.285	1252.79	678.177	377.114
ELTD1	193.449	191.671	188.981	131.513	105.025	261.785	735.981	95.8354	112.323	175.253	545.443	610.797	347.506	343.513	363.968	445.019	155.994	265.278	628.013	334.513	151.323	109.513	342.253	226.392	75.6392	1371.56	458.19	71.0127	455.177	641.361	796.962	234.924	228.266	735.981	315.158	262.766	186.19	1613.16	147.392	1147.56	152.658	342.722	683.886	384.848	635.044	565.184	191.785	415.829	498.241
LPHN2	2729.09	2727.84	2966.82	832.215	142.032	1641.4	1676.04	894.152	680.873	510.873	44.8481	1477.27	1273.9	456.696	368.392	1078.81	1589.72	5288.12	2900.92	4168.51	917.696	716.367	680.873	119.873	716.525	968.639	1154.36	787.595	3530.04	2820.27	2082.92	264.177	919.342	1109.34	605.146	1105.84	322.316	1076.69	674.829	682.627	163.639	413.772	987.38	919.342	753.551	549.873	3745.7	3848.54	185.658
TTLL7	1244.14	644.215	424.089	6178.27	5909.21	856.968	1745.02	4846.94	1667.37	1686.61	4205.34	2398.68	1490.2	1328.63	3245.16	858.114	5405.96	1454.46	1156.66	1274.92	1063.42	1098.63	2099.81	2498.87	1015.2	840.354	1531.64	820.703	316.095	2646.16	3430.76	1200.28	3507.95	2476.57	4495.15	1740.29	1818.44	358.766	1128.13	868.171	1193.72	1332.66	864.557	1873.01	997.013	891.899	994.101	1379.18	1932.77
PRKACB	3691.48	2862.94	1755.7	9036.04	6129.57	2477.54	8078.94	9320.34	6178.27	7683.92	5600.58	8389.84	9499.59	7470.36	9431.56	3785.65	9818.85	6022.22	3063.39	3661.72	3338.66	3052.37	5670.99	4351.82	3924.59	3382	3205.75	3587.16	1740.84	3306.43	10685.9	2630.77	11842.3	9586.93	6715.45	10747.4	3509.93	830.215	3374.22	1465.34	3900.66	2335.56	3329.98	2954.27	3191.7	3515.78	4177.46	3582.66	3790.53
SAMD13	27.2658	80.8924	52.7975	16.9937	45.5443	17.9494	29.3734	21.2911	70.519	51.8228	139.462	56.481	42.6456	53.3544	88.3924	59.2975	5.6962	61.7975	32.5063	53.9114	66.2595	21.3608	2.10127	104.741	173.981	171.728	88.1899	112.323	72.8734	25.0127	25.1013	57.8228	18.9367	16.1962	18.9114	27.3861	28.5759	9.72152	17.8608	36.4241	208.411	224.829	31.0253	17.7785	46.0316	31.7468	29.6835	14.538	28.0443
DNASE2B	1	0	0	24.3797	56.1456	1	1	1	1	0	12.6962	0	1.96203	55.2342	0	13.0127	1	26.1139	1	2.00633	2.03797	1.3481	0	8.34177	0	175.31	0	0	20.1772	1	9.17089	0	1	0	25.1013	4.41772	1	1	0	1	78.4304	59.8165	1.3481	11.1582	23.3165	1	0	4.12025	4.05696
RPF1	1132.25	1096.52	1165.51	728.449	1028.3	492.032	1013.09	882.101	1604.85	1112.35	1875.96	1311.37	1180.38	1065.21	1178.84	986.354	488.437	1496.97	937.354	999.582	921.873	920.386	915.918	1316.11	1473.99	1324.2	1181.89	2080.17	793.589	637.557	892.373	771.848	712.69	1001.39	856.968	659.557	918.519	937.608	714.785	1208.25	1286.25	1182.42	755.684	697.835	802	866.62	1344.91	1221.35	970.766
GNG5	1693.51	1932.77	1846.23	789.487	1366.25	1016.87	2081.61	1548.44	3022.7	2323.06	1513.81	2053.35	2606.15	3313.55	2007.68	1228.44	634.437	2200.73	1415.09	1471.28	1037.97	1314.96	1712.1	2360.7	2421.7	2789.19	2084.96	2150.91	2181.93	1235.58	779.544	2677.99	668.171	1163.82	1280.85	1059.13	2460.94	2166.25	1944.74	2937.46	1889.81	1673.16	1508.56	1154.36	1253.84	1539.72	2287.77	2301.39	1954.99
CTBS	304.171	198.025	260.152	704.918	1114.53	396.184	449.924	319.703	446.089	458.348	471.823	489.709	631.234	720.494	472.943	360.962	377.93	680.709	393.006	279.924	309.361	364.57	498.924	362.829	621.215	1034.8	477.962	650.133	631.044	506.639	463.19	1489.83	378.399	634.114	701.665	452.399	666.076	1027.58	778.114	1055.49	294.057	218.506	714.987	475.184	531.468	657.924	968.873	1246.31	755.266
SSX2IP	1035.59	980.766	1014.2	2523.21	461.684	392.184	963.956	1540.14	1097.1	1204.37	787.835	1065.74	1250.92	1379.93	1214.24	303.766	1454.46	684.449	386.987	372.114	275.861	344.791	832.215	266.601	1157.2	1304.67	790.456	808.272	496.5	412.494	1993.49	559.032	2623.47	1359.91	801.785	1272.92	2526.41	752.57	1987.03	1370.37	534.734	549.759	476.449	288.19	351.468	592.772	980.766	730.038	254.608
LPAR3	4.93038	3.74051	0	124.044	1	0	0	9.62025	0	5.92405	12.7089	0	0	1	0	0	54.5506	0	0	0	0	0	32.5	1	0	0	0	1	1	1.68354	82.4241	5.8481	33.8291	41.443	1	0	9.85443	16.6772	83.5253	3.48734	3.48734	0	0	0	0	0	2.90506	3.32911	1
MCOLN2	0	0	3.49367	15.2468	4.8038	77.1139	1	1	1.26582	0	74.8924	3.01266	3	83.8671	12.0253	39.7089	2.67722	88.3924	33.8291	47.7025	4.96203	117.658	13.1709	30.2152	0	75.538	1	3.01266	34.6646	34.3987	10.1835	215.905	33.8544	18.7658	18.9241	7.4557	1	118.525	10.3228	61.8481	4.51899	1.58861	44.8354	60.4241	77.1139	18.6013	34.6203	1	49.2785
WDR63	1	1.53797	3.49367	70.3924	173.506	27.1835	8.08228	26.6139	5.85443	5.93671	142.886	16.8861	92.6076	21.962	2.90506	5.15823	0	7.77215	44.1266	2.02532	6.01266	7.70886	6.73418	35.4051	1	17.8608	1	8.56962	102.576	27.6456	0	167.658	68.9114	61.0823	3.20886	1.70253	39.0759	0	22.6962	10.1962	5.56962	1.58861	8.68987	10.2278	1	0	61.0823	5.35443	6.73418
SYDE2	2.03797	3.74051	3.5	45.4557	32.2595	24.7405	3.9557	24.519	36.3291	15.3987	27.4051	23.1582	5.8481	16.4937	3.98734	0	33.1962	1	1	1	0	0	52.2468	3.78481	1	1	2.64557	39.1519	34.6646	27.6582	31.4114	6.98734	149.873	25.538	3.21519	22.0506	33.2152	19.6835	11.3481	25.4051	129.759	219.703	4.58228	6.41772	0	4.48734	37.6582	19.5316	39.4114
C1orf52	396.601	419.804	350.816	680.184	501.544	341.278	635.165	683.291	443.608	597.513	922.316	1026.05	526.671	353.975	1151.55	975.089	839.905	891.899	459.829	944.722	469.506	447.43	919.139	769.139	680.873	518.5	679.867	797.918	445.741	399.057	1065.21	408.665	943.373	924.089	652.044	671.323	788.057	872.304	445.019	1039.94	928.089	521.861	644.506	490.335	575.323	1071.23	285.437	368.804	1303.61
BCL10	408.443	458.19	462.259	201.703	474.968	288.646	283.392	197.861	336.943	247.525	363.418	271.57	289.557	261.785	267.582	461.475	172.335	378.956	387.101	344.873	267.032	284.747	295.734	373.88	394.361	500.981	383.177	440.449	337.791	208.911	225.228	377.854	243.361	202.114	188.019	180.184	439.734	675.665	387.222	982.456	454.835	458.601	271.222	245.405	277.5	334.019	435.006	570.095	758.582
DDAH1	2276.89	2016.04	1613.16	3125.35	1603.56	429.392	5702.36	4252.26	4575.46	5981.84	3691.48	4826.61	6460.54	3082.65	5260.63	3134.61	5198.56	3673.69	3353.78	3617.65	3072.23	2586.93	4321.23	4063.37	1835.73	783.494	1692.59	2397.77	3921.84	3795.33	6302.76	1867.3	4473.48	4622.44	6089.01	6468.72	2275.3	1027.82	2267.2	880.247	3606.96	3027.12	2443.74	1246.64	2805.55	2133.11	5879.19	3676.08	2038.93
CYR61	2787.88	861.823	863.19	1435.84	3567.75	1152.75	209.532	714.133	1392.4	612.614	355.93	172.899	725.462	591.734	364.095	4587.75	408.576	1486.48	9923.8	275.025	897.563	147.861	474.184	199.639	223.487	2275.3	610.101	1511.07	1043.56	540.342	1263.88	7587.88	1314.96	781.5	414.93	207.304	6706.22	2475.77	650.665	4001.36	448.443	4809.4	977.285	215.405	200.146	487.778	1068.8	2987.89	1305.68
ZNHIT6	626.937	570.753	726.487	1060.94	1476.46	523.867	740.228	764.424	1036.06	1015.86	1083.63	762.31	974.671	638.835	884.297	875.937	967.449	1112.08	1092.54	1308.03	1041.85	1291.39	917.696	1525.4	1299.15	872.304	1021.35	1283.82	1049.49	1085.73	954.234	1140.79	1003.62	969.57	1043.08	931.968	644.215	1123.58	881.848	650.443	982.684	933.057	1210.61	801.241	1119.85	1359.57	1161.18	1270.03	662.994
COL24A1	7.83544	2.28481	7.96203	3.74051	6.75949	7.36709	1	64.8544	1.92405	4.75949	11.5949	1.99367	1.97468	2.75316	10.1519	1	36.9304	4.8038	10.2595	5.82911	3.91139	0	2.10127	1.53797	0	16.8861	3.42405	1.56962	11.9873	78.4684	188.981	43.5443	34.8101	3.42405	60.7152	24.2785	8.64557	343.513	5.67722	169.266	0	5.31646	17.9937	3.18987	6.62658	12.6772	0	4.13924	0
ODF2L	408.576	369.722	257.741	518.747	414.582	277.196	459.203	473.519	289.196	369.829	471.93	502.329	467.373	527.734	504.937	134.272	493.361	276.133	318.924	350.259	209.854	177.171	374.532	511.297	182.424	329.234	808.272	209.272	125.911	189.19	498.165	374.532	630.848	705.418	484.354	544.19	333.544	1657.49	251.051	1269.08	259.203	335.462	402.709	476.449	485.709	446.335	212.241	256.551	215.816
CLCA4	1	1	1	530.152	817.614	3.42405	2.03797	466.032	28.443	83.3861	454.835	16.9114	3.01266	40.7848	325.892	1.52532	537.304	23.1139	3.27848	35.2785	9.90506	11.5949	63.7342	292.576	1	1	1	1	1	124.19	164.247	1.75316	85.1646	126.506	743.006	12.9304	1	0	2.39241	0	0	2.64557	12.8608	143.076	6.63291	10.6709	0	0	43.4177
SH3GLB1	2982.06	3125.35	3075.44	2232.34	3993.37	2363.37	3299.39	3359.3	5458.35	4230.94	1882.44	3313.55	4177.46	5132.2	3661.72	3858.49	2470.63	4861.09	4556.74	4603.63	3866.79	3832.82	3370.23	3682.78	5343.27	4779.46	4466.27	5127.46	3028.59	3146.3	2104.83	4327.98	2505.7	3063.39	3795.33	3345.99	3850.62	4243.09	2645.13	4230.94	2773.66	2966.82	3368.54	3179.94	2867.06	3090.2	4351.82	4127.11	2909.25
2022-09-15	2020	2225.06	1976.04	2220.19	3291.82	2142.89	3770.97	2576.23	4024.41	4001.36	3438.52	5193.98	4571.85	5136.39	5489.53	3519.73	1560.91	4127.11	1962.61	3315.3	2075.11	2550.35	3070.84	2681.59	2679.23	6259.58	2479.36	3311.72	3719.04	2885.7	4039.18	3530.04	2443.74	3927.25	3183.38	2903.67	4033.16	5446.77	2549.32	4295.53	2999.5	2148.18	2918.75	2296.66	1843.92	3464.96	3050.47	3536.28	5748.67
HS2ST1	2705.65	2663.11	2713.71	1239.5	1474.3	2311.02	3022.7	2354.2	3889.93	3390.09	3420.53	3422.42	3217.3	3671.42	3906.29	2576.23	1820.03	3258.98	2265.63	3005.42	2445.62	2316.18	2463.75	1538.08	2902.17	5017.51	2080.94	1969.15	2837.27	1979.22	2465.77	2013.46	1394.54	2532.41	1528.77	2711.42	2194.09	2240.82	1555.3	2104.22	1935.19	1441.59	1659.8	1608.57	1609.53	1542.39	2558.9	2582.54	3179.94
LMO4	11600.3	12644.7	12172.3	8796.06	2010.9	2303.11	2090.02	6014.26	5075.8	2950.03	2225.84	2426.38	2986.39	2424.53	5715.63	6259.58	11960.7	8974.8	6424.45	9586.93	5790.8	2352.27	3343.99	3037.29	6353.46	4924.18	5879.19	6154.68	3646.04	2996.28	5748.67	2971.02	4147.8	3659.32	3081.21	3172.08	4174.66	4230.94	2725.41	6513.6	7522.82	4389.51	5091.35	3301.01	5293.35	5071.87	2676.92	7258.74	2804.2
PKN2	1067.04	1153.27	1160.95	538.823	716.367	558.601	1147.33	1048.18	1297.82	1361.7	952.158	1201.39	1082.33	1244.14	1343.6	1501.69	828.861	2050.58	1578.02	1933.36	1399.01	1468.98	1141.07	1040.73	1848.44	1350.49	1903.99	1228.15	1300.54	1151.55	825.924	1112.08	604.013	776.044	957.272	843.487	1434.24	1327.58	1061.66	1154.68	1076.97	1245.13	957.044	909.722	1081.55	930.203	1079.14	1065.74	1947.32
GTF2B	365.665	409.595	372.114	374.07	660.228	178.057	348.171	310.551	579.342	240.411	242.437	359.949	537.304	421.228	436.443	529.437	351.652	550.911	566.019	408.025	415.532	434.063	688.513	696.709	486.886	464.924	447.082	564.797	326.209	218.918	312.222	556.177	449.424	315.449	308.741	303.253	403.791	584.291	410.513	695.563	982.203	853.684	451.873	306.354	371.848	401.639	524.443	615.177	713.601
CCBL2	788.348	690.646	573.873	431.291	451.873	346.696	204.272	341.703	321.051	346.835	438.538	281.335	541.576	416.658	150.892	436.722	240.329	561.557	509.703	350.373	480.19	373.759	516.848	787.253	179.766	102.215	102.703	179.943	686.987	389.861	250.241	934.373	1083.36	386.728	475.184	579.449	844.804	723.709	934.139	1373.72	440.778	516.848	450.209	223.38	125.07	179.703	1404.39	1511.78	399.741
RBMXL1	1072.57	999.076	1067.54	354.215	496.076	201.468	376.886	374.532	669.462	513.399	202.538	342.361	520.013	338.443	450.209	579.342	421.487	577.203	736.392	838.418	688.981	397.38	430.304	536.215	420.234	258.722	368.392	385.348	385.791	405.949	403.791	461.968	428.778	417.082	439.734	422.785	371.297	325.361	359.513	257.165	1017.62	850.81	519.759	288.297	518.5	562.544	771.658	600.544	308.025
GBP3	195.981	221.348	199.051	325.228	729.873	305.38	503.259	247.12	602.81	346	408.025	574.329	587.335	836.285	444.823	1204.67	347.095	1677.43	1167.22	1437.75	1805.85	2156.22	469.044	493.361	113.544	138.854	155.234	103.759	1719.14	1320.41	967.177	3633.04	1007.46	1844.43	1621.81	1580.35	1642.89	1288.8	1319.16	1444.97	488.633	326.329	37.3038	57.3291	46.0949	51.019	4094.3	2007.08	598.411
GBP1	371.582	364.57	384.538	383.494	815.437	522.437	280.038	245.032	507.285	240.494	234.032	405.31	316.19	1208.72	359.405	3499.63	437.854	2958.32	4278.57	3540.25	2871.11	3700.07	331.032	266.671	624.487	1415.47	467.101	977.766	2618.02	1449.27	798.842	13678	1257.23	3027.12	1748.87	2234.1	5586.72	1946.02	1324.54	3397.38	245.114	524.443	497.209	571.551	350.038	520.582	8124.49	4965.74	700.778
GBP2	242.19	202.538	374.633	1229.11	2474.85	971.937	316.468	211.968	225.544	133.31	1149.85	473.741	324.627	2952.87	402.089	531.038	276.614	1007.46	1776.57	508.747	313.241	820.329	742.108	288.861	2594.72	3422.42	1834.58	2183.35	1859.21	1190.76	199.291	12213	731.608	1453.06	1142.73	1002.84	5507.92	2241.78	2366.69	5470.58	2601.15	2673.45	525.019	914.449	410.835	364.456	3695.81	11521.5	1076.42
GBP4	143.538	132.196	142.804	144.196	133.057	133.361	223.703	117.709	289.247	233.057	159.652	199.601	240.867	399.057	146.278	649.873	193.215	737.582	1059.64	1172.55	1201.09	1023.59	158.5	205.462	95.1582	342.962	114.886	47.4304	745.823	595.481	484.899	2241.78	424.563	1060.21	732.038	763.19	317.392	267.835	233.899	350.816	109.462	106.962	125.481	91.9747	105.551	79.8291	2930.13	1133.86	69.0443
GBP5	22.8987	12.7278	17.3861	35.2785	105.063	67.8734	5.01899	6.43671	27.3481	7.18987	29.2911	3.01266	12.1582	111.513	9.11392	159.975	11.4937	163.057	209.462	222.272	142.5	293.215	6.74684	56.1962	34.6329	270.551	17.1709	17.4177	77.6076	49.5759	21.8734	1342.2	55.8734	194.791	139.658	162.101	359.405	574.722	172.842	552.937	30.1582	10.4747	47.7405	29.8924	28.2405	27.9367	773.892	391.089	16.5633
GBP1P1	21.6203	13.7342	7.96203	14.1835	50.2532	19.7025	14.2468	6.44937	21.8734	11.6266	10.3228	32.462	22.4937	65.3038	21.4051	248.456	23.443	258.019	202.158	326.994	285.709	329.93	16.3418	34.5443	15.3608	86.5	1	18.1899	258.272	102.215	110.823	794.741	84.1962	238.241	181.437	173.506	213.835	99.3481	56.038	163.576	20.2215	13.6392	27.8481	15.4937	17.1962	25.7342	685.778	350.671	26.9241
LRRC8B	1823.3	1950.53	1727.91	1587.5	1171.05	662.165	958.854	1037.73	833.354	646.038	826.089	1173.62	921.272	466.184	949.487	491.354	1674.56	465.684	673.899	651.759	411.867	301.044	1044.07	767.835	425.411	830.829	496.639	438.81	267.835	414.93	1161.18	383.089	1059.97	949.247	547.354	720.291	845.032	243.266	740.544	212.165	1291.39	1067.84	1391.36	1090.93	1310.77	1325.56	331.975	280.038	915.462
RP5-1007M22.2	124.487	132.259	124.646	93.6076	157.627	32.0127	34.3987	70.9747	53.9684	50.8734	177.418	30.7911	49.8797	50.1899	71.1392	59.9747	106.589	61.8481	47.6076	82.8734	63.4304	51.3608	102.93	155.392	44.7342	47.557	45.0127	48.3861	25.5443	29.3734	87.5316	27.962	49.7089	24.4494	64.6582	27.4051	35.2532	18.8291	49.7089	6.25316	113.525	111.684	116.69	141.544	255.703	206.595	51.2405	43.8608	201.399
LRRC8C	587.924	571.722	629.468	441.158	490.785	97.8165	213.057	115.259	226.987	121.544	82.6266	240.722	223.38	179.532	271.335	178.608	409.741	224.139	376.108	250.722	148.354	52.4367	211.968	192.057	131.759	458.943	145.247	88.3544	198.323	256.715	252.551	246.354	236.494	423.88	341.019	276.835	339	327.715	486.601	315.797	473.19	590.418	421.228	302.146	493.734	364.57	154.215	203.576	129.013
LRRC8D	612.816	900.639	701.487	1023.82	1627.3	524.715	673.899	609.835	619.69	401.639	274.722	560.019	739.728	712.513	732.038	570.905	888.297	824.943	712.165	1170.8	735.981	386.494	513.165	2275.3	597.272	578.234	472.449	465.456	477.785	661.177	592.165	803.608	1024.66	490.487	857.158	640.487	690.494	272.557	778.627	459.468	1399.72	1320.41	1354.03	922.095	951.646	1325.94	668.671	492.563	1012.3
ZNF326	1587.5	1650	1416.97	991.968	1101.47	732.962	1105.53	1335.01	1095.77	1003.82	1517.94	1129.78	937.354	953.285	1146.76	1756.11	1247.25	1699.46	1831.35	2083.61	1565.34	1706.53	992.696	1869.15	1619.97	874.253	1793.23	1777.66	1135.01	1559.22	830.215	831.468	1203.42	918.741	1127.8	1042.1	794.741	972.171	923.361	1040.73	915.918	1297.82	1313.96	1401.12	1537.27	1299.73	846.69	646.203	598.551
ZNF644	1065.54	1339.51	1441.59	437.614	714.987	347.69	561.044	769.139	986.639	709.272	650.665	703.013	698.785	540.905	1187.27	1269.44	832.753	1381.37	1581.67	1880.04	1375.88	773.335	666.367	1520.87	1555.3	1149.32	1162.64	1235.58	851.146	716.639	753.354	686.418	442.886	494.684	591.348	529.032	940.734	1256.96	817.392	1278.79	1354.03	1555.84	921.272	680.709	876.747	831.468	841.076	1215.51	1541.44
HFM1	105.785	182.146	205.38	1.68354	5.83544	42.0443	5.02532	22.4114	1.94937	31.6899	31.3608	5.02532	3.93671	5.67722	35.5633	1	3.6519	116.152	8.16456	53.9684	65.1582	63.3987	2.12658	28.1962	182.506	12.7468	178.892	164.101	2.08228	1	6.34177	4.63291	2.05696	1	1.58861	1.71519	4.13924	1	1	1	75.943	141.633	56.5633	67.7342	202.032	51.0506	1	1	9.41139
CDC7	467.487	815.089	722.639	71.3544	70.7152	206.316	130.652	189.88	163.259	141.133	68.3861	99.9177	111.152	107.987	146.348	323.778	193.31	541.722	486.791	811.006	603.449	488.937	207.481	204.101	557.177	212.165	399.411	503.905	211.215	126.361	113.987	231.975	118.797	82.2278	86.0063	111.962	407.032	478.291	458.943	370.766	192.633	187.93	394.063	363.968	606.532	410.272	157.494	95.3165	208.715
TGFBR3	104.266	56.8228	76.7405	350.816	331.032	92.9937	204.304	382.741	341.354	325.81	464.639	171.658	273.848	189.88	348.576	99.4114	337.462	522.285	205.905	177.171	299.146	337.196	187.285	236.177	372.405	230.816	422.291	206.013	548.671	692.057	941.778	151.728	481.753	370.563	476.285	573.5	432.418	632.62	339.468	432.525	596.247	1039	80.6899	84.2722	64.1772	63.3481	338.228	583.297	206.089
EPHX4	148.158	125.07	85.1392	743.696	125.563	40	353.93	287.709	83.1962	135.892	3.63291	375.715	436	29.8038	133.411	23.3481	284.165	14.2911	29.2722	66.5127	7.77215	13.6203	217.905	14.4557	18.1013	36.1962	35.1582	25.6962	43.9494	72.0443	966.101	12.9684	86.0886	159.741	116.911	130.475	61.6835	42.2152	73.3987	18.6456	86.5633	53.7785	88.3924	27.5063	75	92.2405	23.7342	16.3924	67.943
BTBD8	20.3291	22.8418	82.1013	29.7595	6.75949	0	6.02532	22.4367	1.27215	3.82911	148.671	3.91772	4.93671	6.71519	2.10127	4.01266	38.8038	11.7658	3.31013	23.0127	46.4494	28.0443	18.4114	38.2468	25.5443	1.92405	77.6582	25.7152	2.10127	10.0759	1	8.05696	1.5	1	2.43671	1.72785	1.5	15.5633	0	2.55063	17.1013	15.7658	12.8797	3.20886	13.5443	9.65823	9.16456	4.14557	1
GLMN	161.665	222.399	204.025	28.3481	9.78481	8.68987	178.513	211.12	204.101	115.297	657.07	432.994	217.108	111.563	366.633	142.139	70.5696	384.671	104.816	519.759	248.753	155.576	325.892	198.696	136.696	158.165	147.778	93.1456	90.8165	34.4241	288.759	14.0127	39.4684	79.0633	26.2025	37.538	104.88	228.076	11.3861	389.297	137.272	137.272	33.7975	63.7848	143.601	93.4114	69.0443	119.873	581.551
RPAP2	1545.46	1494.67	1327.97	928.867	635.81	536.373	1391.04	1310.42	1510.2	1307.04	1634.34	1233.59	1054.69	1030.92	887.88	441.038	1121.13	1069.91	1002.18	1217.99	927.418	1290.37	860.81	946.38	1334.69	828.304	1483.2	965.013	980.076	947.728	752.171	518.747	1004.23	653.171	808.272	973.519	685.943	860.81	530.405	658.551	643.006	771.658	823.937	1049.22	1101.94	775.696	777.557	635.044	460.557
GFI1	4.93038	2.90506	7.98101	1.68354	4.8038	1.39873	6.94937	0	1	1.82278	0	1.99367	5.85443	9.65823	2.90506	19.3354	1	9.91139	3.32911	17.1013	10.9747	5.74684	1	4.63291	9.67722	24.3797	5.15823	9.61392	1	0	0	27.9873	7.06329	2.49367	1	1	2.43038	77.5063	11.3987	34.0443	1.48734	10.5063	5.57595	1.24684	1	3.36709	2.12658	1.5	4.9557
EVI5	703.823	702.12	523.867	1311.37	1595.85	461.291	1278.79	1043.08	1112.08	1386.82	879.209	1165.51	1190.12	963.956	1106.89	342.576	951.88	1336	783.304	952.373	866.411	1050.93	997.481	1400.05	1831.35	1619.62	1465.69	811.5	1724.54	1848.94	1195.99	1005.04	952.633	866.968	1125.81	902.424	1753.08	1175.04	1727.37	1234.61	1197.24	976.089	1795.87	1064.22	2122.97	1966.54	1115.82	1127.22	1594.13
RPL5	18361.8	18698.4	20628.8	10833.3	9608.77	7863.57	10511.7	10833.3	12778.9	10658	16311.2	15611.2	10511.7	10388.3	14897.3	8631.85	6926.77	15379.2	8704.68	15100.9	7547.21	10075.7	14697	19800.4	12512.5	15528.7	10658	15459.2	7669.35	7384.78	12090.1	5931.26	7059.36	8480.42	9364.93	7309.53	12424.8	14316.3	7778.38	16071.8	25032.5	26820.2	11722.6	11562.6	14442.7	14505.1	7444.66	10481.2	20917.3
SNORA66	3.82911	10.4241	4.51899	1.68354	13.7975	1	3.9557	2.51899	1.31013	1.17722	1	1	1.17722	10.557	1	1.53797	1.56962	3.82911	1.58861	11.8671	3.91139	10.5823	1	13.5316	14.3038	1	37.0949	18.1962	5.35443	8.82278	5.15823	1	1	1	1	1	1	34.6329	0	2.56329	19.2405	6.3038	3.34177	19.0759	6.63291	1.39873	1	1	1
FAM69A	279.709	181.165	122.924	1018.86	1419.18	88.7468	436.937	732.962	441.038	526.766	523.082	492.791	553.842	175.43	613.177	348.259	965.215	837.766	679.696	1187.27	965.215	486.342	1062.35	1072.35	590.418	815.089	578.234	517.38	96.4114	303.253	763.19	512.12	976.709	798.525	891.899	603.12	161.987	427.392	225.013	691.513	1593.23	1342.96	855.576	674.247	578.778	605.899	218.443	153.392	913.563
MTF2	568.025	614.557	617.127	387.741	417.968	351.652	390.241	528.203	426.285	493.101	496.842	513.025	393.171	432.418	643.462	439.816	509.563	673.899	710.291	1055.73	630.291	709.582	558.234	779.386	669.665	649.709	1000.55	880.019	385.937	425.019	369.139	396.854	308.323	365.785	353.823	366.222	387.101	885.759	405.949	827.861	640.108	750.842	418.481	635.81	665.139	469.209	378.69	325.133	711.127
TMED5	555.892	947.006	787.424	1166.04	2189.49	1142.73	938.013	906.203	1087.25	1267.02	1394.54	1366.92	1068.35	1476.46	2365.06	705.93	642.013	2470.63	522.785	1329.64	961.348	564.93	1749.97	1512.18	3154.36	3142.91	2439.83	3825.56	1209.46	1062.35	1811.8	1614.08	822.215	1365.25	1244.76	1049.49	2652.76	3122.56	1963.86	3108.24	2984.99	1652.75	3463.27	1838.42	2150.16	3578.37	2079.44	4033.16	4341.21
CCDC18	213.835	290.506	235.962	13.1139	51.2785	93.038	26.1835	67.6013	118.709	48.1772	34.019	34.3608	48.038	132.544	83.9177	73.9241	46.1835	195.253	153.392	429.392	234.766	216.329	31.4114	75.0886	256.551	129.057	265.975	209.386	182.424	115.051	20.9304	79.9747	48.6456	34.5443	56.6709	39.4494	69.7025	243.361	48.4241	252.272	66.019	76.7405	133.31	169.532	343.323	136.981	71.038	51.0506	34.1456
DR1	1338.5	1461.11	1525.01	1126.09	1344.91	1044.84	1634.89	1352.23	1832.36	1506.94	1353.29	1907.53	1510.2	1335.66	1992.18	1452.3	1305.32	2307.53	1573.22	2254.81	1731.47	1532.92	1983.04	1340.15	1643.3	2680.61	1521.73	2390.47	1361.37	1212.98	1540.54	1368.31	1253.84	1821.07	1426.74	1517.94	2358.79	2829.4	1679.42	2428.41	1927.34	1954.37	1188.75	1079.98	1303.95	1486.94	1632.98	1526.68	2592.6
FNBP1L	2917.5	2607.23	3191.7	498.165	597.348	306.468	871.234	762.994	700.443	1340.46	1071.23	1081.13	1073.28	862.057	1172.26	2198.17	803.842	2612.56	2839.77	3743.21	3019.89	1645.29	1057.8	1036.3	1488.53	765.095	1325.94	1760.23	722.177	663.62	518.943	585.741	334.158	490.62	593.209	727.38	1165.51	1054.24	947.241	951.405	1028.57	1099.65	413.639	388.07	568.266	565.335	1037.28	797.146	1123.58
BCAR3	759.386	665.886	587.924	248.658	311.861	65.3228	226.051	322.032	288.114	548.354	251.835	232.835	351.329	257.089	417.285	552.816	182.924	791.323	435.506	664.291	634.563	263.108	144.892	256.551	143.152	226.987	106.715	128.665	214.475	328.551	383.418	217.905	306.063	350.937	457.829	364.684	298.291	355.285	257.354	353.278	230.133	272.411	89.538	87.1646	96.3291	110.715	289.196	224.468	227.981
DNTTIP2	1366.92	1327.24	1288.44	1157.2	1517.21	575.203	1483.92	872.076	1271.28	1066.78	1733.12	1813.46	1397.15	839.728	987.38	1390.3	1035.81	1348.37	1677	1511.07	1112.08	1123.58	1548.86	1786.23	1910.41	1303.95	1646.82	2704.47	1262.91	996.525	1076.97	1225.02	1243.18	1006.48	1101.22	1052.67	1466.1	1540.14	1412.46	2409.28	1556.68	1575.49	1145.32	1098.63	1508.12	1043.08	1324.2	2086.49	829.823
GCLM	365.785	300.665	370.399	831.848	1383.15	420.133	642.139	475.563	647.335	591.152	502.07	759.19	766.329	528.38	595.633	572.582	783.722	549.57	897.563	624.038	546.424	432.595	818.38	612.43	767.835	1771.82	877.006	1161.18	824.943	567.025	489.177	1348.37	757.494	969.785	1077.77	765.095	1731.47	1522.13	1154.68	1438.92	649.329	651.082	536.532	355.095	350.165	488.937	1018.35	1865.59	448.937
ABCA4	1	2.93038	6.96835	2.64557	2.64557	10.8734	3.97468	2.51899	1	9.11392	40	0	1	2.76582	0	7.06329	1	6.89873	3.32911	1	3.91772	2.10127	19.4367	0	1	28.5759	12.3418	3.01266	29.0506	1	19.2405	3.90506	26.3038	1	0	1	12.7911	33.3608	6.68987	39.9114	37.0949	30.2658	2.43671	1	3.18987	8.47468	16.5633	11.2405	3.26582
ARHGAP29	247.203	178.108	219.797	378.513	226.595	388.69	457.449	484.354	306.063	539.43	393.709	410.513	351.468	1472.77	478.184	254.146	423.019	468.506	710.462	333.449	221.911	238.595	595.342	282.854	260.354	2294.15	973.968	285.297	431.158	851.342	820.892	705.582	417.804	880.848	584.12	804.361	1525.4	1407.53	1004.03	2080.94	240.12	618.19	474.31	243.918	315.158	444.608	1071.49	1496.97	785.234
ABCD3	2876.34	3738.13	3585	1270.03	1843.38	1304.67	2338.03	1854.64	2385.71	2473.81	2054.11	2539.74	2579.22	2396.92	2672.48	3943.57	1621.81	3961.9	2854.94	4379.16	3497.66	3075.44	2280.37	2752.54	1857.44	2221.78	1603.56	1620.44	1973.47	1689.84	2560.95	2019.35	1035.59	1879.34	1719.14	1570.61	1437.37	1101.22	1600.29	1056.99	3131.23	2262.25	2288.84	1747.73	2515.88	2596.6	2477.54	2103.51	4869.51
F3	2591.44	2518.08	2040.91	3058.87	4668.7	2797.77	2727.84	2082.28	2372.86	2610.51	1765.38	2371.96	1790.09	2344.17	2250.78	4438.53	5343.27	4641.38	8062.31	3837.44	3719.04	4603.63	3329.98	564.797	965.013	3091.82	954.468	2395.92	5770.1	5458.35	4410.23	8667.98	5388.95	4915.61	4048.11	5224.85	2216.91	1191.36	2889.71	3412.8	198.696	319.627	3691.48	4890.42	2082.92	3103.11	6818.87	9897.49	791.544
SLC44A3	117.127	80.9494	96.1076	241.816	382.652	118.475	252.589	227.899	418.354	397.272	787.07	325.133	325.456	298.601	405.19	107.228	139.918	204.722	147.861	101.329	118.892	155.652	319.241	119.962	103.316	254.506	53.3544	115.715	99.5506	179.373	476.082	387.392	186.785	489.316	503.905	258.722	342.494	170.139	239.329	288.646	75.9873	74.8101	85.4114	215.557	64.2405	129.709	256.994	343.184	388.462
CNN3	7792.24	9454.41	9650.9	4428.28	8138.73	9499.59	9586.93	7863.57	12090.1	12298.3	5012.45	10481.2	10543.2	8917.31	13173.6	16551	6570.11	26820.2	20512.8	16476.6	15686.2	16476.6	10972.6	5968.65	14085.2	13786.8	16397.5	21094.5	13623.1	9792.02	8426.26	13520.7	4278.57	10936.1	11302.8	9343.06	21419.8	8389.84	11684.6	11919.8	10241.9	10300.3	7952.89	7736.22	5946.42	9743.58	21240.6	22208.1	27915
ALG14	183.272	212.316	169.532	437.722	673.259	299.595	214.196	258.108	259.924	239.139	533.639	289.082	230.715	232.62	265.671	281.133	244.044	321.797	229.133	264.544	216.797	248.886	381.329	482.019	272.342	372.949	293.139	280.038	403.557	320.532	437.722	235.715	287.032	347.873	297.601	228.348	295.734	412.646	257.481	475.975	285.962	258.108	365.222	377.854	266.829	483.88	320.158	415.943	512.177
TMEM56	366.829	203.272	173.576	631.044	419.316	66.1899	333.063	479.646	406.785	437.854	687.69	381.563	574.57	336.443	578.234	54.9557	479.513	154.424	82.019	110.07	76.6899	93.4114	323.709	234.304	38.981	19.9304	31.2975	49.1962	63.6962	169.804	821.044	194.348	455.778	600.316	480.778	499.646	498.506	61.0253	454.835	177.089	54.1076	19.2405	56.6203	117.709	84.1962	137.025	134.949	220.19	93.962
RWDD3	24.8228	61.4241	44.3671	44.3101	50.2848	18.9367	85.4684	91.1709	107.342	142.5	213.057	97.8544	128.411	153.278	79.462	85.6076	20.4684	131.411	93.2342	130.601	117.709	114.234	53.2215	167.557	115.652	53.6835	113.937	103.823	103.924	25.019	39.5759	182.291	49.7468	38.481	115.595	72.4873	36.1962	103.759	19.8038	76.0633	55.6709	57.7911	24.2658	51.6456	64.2722	33.9873	88.9241	92.0506	94.019
PTBP2	550.778	586.177	482.215	1106.89	1056.99	272.968	631.93	1286.49	778.81	1074.37	1654.15	1121.41	670.627	421.354	1900.73	478.671	1121.41	881.525	434.063	713.259	507.12	269.703	1479.6	1366.25	437.614	463.563	483.228	833.165	252.81	382.899	700.981	259.139	600.316	613.791	620.31	537.709	543.728	458.348	432.778	659.203	1224.39	797.367	543.728	667.006	1004.48	587.082	64.2405	216.203	1797.04
DPYD	84.2722	189.044	201.911	480.937	849.348	617.677	276.329	236.576	355.285	153.392	138.614	295.487	361.639	815.437	319.361	176.044	174.791	529.532	442.57	311.759	245.114	397.032	267.19	305.785	343.861	1806.49	174.215	300.93	2891.34	1536.35	310.956	1770.29	311.595	448.937	528.203	429.241	1917.1	2626.03	1484.78	3250.18	159.177	189.19	554.082	506.905	433.519	405.525	1374.84	2333.03	748.715
MIR137HG	20.3544	1	0	25.1962	3.60759	5.37975	88.8734	4.38608	1.32911	30.481	1.75949	52.019	24.4177	1	4.93671	2.4557	61.7405	1.97468	0	1	1	1	26.2532	0	4.27848	0	1	1	21.1392	8.82278	24.0316	0	78.4684	60.019	31.8544	61.5633	10.6772	21.8608	10.3354	1	0	0	10.6013	16.8544	83.2532	10.6772	64.2722	60.9177	22.6392
SNX7	1086.99	1236.18	1192.47	333.063	944.5	347.873	809.013	711.127	1395.31	1272.27	1755.7	872.652	1630.13	2075.11	1065.21	720.867	209.62	813.734	533.722	971.253	600.892	1181.89	1471.28	1515.04	687.209	1182.96	648.886	647.146	810.411	629.671	672.127	659.38	468.759	521.506	611.962	578.949	1890.43	1403.99	1383.49	1045.82	1489.83	910.114	946.582	863.696	954.715	1135.51	964.772	860.177	2477.54
LPPR5	122.247	117.949	262.696	71.3861	5.8481	51.7468	171.07	69.962	60.7532	81.3101	13.7595	194.076	140.19	24.3101	97.7405	912.057	319.627	743.494	511.418	805.949	767.614	464.766	153.152	21.1646	575.481	143.316	416.5	731.076	17.7785	26.6203	403.88	29.2278	417.88	334.513	164.475	240.791	58.5443	18.8671	66.019	70.5696	183.975	169.12	95.6013	98.8608	162.924	133.905	152.525	79.557	28.0633
LPPR4	997.481	874.019	1199.96	839.139	103.975	202.911	2627.13	924.519	1768.78	1940.57	556.924	2555.73	1961.97	1551.92	2047.95	492.291	1762.37	524.905	413.101	399.854	443.354	840.677	681.994	153.899	390.759	412.241	348.082	360.962	460.797	492.291	1012.59	371.848	2238.16	3000.78	1392.4	2134.64	1114.22	299.146	940.734	332.304	272.766	259.203	206.203	232.259	268.165	284.082	609.165	546.335	237.949
PALMD	179.62	143.076	279.424	326.329	657.481	462.411	250.513	144.576	167.31	396.437	681.614	273.975	236.082	390.759	188.538	223.38	236.297	233.272	152.816	112.861	98.2278	487.665	125.114	249.323	133.127	492.956	288.19	87.2595	185.278	524.715	440.867	567.778	575.962	1130.08	681.994	494.494	1795.36	340.823	801.386	736.848	78.4684	255.449	251.443	451.873	197.165	96.4367	66.019	278.861	59.2975
FRRS1	23.9494	41.6519	108.234	11.019	96.1962	14.3924	23.3987	4.39873	2.79747	7.18987	21.2089	5.03165	9.89873	102.93	1	47.981	21.4051	90.0759	40.2152	58.7405	35.8354	12.6392	1.52532	1.55696	19.2532	106.829	46.3101	91.2785	22.4367	6.63291	0	84.6519	9.96835	27.6203	38.7468	23.2532	28.5949	361.848	53.0127	93.7595	6.58228	1.60127	44.8481	28.7278	19.2215	2.24051	18.7785	32.538	80.7911
AGL	1645.77	2015.47	1971.04	481.12	602.671	237.538	1343.6	1087.25	1120.9	1616.88	1658.44	1130.94	1460.39	1286.91	1100.91	467.823	504.158	716.152	624.038	609.677	453.019	439.101	531.171	580.095	548.354	391.411	533.354	425.222	534.608	439.411	493.734	458.487	552.703	511.538	493.361	512.595	695.063	327.804	398.595	356.829	388.07	379.62	365.329	365.532	447.082	378.399	632.127	700.082	430.538
SLC35A3	558.038	686.418	664.627	403.095	455.5	332.177	469.873	481.361	551.62	468.652	231.184	568.709	547.684	673.025	692.557	898.905	479.646	941.778	685.266	975.089	860.177	523.082	415.703	531.171	941.133	820.133	760.443	1073.28	525.354	440.297	467.709	529.158	401.639	446.823	449.082	390.051	627.12	615.684	423.513	456.975	643.88	629.316	548.823	436.722	573.873	673.899	617.399	683.095	552.703
HIAT1	881.525	1044.56	1067.84	1167.45	1561.36	739.899	1025.14	1201.65	931.253	710.937	430.949	1067.84	817.861	834.962	1240.06	1310.07	1382.45	1306.04	1012.59	1304.67	979.57	1130.08	936.196	806.696	968.639	1684.26	918.519	1304.99	689.342	867.209	1457.26	777.918	1411.65	1576.39	1027.58	1256.62	1546.23	1654.56	1188.47	1371.9	1225.72	1067.31	941.316	793.728	834.962	1089.84	1522.92	1410.88	1694.48
SASS6	112.734	197.329	228.076	18.3861	83.3038	39.1329	33.3924	39.5759	95.3797	94.443	181.703	55.0823	20.462	107.228	94.6139	209.918	61.7975	184.051	184.81	282.854	207.215	120.873	36.519	180.627	216.127	84.6519	208.5	187.203	107	59.4241	50.5443	59.1076	30.9177	27.6456	38.8038	28.2722	42.6519	132.734	38.0063	154	95.0506	119.753	43.1835	83.1962	74.2152	64.1772	86.5	141.253	104.88
TRMT13	256.184	277.291	247.937	200.335	258.108	130.013	277.196	423.981	172.987	343.184	461.076	294.766	232.07	414.184	637.272	569.468	318.405	724.766	458.095	732.766	304.487	351.924	149.646	471.323	393.462	206.835	828.506	445.31	326.785	280.816	366.734	216.797	136.038	185.468	383.93	96.8291	306.741	435.108	110.411	418.81	182.228	267.032	173.076	313.38	254.418	238.12	118.589	125.481	549.759
LRRC39	19.1076	102.108	92.4494	303.576	238.937	21.7658	8.10759	17.1519	5.87975	14.3291	107.854	16.9304	13.3481	265.456	139.405	4.03165	8.11392	13.4684	5.27215	11.8987	1.26582	13.6392	2.1519	116.291	60.2278	89.538	162.924	20.0696	17.8038	5.63291	2.59494	12.0443	1	1.66456	6.05063	1	4.14557	7.6962	1	18.6519	1.5	19.2405	14.7152	203.494	71.8038	15.2785	1.4557	9.27215	158.949
DBT	1267.02	1235.2	1237.41	1242.6	945.158	646.696	1911.05	1493.41	2133.11	2221.78	1688.06	1511.78	2428.41	1858.56	1854.04	1038.56	1240.68	1440.08	1068.35	1399.01	1356.72	1367.97	1715.11	1754.67	1615.94	1090.09	1368.65	971.481	1115.82	1293.24	2093.82	1051.11	1609.95	1292.91	1245.13	2030.72	1512.93	1107.94	1176.2	1068.35	1718.2	1578.44	1406.36	1008.62	1440.94	1770.78	1409.77	1415.09	2517.06
RTCA	647.006	723.709	756.949	940.006	873.525	420.234	906.203	818.38	816.677	736.519	1136.31	1085.14	862.278	643.462	766.171	928.323	988.677	1166.68	994.101	1024.4	873.867	735.658	865.734	679.5	1076.42	1080.89	1055.73	1162.95	734.937	736.519	863.911	800.196	1144.49	1219.24	1031.65	1028.57	952.373	1191.64	758.405	1298.18	610.797	706.943	677.146	821.278	753.69	807.449	926.044	1167.7	729.722
CDC14A	169.677	192.462	157.627	74.7722	129.234	39.1519	136.842	98.3418	198.797	215.405	25.2405	141.456	126.184	148.285	226.823	172.335	76.8797	258.108	115.196	223.487	153.152	185.722	128.411	180.759	116.43	101.057	102.766	113.184	62.557	41.3797	125.07	147.778	57.6962	121.437	126.608	139.089	136.696	136.652	144.797	130.715	175.43	235.715	73.8291	70.5823	126.43	73.9241	92.0506	129.013	363.557
GPR88	151.114	126.259	206.316	166.013	80.3291	31.0949	18.1962	89.6709	73.6013	41.9937	10.3354	26.3291	30.6772	1.82278	56.7975	22.4114	95.7215	79.8861	9.09494	13.1013	30.6456	34.9873	35.7405	5.49367	77.2658	40.1772	7.82278	20.0823	1	34.443	218.222	123.861	193.949	47.3291	24.1076	174.443	75.6772	17.8608	130.411	4.53165	550.646	474.184	1.37975	5.28481	2.25316	6.34177	29.7025	23.8418	1.55696
VCAM1	2080.17	2834.53	2971.02	266.551	760.608	75.1203	150.329	107.778	392.759	212.241	93.3228	262.88	114.475	867.791	362.367	684.778	57.8671	2707.97	646.203	1818.44	2907.96	4680.84	59.038	340.633	1709.46	3837.44	2194.99	1108.21	118.709	225.076	90.4114	3842.74	88.5253	250.722	384.057	759.766	1979.22	3900.66	3473.04	2335.56	214.563	286.722	218.608	916.095	52.6329	552.937	2321.42	4230.94	172
EXTL2	849.943	1026.57	908.12	481.209	286.513	428.171	674.829	707.462	785.361	746.146	668.671	760.785	807.082	751.608	962.215	574.329	358.88	1185.91	590.576	1019.6	687.335	601.335	674.418	704.918	793.589	891.247	828.696	509.462	650.443	400.475	684.285	452.487	363.665	385.348	368.924	313.772	360.627	563.367	401.835	319.095	563.367	461.968	720.867	831.468	1077.77	747.772	609.323	475.842	691.734
SLC30A7	596.089	688.981	751.608	392.184	468.076	647.949	550.177	407.468	743.184	529.639	549.759	668.006	629.943	946.38	718.595	737.025	368.589	889.57	740.228	761.158	614.741	455.911	532.823	546	1088.8	1359.16	1117.54	828.304	859.601	634.709	381.329	649.329	331.146	404.272	480.937	337.266	946.582	2082.92	714.987	1565.34	356.829	424.563	682.196	589.703	656.335	791.323	785.234	833.576	1074.37
DPH5	322.918	377.766	422.291	198.62	333.766	187.127	276.386	247.203	281.241	324.911	131.956	245.405	288.462	243.918	294.392	328.405	189.449	359.177	281.791	365.101	313.297	340.241	248.013	456.975	477.658	402.576	413.911	640.278	300.93	257.481	202.361	237.538	191.835	194.076	245.209	199.918	294.449	344.962	248.354	283.924	713.259	679.329	349.563	395.854	458.943	413.424	363.418	349.38	405.658
S1PR1	937.133	701.329	397.272	1178.24	1428.73	545.715	1039.46	1177.96	2125.16	3585	476.924	1176.51	1407.87	965.013	3114.45	164.247	1646.35	1342.59	890.196	853.437	419.544	1172.26	1617.31	1644.75	533.241	680.525	614.12	344.38	344.873	1380.25	3193.51	797.146	1610.84	2452.18	2395.92	3197.27	1426.04	1273.3	1650.51	239.481	4074.57	2428.41	583.171	1217.32	303.348	623.044	507.975	624.487	492.956
OLFM3	78.7089	27.538	0	640.108	1.56962	0	138.854	179.253	79.7975	92.7342	20.1392	162.595	208.759	1	142.032	1	625.595	5.8481	1	3.01266	1	4.93038	179.456	1.56962	1	0	0	0	8.68987	19.4747	446.994	1	173.411	115.051	59.6456	262.88	30.481	0	49.7468	0	29.0886	1	1.39873	6.43038	1.27215	2.25316	0	1.52532	25.6962
COL11A1	19.1329	57.8671	66.3038	157.222	83.3418	601.171	1061.92	618.937	294.766	860.424	572.968	442.222	885.108	689.487	775.696	17.3418	208.253	59.6835	86.3038	40.019	26.6203	25.7785	1110.49	1263.56	91.9747	4591.69	124.703	62.8797	15.0949	67.3101	293.139	86.8544	114.449	221.911	127.582	369.234	461.968	3556.91	211.747	2493.93	0	36.0886	1962.61	1770.78	2918.75	2139.3	46.3101	175.253	3210.44
RNPC3	470.101	307.608	511.139	259.272	195.19	219.5	680.873	694.392	412.646	828.506	278.57	353.392	502.165	773.335	568.158	227.291	566.703	450.924	292.633	330.968	199.829	305.785	222.272	244.392	326.013	104.405	989.608	230.285	305.696	477.658	171.658	106.215	389.424	329.62	393.006	594.139	265.386	238.032	147.487	115.652	296.715	341.019	216.797	281.791	319.241	220.753	153.532	154	265.975
AMY2B	68.0127	27.5506	47.7722	252.272	87.6456	40.8797	178.608	652.816	61.519	352.639	1197.49	213.057	109.203	449.924	208.589	36.2468	218.842	133.31	59.9177	77.5063	29.5823	95.7785	44.0063	143.006	126.734	9.51266	412.386	11.3481	82.3734	643.006	703.013	46.6203	165.405	158.456	409.525	125.323	50.6139	25.8101	27.5506	36.4557	55.7215	128.266	35.1013	87.2278	58.7025	22.6013	25.5886	81.4747	28.9937
PRMT6	937.354	1110.49	1145.94	388.589	512.595	511.418	522.684	498.506	531.038	472.184	298.07	416.5	490.335	435.177	576.481	931.051	466.032	797.715	632.62	1122.75	767.835	829.449	627.582	859.133	410.513	647.785	338.905	389.722	858.652	658.361	545.323	472.063	449.538	406.671	494.044	888.297	862.057	922.57	741.766	561.044	618.772	540.715	1093.56	759.57	1210.61	1342.2	726.487	603.728	933.329
NTNG1	176.31	114.449	167.367	393.709	347.285	286.924	229.133	216.627	194.348	138.614	668.842	126.924	103.975	40.8165	67.5696	55.9747	154.81	233.335	113.032	186.747	149.956	167.481	108.184	112.918	457.829	304.424	210.184	243.12	351.038	196.614	288.861	221.696	149.956	75.538	71.962	1382.84	330.095	808.449	308.133	656.335	4.53165	25.8671	161.089	294.646	786.696	176.31	20.0253	48.9747	16.5949
VAV3	135.354	297.462	214.728	190.297	194.285	119.443	963.025	623.589	752.962	1116.47	597.797	710.937	840.677	835.88	720.291	587.082	341.703	744.69	504.544	617.291	684.778	729.215	309.361	60.5886	131.848	483.367	258.835	137.791	1290.37	1595.85	936.627	287.854	546.677	630.291	335.582	785	141.038	210.247	151.146	212.241	29.1203	9.29747	173.171	99.6329	161.81	104.038	889.373	358.766	60.0759
SLC25A24	489.177	583.063	628.184	282.633	420.829	118.5	201.823	228.703	361.513	157.31	86.9177	272.62	344.38	499.171	259.373	208.253	154.918	197.07	270.867	188.981	157.494	114.31	100.886	111.108	339.253	887.633	339	376.108	249.854	212.165	189.88	261.696	90.5696	203.139	170.418	125.392	425.956	1223.75	258.38	814.753	217.987	127.665	246.152	163.639	211.633	235.12	411.867	663.962	314.703
FAM102B	722.177	794.544	848.57	905.329	560.019	383.089	978.652	716.797	1001.15	768.038	432.595	1083.36	885.285	763.57	941.316	529.532	1106.89	403.791	594.576	688.044	444.158	410.968	598.835	389.722	732.209	495.006	540.468	767.063	259.785	281.671	792.513	351.652	1126.95	746.861	689.987	1133.61	602.671	1020.85	616.823	767.614	544.551	549.873	504.778	467.937	517.791	505.601	222.956	240.987	660.025
HENMT1	50.0063	45.1266	11.4241	655.405	396.184	77.1582	104.677	247.323	56.5633	68.5696	147.019	174.513	77.9051	83.038	132.139	42.6456	356.57	30.2152	41.2342	61.5633	19.0316	42.3291	110.715	98.538	13.4684	99.1203	17.1962	23.8861	52.1962	72.0886	318.62	59.1266	280.816	269.81	194.633	257.741	63.1582	86.3038	95.6646	46.6962	73.2722	30.3101	59.7532	67.7975	25.1962	38.4684	33.5633	37.6835	41.2785
PRPF38B	1642.46	1981.21	1637.66	821.633	793.038	780.918	906.38	1166.04	1070.96	1030.67	879.595	1069.64	823.43	1116.47	1217.06	1347.41	981.962	1918.32	1489.34	1708.51	1646.35	1196.28	887.633	1199.34	1100.47	873.525	1443.53	1760.79	835.335	947.918	753.551	914.222	873.525	844.038	1038.56	909.722	1103.63	1571.51	844.038	1226.37	1010.67	1461.11	837.766	1204.04	944.5	797.367	688.513	879.006	848.165
FNDC7	59.2532	62.7848	90.519	1	7.82278	0	20.4051	3.5	27.3861	35.0506	3.64557	2.00633	19.3608	7.65823	6.17089	9.01899	1	24.1076	5.28481	4.89241	26.6329	52.5127	0	2.21519	1	2.9557	2.64557	1.57595	5.36709	1	1.66456	14.9873	7.83544	9.11392	6.89873	3.49367	16.1709	0	30.4684	1.5	0	1	28.8481	6.43671	2.28481	22.6392	37.6835	5.36709	1.56962
STXBP3	2498.87	3220.52	2764.67	2001.28	3410.85	416.5	1290.03	1831.35	1548.02	1513.81	1499.78	1668.79	1591.54	1594.56	1760.79	1342.2	1551.45	1796.43	1322.96	1788.54	1157.2	1264.2	1042.3	1671.66	968.873	1043.56	957.684	802.475	1081.86	1271.58	1157.48	1586.15	1334.02	1336.37	1463.05	1292.66	1414.75	780.373	1676.57	1385.8	1258.49	1035.35	775.519	1041.54	871.627	888.297	1742.44	1862.17	1111.22
AKNAD1	236.835	186.127	193.386	7.06962	27.0127	2.43671	12.1013	6.46203	34.2658	26.1139	190.816	13.1013	20.4684	38.943	31.0253	102.525	5.71519	157.627	282.854	346.551	168.114	137.671	25.2911	129.646	110.278	26.6203	140.025	155.652	20.2215	19.4873	11.2848	23.0696	7.06962	7.06329	12.7911	7.4557	54.0127	22.8987	77.8354	30.4684	14.6139	6.31646	53.3924	129.43	94.1456	61.2785	56.481	92.7342	28.0886
GPSM2	2868.48	3027.12	2979.08	670.93	1079.14	431.525	902.196	1254.75	1698.34	2256.53	970.443	612.43	1126.09	890.848	1160.95	1625.91	1176.2	2013.46	2425.49	3210.44	2022.05	1751.49	830.449	1358.48	1215.51	672.335	1182.15	1251.24	879.209	1037.28	617.513	834.962	772.937	647.494	855.949	844.804	840.506	407.222	1000.92	453.513	738.101	803.842	1144.22	1055.2	1697.92	1050.39	841.278	463.418	568.601
CLCC1	1050.93	1005.23	1037.54	762.095	935.962	389.924	1215.79	829.823	1059.13	1199.96	734.589	853.437	1190.76	1139.64	678.481	679.329	777.373	1003.82	1023.59	1085.14	905.5	1157.2	746.582	831.076	1018.09	613.791	1120.13	915.07	1178.24	1111.82	499.063	776.949	786.348	494.861	746.994	847.253	673.899	542.835	908.835	305.949	506.905	765.405	649.329	606.975	755.006	604.139	1091.72	740.399	304.734
WDR47	2125.98	1712.1	2185.78	2117.67	991.051	485.019	1565.75	1475.55	1547.62	1351.8	346.171	1493.03	1430.91	881.241	1117.8	1036.06	2757.45	1202.29	1511.07	1278.79	1373.72	1124.62	1289.09	813.93	1166.68	528.203	1183.83	1207.35	620.133	792.291	1517.65	496.228	2415.01	1022.33	945.367	1764.87	1431.66	674.418	1696.99	532.316	1295.88	1617.82	556.348	583.829	581.411	581.272	891.703	1085.41	619.88
TAF13	638.658	724.57	562.044	1139.64	1579.82	922.095	1386.51	1129.78	1140.79	1442.84	1974.69	1552.28	1689.43	1798.47	1783.61	818.766	850.968	696.842	763.57	874.468	525.354	532.133	1444.97	1441.59	887.88	1627.3	803.608	1480.77	944.5	998.38	2245.76	1184.13	1217.62	1512.55	1130.35	1088.58	1257.85	1933.94	1140.79	2128.99	1038.56	723.709	1356.41	1429.5	1186.46	2057.72	1218.65	1566.2	2664.4
TMEM167B	986.639	723.861	857.468	1425.27	1588.9	748.285	1476.01	1185.91	1331.03	1382.84	1500.19	1436.18	1956.88	1608.57	1437.75	1237.05	1113.43	1206.53	1007.75	1440.94	1056.25	661.177	1018.59	1683.73	1788.54	2213.82	1486.48	1285.95	1649.08	1082.12	833.354	1595.85	1421.54	1145.32	1285.65	1449.27	994.367	1289.09	1032.1	1360.99	1965.87	1542.39	995.127	760.608	735.241	843.057	1789.58	2352.27	1043.85
C1orf194	28.481	31.3608	36.3924	70.4557	369.601	7.36709	76.6456	48.9747	51.9177	84.4241	309.449	44.3101	65.6899	52.2468	55.2342	13.019	5.72785	14.3038	10.2975	20.462	17.8987	24.4684	109.095	313.297	25.5886	4.98734	22.8987	13.2911	81.0949	36.4873	16.2215	61.4684	25.2215	75.5696	8.91772	6.5	166.816	2.4557	122.475	11.2532	150.12	51.3354	50.1076	37.443	57.7278	23.6013	38.5823	32.5823	187.646
KIAA1324	141.133	183.272	159.367	607.392	202.361	24.7595	465.082	332.177	295.804	288.19	381.449	422.38	305.38	213.949	220.576	88.3924	539.234	76.8038	104.88	78.8608	77.7975	99.2532	222.329	80.5253	128.177	130.475	118.019	93.1899	50.8861	49.6013	203.494	47.557	890.196	473.943	290.601	506.386	180.886	144.835	483.88	183.222	39.4684	20.2595	112.987	58.4494	88.5253	90.519	51.2785	83.1962	65.9494
SARS	4846.94	4470.32	5102.13	4676.58	3432.57	2022.75	4459.42	3964.89	3990.39	4079.56	5452.68	4115.08	4521.68	3633.04	3239.63	4007.17	4144.83	4951.99	4162.2	4435.43	3973.08	4036.26	4491.3	3621.88	5999.13	3057.2	4933.58	5321.75	2695.84	2614.81	3743.21	2323.06	4753.68	3451.11	3523.85	3682.78	3837.44	3283.01	3393.91	3663.94	4190.1	5664.13	2279.44	2937.46	2821.54	2472.78	3464.96	4456.06	3531.93
CELSR2	8592.05	7284.06	9385.85	4942.58	4048.11	1637.18	4814.01	5183.59	4830.65	3903.42	2450.37	3335.15	3872.22	2896.84	2494.97	4993.89	6809.39	7309.53	7736.22	8554.97	8855.27	6788.85	2238.16	3169.21	6968.63	4063.37	7258.74	4304.99	3403.35	3726.01	2444.56	2664.4	7298.23	3052.37	3340.37	3800.12	2833.17	1000.92	6495.85	1126.41	3611.47	4783.88	3202.51	2973.49	3414.65	2723.01	6043.44	3432.57	1266.42
PSRC1	2018.7	2626.03	2879.03	1681.84	1607.56	864.557	1521.3	2420.61	2021.42	2204.71	2679.23	1911.05	2029.46	2507.7	2477.54	2992.2	1397.89	4069.11	2768.35	3272.39	2758.66	2996.28	684.089	899.316	4846.94	4127.11	3457.06	2571.8	1782.51	1637.18	1663.14	2104.22	1735.16	1264.2	1403.37	685.266	4809.4	1261.27	2758.66	1827.28	395.854	379.734	1718.2	1323.56	863.911	1417.72	1456.91	1379.93	1327.97
MYBPHL	1.5	15.5253	1	38.4684	59.0063	1.42405	6.02532	83.0696	42.8165	20.5823	234.12	23.1772	32.8101	85.557	28.6266	5.15823	36.981	23.1266	17.1962	13.1076	2.05696	15.6203	6.75949	36.2468	18.1266	29.6835	30.0823	6.67722	2.10127	23.0127	141.772	4.64557	109.285	47.3418	18.9367	5.37975	31.2025	3.52532	74.7722	35.3734	1.52532	1.60127	4.58228	4.26582	1.31013	9.66456	10.9557	1.52532	30.0823
SORT1	5954.03	4984.23	4644.8	17095.3	17183.1	4724.48	4506.92	11722.6	6146.44	4614.91	8519.56	4284.89	5349.15	6968.63	5470.58	4261.89	11338.2	8269.8	8030.8	6851.61	6319.2	5776.94	5470.58	7117.32	8335.89	10160.1	9721.54	3964.89	4288.57	8408.77	5112.03	3948.53	18698.4	5464.96	8460.88	4459.42	7683.92	2936	9763.48	4069.11	3609.37	5315.93	6926.77	7655.14	5600.58	5112.03	7106.67	5071.87	4024.41
PSMA5	1166.68	1396.02	1165.8	1215.51	1305.32	923.842	1304.67	1203.11	1373.72	1329.34	2460.94	1568.14	1547.62	1622.18	1402.97	1443.53	1209.68	1527.91	1290.71	1389.47	1071.23	1196.53	1247.91	1423.48	1344.21	1696.99	1278.2	1532.06	1119.27	1012.59	1453.77	1410.49	1892.87	2078.66	1379.54	1486.48	1474.3	1922.44	1219.79	2255.77	1409.77	1209.46	1421.54	1301.47	1473.99	1605.78	1104.39	1110.23	1850.58
SYPL2	11.8544	4.72152	1.74684	20.6709	13.019	16.7785	58.4873	65.8418	30.9304	87.7911	82.6646	33.2278	214.475	242.899	78.5759	3.22785	19.6329	1	17.2089	5.83544	8.88608	8.76582	2.90506	59.6076	23.4241	164.684	69.6329	23.9114	24.4177	21.2532	25.1076	48.8671	145.247	46.4494	31.8671	101.468	6.58228	56.5316	2.43038	38.6709	38.7468	93.962	4.58228	5.3038	1.32911	26.8038	38.6139	29.7595	1
ATXN7L2	386.411	310.956	386.196	163.139	84.6519	125.392	244.278	302.696	160.747	282.285	441.551	246.715	202.785	285.835	238.671	229.835	209.69	274.089	292.753	308.392	209.918	265.044	136.551	370.652	306.354	160.943	533.538	426.975	135.297	192.557	130.013	169.854	214.285	127.582	116.975	143.076	150.019	256.551	144.835	220.19	358.88	374.633	106.665	110.278	122.247	112.734	161.899	181.095	165.816
CYB561D1	477.658	421.228	537.709	449.424	333.842	340.449	545.57	490.696	472.722	480.475	703.823	483.658	454.38	627.582	529.437	414.184	520.297	521.241	427.392	556.797	309.449	408.778	248.658	509.81	602.671	638.835	507.57	320.816	419.07	363.968	535.266	443.608	611.677	566.323	633.025	691.215	496.323	517.228	397.899	395.266	636.342	626.519	391.089	419.671	317.392	349.057	546.538	593.335	470.741
AMIGO1	797.367	522.437	699.266	1173.34	497.076	350.816	1074.11	1019.86	1163.53	1213.66	670.778	964.772	1309.03	973.095	944.5	737.215	1339.85	960.475	925.38	1154.68	1088.26	808.804	550.646	334.386	873.867	301.614	586.747	609.323	804.19	723.19	1116.77	574.462	1616.4	1017.38	881.241	1701.43	401.835	162.196	542.677	155.234	295.734	186.025	286.816	314.494	222.823	313.38	821.278	614.12	145.38
GPR61	17.9937	8.63291	5.46203	116.114	1.56962	1	81.6329	86.0063	32.0823	68.6139	27.4367	23.2025	36.2785	6.72785	29.8861	17.3418	257.741	1	2.43038	5.8481	2.08228	2.12658	25.3101	3.79747	5.18354	1.94937	6.02532	11.3861	4.35443	4.59494	68.8038	6.99367	179.703	85.9241	53.7785	118.405	19.0443	3.53797	8.31013	3.49367	53.1076	12.6582	5.58861	23.6835	33.5823	6.3481	1	1.53797	1.56962
GNAI3	3002.34	3422.42	3657.04	1154.96	1896.33	1365.25	1685.66	1269.74	1971.04	1527.16	1270.68	1473.17	2009.49	1671.25	1338.09	2720.59	1197.24	3014.25	2905.14	3058.87	2709.16	1969.15	1917.1	2784	2999.5	2483.22	2741.2	3231.16	2333.03	1873.53	984.633	2209.2	1115.61	1202.29	1507.77	1340.79	3031.3	3615.73	2626.03	3970.05	2285.26	2332.17	2802.83	2225.06	2401.58	2486.23	3041.68	3301.01	1852.87
GNAT2	6.79747	15.5633	12.3165	1.6962	9.81013	33.1899	5.03165	6.46835	5.87975	15.4051	34.0443	1	4.94937	36.519	2.93038	5.17089	2.68354	2.83544	16.0443	26.5633	19.0443	14.4557	4.79747	8.36709	19.2722	51.5759	60.4241	4.87342	30.1582	16.6772	13.2595	0	10.9494	0	1	0	11.8354	22.9114	2.43671	5.46835	0	0	29.7848	9.29747	3.20886	8.49367	57.981	44.7848	1
AMPD2	1307.34	1065.21	967.449	1722.18	679.006	1045.55	1759.71	1967.19	1499.42	1820.03	1499.03	1502.13	1480.77	1918.32	1541.91	1103.37	1744.54	1380.64	1390.3	1094.97	955.019	1102.47	1477.27	1094.97	1371.56	1131.48	1542.79	1208.48	1334.69	1396.32	2902.17	1321.65	2506.73	1990.25	1438.1	2171.28	1382.84	2491.93	1280.5	2364.27	1706.53	1472.09	1161.82	1143	973.329	862.797	939.62	1338.09	986.88
GSTM4	729.873	712.354	625.215	747.222	707.937	419.399	1106.08	900.013	1139.64	1387.21	1365.25	953.285	1422.74	1375.15	1065.98	539.842	635.81	777.139	585.297	626.937	598.165	697.69	684.285	1459.99	589.127	664.791	623.411	521.367	926.69	673.259	664.127	944.949	878.443	906.608	1126.95	1007.75	572.968	368.589	562.949	556.627	559.494	498.924	543.829	572.722	512.437	531.297	696.241	618.576	228.076
GSTM2	681.614	526.766	625.399	767.835	698.937	288.759	1187.27	1463.5	1232.7	1820.55	1440.94	1181.51	1227.61	1391.04	1269.44	628.696	783.924	1013.57	624.139	750.842	621.038	1053.98	717.013	1185.91	375.797	287.601	1373.04	497.778	658.361	1592.43	1620.91	727.38	954.063	891.044	1198.73	1078.81	610.101	276.234	387.297	289.905	679.867	619.88	587.215	622.259	596.538	659.051	446.437	394.063	352.576
GSTM1	192.291	144.158	71.3038	0	0	144.797	718.411	615.177	1014.44	1194.59	472.063	663.146	1136.85	948.095	700.082	0	0	0	0	0	0	0	0	0	114.69	317.297	86.1835	153.677	1654.56	1399.01	1868.57	0	0	0	0	0	1041.02	377.766	1130.35	468.076	7.5443	3.58861	0	0	0	0	0	0	0
GSTM5	26	17.8608	22.4367	360.709	454.184	11.9304	217.506	205.127	415.07	941.133	874.253	500.063	628.696	417.88	316.791	18.1962	256.082	87.2595	63.6962	77.5506	35.8608	164.247	292.633	351.842	3.42405	25.7785	2.65823	63.8734	148.671	297.696	1630.95	12.0443	236.576	28.8987	344.873	119.816	10.6835	3.5443	27.5696	18.6582	36.0253	36.1139	6.58861	29.9114	4.32278	18.6139	10.0759	14.557	40.2152
GSTM3	1286.91	1069.32	1015.66	1473.55	844.038	545.854	1826.27	2207.76	2987.89	4066.18	2257.34	2032.76	2703.51	1363.47	2662.06	1146.76	2088.6	1401.12	969.291	1279.18	1278.2	1857.44	1398.27	1201.97	601.335	502.165	572.582	794.152	968.171	1257.23	3376.23	1822.07	1961.97	2204.71	2664.4	3805.3	1874.72	1226.03	1705.97	1252.18	953.513	501.671	577.348	377.93	542.044	660.538	1010.11	1100.18	951.646
CSF1	933.5	864.734	748.285	1654.56	2961.16	2224.26	1024.06	1061.66	3053.83	943.373	997.013	1000.92	1047.68	2093.02	794.911	2116.23	1085.73	2174.22	2213.82	1307.04	1813.46	2404.59	1979.22	3149.62	2026.73	4452.31	3585	1736.21	3391.91	2703.51	1011.63	5916.15	1289.09	1352.23	2550.35	1841.73	4168.51	7736.22	3961.9	5209.38	3355.47	4079.56	1871.3	1814.56	1389.47	1254.47	2595.51	3401.7	1560.54
AHCYL1	4435.43	3210.44	2687.46	8815.46	8202.08	1698.34	20055.1	17834.8	13969.8	19544.6	8936.08	18144.1	22045.9	15163.3	15311.5	6609.23	10511.7	15686.2	9998.73	8480.42	8611.69	12686.8	8217.53	11338.2	12384	3368.54	16153.8	9499.59	9565.94	15100.9	15100.9	10747.4	10419	12213	19544.6	26562.4	10270.6	2992.2	12424.8	2090.02	18466.6	11758.5	4382.63	5214.27	4215.13	4676.58	11236.2	17365.6	9343.06
STRIP1	1466.55	1380.64	1460.39	927.848	608.013	560.158	1277.49	1174.18	1131.96	1206.24	793.589	1092.54	1176.2	1005.49	993.658	1138.26	1365.25	1505.8	1423.48	1468.2	1331.73	1481.58	848.329	1107.72	1377.77	751.981	1615.01	1242.6	841.076	941.778	706.797	661.709	1130.35	935.31	910.373	1124.96	829.823	831.468	725.462	572.392	874.253	1058.87	936.842	849.728	1257.23	808.272	906.38	754.671	595.633
ALX3	82.7405	33.4241	82.7405	1	0	0	29.3861	4.41139	66.6835	44.1899	0	22.038	49.9494	45.6582	24.4684	1.55696	0	0	2.43671	0	0	1	0	3.81013	1	8.52532	4.26582	0	36.8354	18.4747	0	4.64557	0	0	0	4.43038	0	5.51266	1.52532	0	0	5.34177	19.8924	3.21519	8.52532	7.41139	71.0886	51.0949	0
UBL4B	0	1	9.77215	1	3.60759	2.4557	14.2532	2.52532	40.9747	46.2658	22.6835	5.05696	39.6076	14.2658	9.12025	1.56962	0	2.8481	6.37342	1	3.06329	2.1519	0	4.63291	15.3797	81.2089	28.9937	9.62025	6.25316	23.9114	1	24.2342	0	1	1	1	0	26.6139	0	13.2532	22.7215	10.5316	23.0696	5.31013	6.6519	11.8165	36.5823	41.6835	14.8038
SLC6A17	536.215	137.272	25.6962	2077.99	16.0633	4.48734	3927.25	1023.13	847.709	1034.8	40.9747	2811.52	2900.92	10.5696	309.772	11.0443	2921.45	54.5063	167.823	53.9747	41.1392	83.5253	1431.28	6.3481	9.6962	14.7152	8.6962	7.6962	84.7405	261.62	1573.69	22.038	3141.22	1224.05	1177.66	2789.19	477.437	64.0759	779.741	24.2785	143.842	39.3481	35.1203	11.1709	32.3924	53.0823	3.98734	58.2911	45.6835
KCNC4	252.367	176.089	177.589	697.835	106.215	26	568.449	361.443	648.582	652.044	426.386	521.367	429.025	274.285	609.051	114.937	864.057	180.032	253.741	327.987	282.747	227.082	341.278	79.0633	90.0506	130.557	126.43	103.848	122.367	220.753	652.044	98.538	958.854	611.962	353.93	850.38	168.519	146.968	225.076	121.753	89.2405	36.1646	77.9051	110.348	129.234	108.342	51.3354	55.8734	45.0127
RBM15	406.43	388.81	485.133	154.146	240.329	220.576	263.494	249.854	416.658	237.07	548.519	341.627	248.557	251.835	431.873	389.924	180.101	373.557	359.639	388.462	317.297	388.285	448.101	421.804	470.101	388.07	488.171	587.215	352.335	234.392	194.076	254.146	191.949	157.127	170.468	159.519	536.956	583.171	282.171	701.089	483.367	554.082	187.709	161.62	189.608	224.139	395.266	458.715	474.772
SLC16A4	170.665	241.057	202.032	97.4873	508.62	176.234	588.367	178.342	1138.26	712.69	343.861	1321.96	592.608	1380.25	495.506	218.506	51.5443	401.392	207.949	248.658	320.532	540.342	126.184	257.551	201.538	659.557	324.823	224.285	849.728	658.551	549.31	1896.33	136.766	280.43	542.044	330.019	207.127	202.032	105.684	265.146	93.6076	100.848	618.937	352.848	367.392	479.804	560.019	446.994	203.677
LAMTOR5	1175.94	1391.68	1250.3	1220.47	1777.66	765.987	1594.13	1639.91	2313.48	2578.09	3258.98	2353.18	2557.82	2741.2	4041.98	1806.49	780.551	1543.23	1065.54	1927.94	938.443	888.297	2050.58	1697.42	1384.65	1793.84	1344.21	2050.58	1256.62	1069.91	2668.96	1269.44	1066.58	1821.56	1293.56	1203.42	1912.37	1277.86	748.089	2246.49	1869.77	1249.75	1692.59	1272.58	1402.63	2610.51	1074.37	2037.51	5483.3
PROK1	2.05696	0	0	2.64557	21.057	26.0443	1	0	1	0	21.2152	0	1	1	1	2.47468	8.12025	4.81013	1	1	1.27215	1	1.53797	1	2.55063	1	3.42405	6.68987	3.37342	2.70886	4.32278	82.6646	24.1076	1.67722	1.60127	0	5.41139	1.66456	1.52532	1	7.56329	16.962	44	19.0886	4.33544	30.038	0	5.37342	0
KCNA2	236.924	199.291	194.348	445.31	85.6392	66.2152	348.259	540.601	404.924	494.684	853.019	260.981	357.532	321.443	286.222	339.69	503.38	186.867	422.886	646.038	350.165	244.044	222.399	128.595	79.2785	32.962	47.3924	87.3165	280.43	508.62	1157.7	44.4747	691.089	449.082	228.538	468.506	59.2975	0	101.424	6.28481	129.861	110.715	114.69	136.266	216.627	100.766	150.475	77.7278	45.038
KCNA3	24.8987	0	0	65.3038	17.1266	8.68987	46.3734	6.48101	13.9873	35.0633	27.4684	6.34177	29.3734	15.3987	16.0633	39.7342	113.481	1	25.057	40.0316	12.0253	13.6519	28.1962	5.5	20.0696	17.8797	18.1646	59.2975	3.39873	15.7215	32.3861	8.06962	63.481	66.1203	21.8734	43.7342	25.2405	29.5253	24.5823	4.53797	17.1266	0	49.0443	16.8861	62.3924	27.962	0	1	2.49367
CD53	265.146	380.291	250.025	1867.97	3761.26	1601.65	572.829	489.829	401.171	334.867	776.044	643.291	370.899	1633.45	1518.75	549.759	289.557	552.937	583.829	592.443	160.614	916.563	595.481	718.228	381.449	2260.64	210.247	471.323	1042.1	1277.86	712.873	2507.7	867.411	2046.5	2177.05	1037.28	1357.08	633.519	2012.17	927.418	1090.09	565.873	1324.54	2800.23	1351.48	934.823	587.335	746.146	1076.69
LRIF1	92.9937	100.297	155.994	230.899	241.816	125.481	382.203	167.975	378.399	275.354	144.089	301.614	695.392	403.424	132.196	119.222	131.348	94.2848	104.956	102.703	151.43	82.6646	258.544	583.43	749.089	177.589	538.956	770.38	49.7785	13.7595	96.6709	374.633	301.443	270.93	80.3291	211.747	88.1899	302.924	149.443	601.171	1090.93	1181.51	59.7848	52.8291	134.823	75.7975	338.291	756.753	478.411
DRAM2	264.089	277.399	305.785	1286.49	2043.05	542.418	506.089	447.671	489.038	406.671	908.329	445.146	550.006	874.867	698.785	370.038	176.797	724.468	401.171	419.671	221.987	326.209	443.019	640.278	831.658	1653.16	917.253	1168.61	622.259	591.152	438.81	1158.31	314.367	490.696	611.272	400.348	669.032	609.506	924.297	837.766	980.766	842.905	417.285	628.184	340.158	368.924	384.981	769.494	836.285
CEPT1	526.12	444.823	487.291	521.241	693.734	417.532	638.361	507.671	652.354	510.076	65.1962	464.924	489.475	717.203	383.177	663.816	609.051	832.013	698.576	787.595	691.392	613.975	564.146	239.538	834.962	648.994	983.684	1059.97	597.975	637.703	328.69	1041.02	498.241	367.608	548.823	592.772	671.133	625.399	720.633	203.854	584.741	620.019	529.804	569.576	628.696	563.981	674.418	831.848	438.323
DENND2D	48.9177	88.1646	68.1582	293.513	817.861	158.722	68.519	28.7405	90.4557	17.557	218.842	41.7215	55.8734	297.373	71.1646	98.2848	98.2278	111.684	79.7215	124.323	44.038	86.0063	57.7278	45.6582	116.5	502.329	84.1329	112.399	60.5886	123.12	20.9494	665.544	28.3734	260.152	184.956	90.3228	159.241	484.899	201.171	288.759	8.6962	17.9684	201.468	430.538	229.627	199.829	231.975	260.481	179.766
CHI3L2	348.323	218.994	202.114	10024.7	46954.3	3842.74	8648.68	2269.75	1299.46	701.089	4431.91	9144.67	3474.87	4911.75	1731.47	63.3481	788.348	746.69	2496.87	80.7911	33.6266	305.886	2660.85	121.918	2885.7	1433.44	823.766	1970.36	738.804	1131.23	159.044	23317.5	4720.8	29931.5	16153.8	3768.58	13520.7	503.633	8319.44	2931.6	164.595	167.658	7642.62	8686.25	333.449	5377.32	763.93	9118.9	2085.63
PIFO	90.0506	85.2785	90.5696	609.323	1563.63	126.506	456.57	444.608	654.937	746.373	1361.7	363.968	782.386	623.854	701.329	75.9114	124.114	323.139	151.601	102.766	88.7468	402.291	307.608	272.278	121.437	224.918	102.823	105.12	875.532	739.538	746.146	2024.85	477.962	820.892	690.139	715.152	1707.97	61.0506	1055.49	280.658	144.506	119.013	275.354	324.405	143.696	280.924	626.639	1267.63	863.19
OVGP1	21.6329	24.1076	4.53165	47.1203	17.1456	44.2342	62.2722	102.93	52.8291	39.0759	154.513	60.6709	36.3291	59.7848	44.038	49.2785	45.1266	86.4747	44.8354	54.8608	43.3165	77.2975	69.7405	69.1266	95.2342	45.443	140.089	123.899	22.443	32.6519	101.424	11.1899	86.1835	35.6519	41.1899	119.873	27.7152	65.7911	20.6709	40.9367	76.019	139.525	19.9114	42.9241	33.6266	17.557	18.8165	44.8354	74.0886
WDR77	675.665	765.563	771.424	257.911	368.804	260.981	560.443	378.399	456.367	667.006	924.728	450.924	642.013	533.639	632.766	520.013	347.222	519.335	488.785	681.184	453.152	375.462	367.19	512.892	587.924	419.671	530.152	552.266	424.797	288.576	395.342	274.937	321.595	344.089	311.184	290.304	345.829	516.582	269.316	471.563	353.715	316.468	401.728	464.013	466.278	559.032	349.563	232.696	563.532
ATP5F1	2255.77	3393.91	2433	2811.52	3372.12	2333.85	4603.63	3682.78	4085.86	5152.37	5824.3	4396.22	6137.62	4521.68	5027.51	3874.8	2702.24	3376.23	3288.15	4021.27	3004.02	2280.37	4414.32	5310.82	3286.53	3825.56	2378.13	4278.57	3730.75	2664.4	4506.92	3343.99	3320.61	4321.23	3257.2	3807.8	3272.39	3044.66	3082.65	3403.35	4693.22	3559.22	3217.3	3005.42	2945.68	4010.01	3250.18	3162.36	4788.01
C1orf162	30.4684	83.3038	82.7975	541.342	1085.41	332.304	96.1076	222.956	114.519	93.6962	591.152	140.259	90.5696	199.601	68.7342	142.222	75.3924	221.911	227.082	117.658	75.2532	193.949	217.044	304.582	278.449	1232.11	254.949	306.943	185.354	226.051	190.722	874.468	257.741	426.728	496.842	296	490.013	960.968	703.297	940.228	226.253	266.266	321.519	472.589	304.582	216.797	309.892	399.411	337.196
RAP1A	667.405	807.88	591.918	2164.02	4233.75	1085.41	1344.91	2087.13	2037.51	1595.45	1386.09	1889.32	1671.66	2175.61	2982.06	1605.78	1381.37	1896.33	1296.16	1753.08	895.734	780.709	1845.68	2487.05	1747.73	2669.99	1371.56	2184.21	1408.66	1948.54	2045.06	1914.02	1790.09	2505.7	2443.74	1515.04	1542.79	3172.08	1389.47	3752.45	2131.09	1276.98	1417.35	1847.9	2066.94	1976.65	1584.77	2203.18	2388.73
FAM212B	662.848	625.595	441.038	1101.94	442.886	1181.26	2396.92	1657.97	3111.35	2053.35	1098.63	1614.59	1498.21	1237.99	1897.56	2726.65	1493.41	2674.46	2916.12	4915.61	3012.72	2082.28	2054.11	1939.98	2266.48	1603.56	1761.34	2931.6	2945.68	2958.32	2610.51	556.348	2210.76	1401.85	1191.89	2692.35	860.81	976.475	1189.05	527	2529.35	2553.71	896.304	842.69	1418.49	997.013	1790.09	537.873	1529.15
FAM212B-AS1	3.82911	0	4.53797	1	0	17.9557	2.05696	0	23.6835	1	0	15.8418	4.9557	1.82911	16.0886	34.1456	1	23.1392	12.3165	25.7152	25.538	10.6013	15.2848	1	42.8165	18.9241	50.1646	94.7848	5.37342	12.2848	15.4177	4.66456	1	1	4.0443	0	22.2405	30.443	12.8418	6.3038	37.1139	71.6329	3.35443	2.22785	14.3924	1.42405	32.519	6.25316	17.7342
DDX20	644.69	693.905	819.747	200.392	274.57	270.93	419.544	334.513	789.899	512.437	600.12	453.804	524.715	409.848	549.873	579.449	291.759	608.715	670.627	733.873	440.867	705.93	511.968	618.19	642.013	620.753	474.032	565.873	544.551	366.829	393.171	340.886	298.937	389.614	249.399	330.095	418.614	765.987	380.867	573.684	649.519	635.81	369.601	456	459.829	456.57	739.171	512.437	801.785
KCND3	1246.03	1733.12	853.019	2016.71	1451.94	748.513	990.297	919.139	720.291	773.551	977.766	845.032	660.715	390.854	820.892	1227.27	1867.97	1715.11	1918.89	2069.08	1511.78	939.19	1769.25	1377.77	996.753	435.886	480.032	426.165	1765.92	1029.05	1551.92	278.861	2520.13	1553.58	828.101	2222.56	513.025	164.475	788.778	328.405	1992.18	2429.22	1318.15	1139.37	1524.2	759.57	1885.32	818.177	754.057
RP11-88H9.2	80.3544	96.5	88.5633	107.228	133.127	50.7342	47.2342	46.5633	43.7342	45.2658	56.6835	64.2722	45.0949	10.5823	53.8228	116.019	135.703	134.38	114.449	114.747	89.9684	107.608	151.215	113.848	107.342	60.019	54.4557	72.0443	61.6203	32.6835	81.3101	10.0063	122.924	163.722	58.5443	121.259	68.6139	24.7595	61.3671	45.8228	142.886	167.734	174.139	192.987	211.747	129.759	151.43	96.6709	238.032
CTTNBP2NL	904.639	960.475	1040.73	513.291	820.329	515.601	800.196	598.551	1086.3	547.532	386.411	642.323	576.209	865.918	741.614	862.443	749.69	1204.04	1454.91	1064.42	1073.28	622.608	682.196	781.5	1104.14	793.234	1253.47	1392.04	776.044	755.266	410.272	785.576	546.816	588.734	660.867	647.785	594.911	778.481	635.044	776.044	957.684	987.38	922.728	682.329	770.196	738.31	1008.42	946.38	579.576
WNT2B	65.1582	84.3354	100.089	168.405	48.0823	141.633	100.816	84.1962	84.2722	89.3101	46.2658	92.6076	64.7215	134.949	58.7025	60.8734	156.057	111.728	105.949	109.006	68.7025	83.5886	79.1899	127.582	195.892	61.1899	311.861	117.032	72.9241	111.62	120.696	118.943	41.943	100.93	117.032	48.5696	35.2785	96.6709	56.0759	51.7468	90.4114	153.899	189.93	80.2848	114.449	133.994	226.253	232.778	47.9304
ST7L	274.285	281.981	314.601	160.557	290.095	119.519	309.69	313.487	295.905	367.5	534.608	247.418	341.816	414.266	294.449	374.38	169.576	452.487	347.222	392.544	331.589	323.373	258.614	297.854	504.38	367.93	540.601	612.816	361.222	328.62	257.354	260.557	264.62	210.627	260.354	221.987	284.019	269.886	211.861	253.418	262.38	349.715	233.335	315.797	347.222	349.911	479.646	355.658	318.335
CAPZA1	1458.52	2796.41	1874.09	1936.97	2903.67	2409.28	1696.03	1249.75	1302.08	975.835	875.937	2030.07	1290.03	1407.53	1766.53	2784	1472.77	2167.77	2129.65	2517.06	1366.92	1331.03	1349.78	1428.36	1963.13	6541.5	2290.47	2713.71	3164.11	2711.42	1272.92	2739.91	1024.85	2248.15	1907.53	1243.18	3745.7	6609.23	2737.18	5770.1	1628.3	1351.48	3190.06	2743.67	2440.77	3212.21	1640.4	1687.54	1884.19
MOV10	803	882.747	813.133	323.139	256.816	285.361	620.019	525.019	574.032	688.399	1344.61	700.778	509.462	756.057	589.981	602.386	391.601	1261.97	793.234	1043.56	788.956	1228.44	215.152	418.614	914.449	733.323	1618.3	816.342	1082.12	998.595	437.854	1184.44	407.595	825.924	804.911	875.278	989.608	1672.17	717.538	1447.31	371.158	522.57	487.778	527.848	631.044	438.962	857.468	587.778	377.19
RHOC	2675.76	3291.82	2437.65	2332.17	3525.85	4218.14	7792.24	4162.2	8371.07	8592.05	7952.89	9226.59	7669.35	9721.54	9650.9	3639.27	2003.74	6619.24	3650.34	3745.7	2365.06	3943.57	5702.36	6242.25	5116.9	7822.82	5188.92	6453.03	7152.39	5102.13	4846.94	6120.79	2437.65	5520.15	5606.85	3906.29	6756.64	8202.08	3951.13	8537.77	5266.06	3329.98	5214.27	5645.11	5722.19	6389.45	4672.34	5057.05	12424.8
PPM1J	40.1076	15.5759	18.3481	106.101	48.1076	35.0063	58.5443	117.734	81.0063	45.3101	56.7215	109.095	80.5949	182.146	50.0063	101.506	134.323	59.7215	34.9051	37.443	32.8101	47.481	47.6203	5.50633	80.3544	23.2785	62.962	102.525	115.652	61.6835	107.101	111.778	73.4873	191.07	81.2089	124.272	68.6392	106.589	44.8354	63.481	9.61392	2.65823	66.9177	21.3038	65.4557	59.4747	61.1266	152.354	38.3544
FAM19A3	3.82911	3.76582	2.64557	1	1.57595	1	42.2785	3.5	63.3481	57.8671	56.7532	85.0823	95.0506	26.4494	33.7342	28.8481	4.72152	16.5949	8.17722	15.1646	25.5443	13.6709	2.17722	3.82278	5.18987	8.53165	1	3.9557	122.424	90.6076	56.0127	1	1	22.3544	20.7975	42.5127	1.52532	12.8418	1	4.55063	1.52532	0	5.59494	5.31646	9.65823	8.5	11.8165	1.55696	0
SLC16A1	1173.62	1319.49	2014.16	1027.58	1496.62	1122.27	2566.36	1466.1	2430.15	1872.44	1458.52	2125.16	2867.06	1696.03	1694.95	2984.99	1017.38	2188.8	3119.46	2782.63	2148.87	1605.78	2860.25	2478.44	3650.34	3519.73	2989.29	2665.59	6580.63	3639.27	1448.86	2766.05	1158.03	1288.44	1608.57	1185.31	8537.77	4506.92	4221.32	6335.05	2146.6	2579.22	2574.01	1549.25	1785.59	2161.01	3123.91	5140.98	3938.36
LRIG2	781.5	914.449	851.816	993.886	779.044	599.43	1154.11	1264.84	1187.27	1022.09	580.228	754.253	797.715	917.696	569.848	674.829	1225.02	1092.54	1201.39	1168.05	931.968	1507.35	939.19	1161.18	1696.99	1314.96	1887.56	1233.59	1180.38	1258.74	646.203	679.5	859.601	564.146	849.348	902.658	683.475	995.797	744.222	669.848	1065.98	1783.61	845.032	1339.51	1269.44	671.133	919.532	935.759	679.006
MAGI3	1075.62	1052.67	1146.27	543.728	426.165	196.127	492.146	415.532	458.715	701.829	341.627	344.791	515.481	380.639	469.506	302.146	645.43	547.114	753.69	699.646	854.057	556.924	321.911	415.943	685.943	583.684	752.57	619.101	440.671	372.715	397.797	471.424	425.335	321.348	347.57	796.544	617.677	356.323	623.854	812.31	1280.5	1137.73	332.785	276.722	328.551	330.373	245.114	254.728	193.62
PHTF1	696.095	1167.7	658.854	495.133	590.576	446.437	1217.99	1010.97	1203.69	1053.98	1650	997.013	1309.71	1406.36	930.829	584.449	502.165	589.247	631.519	765.987	453.278	676.367	721.449	686.095	1072.09	1253.84	1278.41	206.835	1006.48	545.051	676.652	320.437	924.297	902.658	429.025	984.354	1019.6	1104.71	1169.78	997.677	272.886	301.266	636.494	551.829	718.797	715.152	735.981	484.506	957.272
RSBN1	789.899	863.19	947.241	374.184	309.266	220.69	583.551	418.956	633.703	514.544	403.88	526.418	617.291	525.019	579.095	789.31	424.089	820.475	628.184	816.867	667.886	376.741	531.297	539.234	745.43	432.006	651.443	755.684	353.519	272.12	429.392	342.962	433.937	301.614	289.196	481.627	390.854	579.215	318.62	515.171	873.082	828.304	318.722	240.234	382.335	423.747	563.12	596.785	599.43
PTPN22	1	3.77215	1.74684	12	73.0886	3.42405	1	3.5	1	1	1.76582	1	1	23.1139	6.20253	53.9114	1	41.943	26.0759	22.2215	6.02532	7.70886	11.9051	1	5.20253	105.835	8.6962	6.68987	34.7025	4.60759	1.67722	130.772	1.52532	20.7025	16.7975	1	31.2278	288.646	27.5759	310.108	1	1	36.3924	36.4241	45.0127	7.43038	14.6139	24.9241	73.3987
BCL2L15	10.7848	5.74051	10.5823	3.76582	1	6.43038	1.39873	19.1329	3.83544	18.4873	35.0506	30.8101	1.22152	29.8165	8.07595	27.3101	4.74051	33.0886	10.3228	14.1203	7.79747	7.71519	1	54.2722	12.4304	30.9304	6.02532	4.89241	3.42405	5.64557	11.2975	1	10.9557	1	7.98101	1	1	2.47468	1	18.6835	2.61392	1.63924	1	3.22785	4.35443	1.4557	10.962	3.32911	23.5696
AP4B1	378.247	355.171	442.57	325.361	260.753	258.544	328.082	395.709	308.854	349.443	1209.99	347.873	318.778	373.057	308.956	336.816	325.658	384.057	389.424	340.449	308.025	358.101	225.228	353.158	330.69	173.076	568.449	368.038	320.38	295.595	226.766	225.703	311.759	364.329	305.582	280.816	257.285	377.854	284.165	367.709	225.076	279.709	221.133	291.057	281.335	220.842	243.013	231.867	356.437
DCLRE1B	480.475	558.601	657.07	168.519	303.867	222.272	254.146	164.968	363.418	260.646	105.949	195.892	305.456	312.899	263.696	558.899	206.316	497.778	518.601	604.57	610.278	461.475	314.601	401.835	661.835	389.614	433.076	529.532	436.329	304.424	117.892	347.975	250.12	163.778	203.494	311.861	434.614	530.918	603	473.519	397.671	431.038	398.5	269.234	461.291	439.101	490.62	395.709	266.076
HIPK1	1563.63	1608.57	1848.44	1493.41	1947.32	1332.66	2229.2	2340.59	2575.15	2080.94	963.259	2070.37	2426.38	2665.59	2045.73	2475.77	1999.76	2787.88	2930.13	2909.25	2812.7	2436.68	1594.13	2082.92	3961.9	1732.04	3673.69	3272.39	2782.63	2570.67	2220.19	2017.41	1714.17	1914.66	2010.3	2489.02	2549.32	2214.63	2435.79	1310.42	3671.42	3474.87	1834.58	1124.96	1471.65	1895.16	2301.39	2134.64	2098.23
OLFML3	279.816	513.399	325.133	669.032	909.722	1589.72	763.411	656.196	588.867	639.981	1248.49	981.487	761.158	1884.19	1612.63	706.158	445.601	689.987	983.437	900.405	660.38	687.209	892.152	1142.16	302.924	3693.8	710.291	301.044	1639.91	1482.35	732.962	3519.73	805.101	2631.75	2342.49	1149.32	664.462	8094.73	655.259	5824.3	693.905	477.785	1629.23	1596.32	1393.15	1260.28	879.006	844.038	1348.37
SYT6	95.0886	97.1013	93.8544	151.671	79.2785	435.886	239.025	124.272	160.063	104.266	216.411	286.468	101.987	635.165	115.759	41.5506	341.133	57.1582	51.5759	94.3354	66.2785	79.1899	165.639	559.734	235.19	33.7595	257.741	728.146	61.6835	55.6709	11.3038	117.032	405.19	138.133	360.627	155.994	52.8291	34.6456	107.854	30.481	520.418	336.544	441.437	551.981	912.937	489.911	90.9873	49.0253	131.247
TRIM33	1672.17	1824.33	1744.54	800.196	661.013	624.93	1154.36	1250.01	1410.88	1115.82	1106.61	1085.73	1112.35	1074.37	1074.37	1473.99	1296.16	1626.33	1921.83	1770.29	1576.75	1175.63	928.323	1194.01	1392.4	803	1612.63	1301.76	942.943	1083.85	825.506	930.829	1204.67	953.285	1036.99	1250.58	820.892	880.019	1016.87	931.494	1036.79	1440.49	985.892	1098.85	1304.29	960.766	886.139	891.247	605.487
BCAS2	1048.68	973.519	1175.36	1629.7	1578.44	641.234	1472.44	1171.96	1302.39	1420.75	1550.06	1579.38	1656.49	1416.97	1403.99	1223.21	1154.11	975.582	1120.33	1291.39	924.918	892.373	1525.01	1401.46	958.203	1011.63	811.5	1512.55	994.892	840.677	1642.46	1084.41	1568.51	1568.51	1254.75	1513.81	1301.76	1404.39	1095.27	1709.98	1298.18	1040.15	951.646	882.747	852.013	1084.9	1103.02	1669.78	1843.92
DENND2C	68.057	179.12	193.449	53.1772	48.1392	15.5253	72.5633	38.6139	36.3671	23.8608	148.709	83.8671	135.816	35.3797	61.9241	11.0759	33.2152	25.1519	34.9177	10.9494	7.81646	37.2089	45.8544	28.2215	12.443	48.3608	16.0443	23.9494	27.7532	35.6139	59.557	22.0506	91.2278	33.5316	46.5443	34.6646	6.58861	55.5063	4.48734	24.2785	74.3228	67.943	108.234	108.943	104.544	67.7342	32.538	49.8354	15.7278
NRAS	2077.25	2608.27	2524.39	915.918	1576	1097.1	1238.56	1187.02	1527.91	1163.26	1090.09	1128.35	1329.64	1230.25	1586.15	2825.54	1199.68	2298.97	2225.06	3188.3	1996.89	1347.04	1786.86	2220.19	2517.06	2108.61	2175.61	2481.37	1808.04	1392.4	898.905	1544.54	770.975	1115.39	1078.81	1080.89	2605.15	2456.91	1548.86	2410.21	1939.98	1869.77	2695.84	1923.6	2494.97	2948.72	1939.36	1867.97	2452.18
CSDE1	11758.5	12424.8	13018.8	12424.8	12384	6677.32	12467.1	12467.1	10902.1	10160.1	12968.9	11174.8	12339.3	12595.1	10685.9	7547.21	10419	12512.5	14145.1	13268.9	7836.46	9608.77	10658	11684.6	16397.5	10106.3	14824.7	13848.6	9844.15	10865.8	9542.43	9499.59	11722.6	10132.9	10902.1	10543.2	10241.9	13623.1	12555.6	10715.6	10075.7	13969.8	12130.5	12339.3	12820.6	11379.6	9542.43	8994.46	7396.13
SIKE1	994.367	1162.09	1213.66	414.93	526.12	482.93	918.741	694.557	940.494	867.614	822.652	855.753	1150.68	979.348	935.962	1490.2	663.285	1134.15	1237.05	1407.22	1134.7	711.437	760.089	902.886	1374.84	961.835	1196.28	1250.01	890.848	728.146	540.715	815.905	537.57	551.044	468.367	820.703	914.222	1208.25	531.468	1039	1130.65	940.006	839.905	601.563	797.715	1027.58	876.114	773.551	1136.31
TSPAN2	8.76582	3.78481	6.98734	33.1266	43.057	103.924	11.1709	11.557	12.0127	14.3418	3.64557	3.93671	4.96203	15.4051	23.481	28.1392	80.5949	1.99367	24.1076	11.9051	4.97468	0	8.8481	1	24.481	15.8608	35.8734	48.4241	7.51899	7.6962	12.4114	88.3924	65.6899	97.1013	60.7532	191.405	175.43	107.342	160.278	168.051	5.57595	9.29747	10.6013	5.34177	4.36709	17.5823	1.48734	11.2532	7.65823
VANGL1	196.127	228.177	265.975	81.1646	167.367	217.329	230	157.019	315.892	187.203	73.9684	206.468	207.949	200.335	175.253	184.81	71.8924	308.854	380.494	464.108	359.949	380.494	122.741	291.057	328.905	547.354	266.911	224.386	231.867	151.513	54.2722	73.0127	45.4747	70.8861	62.443	96.8924	46.1392	195.981	44.8481	68.7342	223.766	251.734	143.006	36.4557	67.519	63.3987	350.468	189.728	228.177
CASQ2	0	0	2.65823	13.1329	42.1646	0	3.0443	2.5443	1	48.9177	0	2.00633	1.24684	9.66456	1.32911	0	22.4937	2.87342	1	2.03797	0	2.17722	1	39.3101	3.42405	52.8291	0	6.68987	0	3.61392	3.51266	11.1962	22.038	1	4.98734	12	1.52532	0	9.36709	1.52532	7.56962	7.22152	2.43671	16.9114	3.21519	21.6203	2.93038	0	0
NHLH2	31.4367	8.64557	3.5	256.918	466.184	3.4557	3.98734	69.9873	34.2722	16.5949	280.816	16.9557	18.4114	33.6266	38.8924	4.0443	66.7215	7.79747	5.3038	7.91139	1	18.7658	6.75949	73.1962	124.854	1	87.3797	153.051	0	7.70253	18.0316	3.90506	217.506	22.3987	41.2025	24.2785	11.8481	3.55063	45.9367	5.48734	0	6.34177	3.36709	39.9494	5.56962	25.7785	0	0	4.96203
SLC22A15	53.4304	94.2468	37.2215	493.475	458.348	57.7278	210.184	368.392	208.038	323.709	454.918	183.038	248.658	267.582	191.506	43.6203	550.449	91.462	45.7342	64.462	44.0759	84.3861	147.563	256.627	42.8671	24.4177	65.0696	49.2342	33.7342	236.646	306.943	70.9747	533.12	234.848	481.12	276.93	187.424	211.57	83.5886	136.443	7.58228	15.7785	100.848	115.759	167.082	84.1329	73.2722	132.259	151.785
ATP1A1	9672.99	9630.96	10543.2	13173.6	6959.53	9897.49	17005.2	15767.6	14897.3	9410.16	10359.7	13320.4	19544.6	22600	10270.6	4466.27	6882.46	9998.73	7484.15	5513.96	5157.32	7908.99	7615.77	5157.32	9792.02	8592.05	9792.02	8269.8	13320.4	9118.9	11338.2	14765.3	27345.9	7669.35	7848.81	10327.9	10106.3	10185.9	10658	11446.1	3639.27	6210.16	5796.56	7998.48	6829.84	5708.82	10511.7	9499.59	5002.9
ATP1A1OS	35.3734	66.6835	50.5443	14.2089	66.4557	9.74051	11.1899	17.1709	12.8987	24.9367	20.1582	7.16456	4.97468	18.7658	27.7152	63.9937	18.6456	36.8734	32.519	52.6013	52.8291	41.2342	29.2722	60.6266	84.8418	21.1899	64.057	78.943	57.5823	38.4684	30.3101	12.9937	18.943	7.91139	8	10.3228	41.2785	19.6962	23.6266	33.0127	111.373	90.6076	41.6835	51.6962	62.443	50.4747	39.4684	26.9241	17.7532
CD58	336.133	484.354	465.684	160.614	396.31	283.392	279.196	231.006	490.487	212.316	859.981	543.728	317.778	697.69	477.291	343.994	100.089	492.449	253.829	276.329	222.076	281.494	106.962	98.6266	176.797	796.741	149.38	183.12	605.753	462.576	766.171	586.911	194.076	481.361	393.171	130.557	593.057	770.196	306.614	1248.49	71.2215	37.0316	217.506	224.139	210.424	236.082	435.108	491.12	712.873
IGSF3	3542.29	4221.32	4498.92	256.994	111.563	324.025	394.797	412.152	2351.39	693.734	145.962	621.373	604.57	916.759	312.696	1441.59	369.722	1877.74	2182.63	2136.14	2611.62	1875.32	227.291	300.348	1029.74	556.924	925.171	934.373	1121.41	686.987	411.392	619.88	338.443	251.924	290.677	275.772	1745.02	225.544	2361.52	256.627	310.848	41.3797	707.785	724.063	878.013	894.386	3995.9	1647.7	155.114
CD2	11.8671	1	14.5	35.3101	91.9747	42.0633	1	1	1	1	8.47468	1	7.88608	36.5443	1	121	13.6139	41.0253	59.9747	155.367	16.9747	79.2342	2.90506	36.2785	0	266.671	13.2595	1	10.8671	12.3165	0	131.848	3.91772	97.1392	43.1835	26.1835	13.8544	244.582	44.8671	329.93	3.49367	41.443	37.3354	69.7405	1.3481	3.37342	18.8291	103.025	20.7785
PTGFRN	7778.38	10185.9	11600.3	694.557	901.949	2361.52	3906.29	1588.9	4295.53	1938.16	1332.06	3483.18	3359.3	3440.98	2028.74	4417.69	1739.18	4898.8	6043.44	6154.68	6647.97	3728.58	1390.3	1664.13	1865.59	2084.96	1639.45	1246.95	4007.17	2997.86	1545.46	1700.04	995.361	1237.99	1121.7	1257.85	3093.27	2479.36	4124.09	1677.95	271.411	204.209	3128.19	1955.59	2572.91	2408.39	3978.92	2297.36	1386.51
CD101	143.601	239.759	300.544	13.1582	19.2405	48.9177	122.475	51.3608	145.38	87.8797	201.329	129.373	95.0886	112.152	70.1772	119.266	44.1266	144.709	107.228	146.348	189.88	195.19	32.5063	36.3291	39.0063	64.8544	37.1139	28.2405	171.861	131.019	54.2975	74.3228	18.2595	49.3544	52.019	74.2975	55.3418	38.1962	92.0696	31.7722	7.59494	2.65823	50.1646	73.3228	105.608	69.8734	100.297	36.7722	6.74684
TTF2	377.348	441.677	450.038	205.203	326.519	204.272	220.259	326.519	265.513	281.241	182.506	209.082	327.076	396.854	217.506	281.241	250.804	395.266	370.766	450.652	334.285	400.81	157.494	218.842	430.703	341.627	551.62	389.861	317.165	252.81	121.671	325.544	150.019	210.728	193.62	201.703	195.253	224.285	125.165	219.089	138.614	149.747	496.5	487.665	542.835	496.228	245.209	197.481	232.494
TRIM45	332.69	301.443	360.5	102.108	109.563	138.854	79.1899	152.108	92.5	152.057	178.892	117.734	112.272	136.127	110.07	261.241	141.253	453.278	295.342	428.778	284.019	353.032	81.0063	209.386	252.899	157.411	446.196	211.367	199.506	172.513	103.848	167.734	74.3608	82.2722	146.513	138.133	318.778	184.81	265.975	216.835	103.975	99.7848	207.696	242.437	316.095	229.627	164.165	157.494	192.987
MAN1A2	1352.59	1312.58	1264.48	1103.37	701.665	1193.72	1896.89	1611.27	2310.06	1754.09	652.627	1391.68	1697.42	1878.86	1371.18	1611.27	1793.84	1745.02	2467.64	2382.02	2310.06	962.032	1732.04	1513.34	3018.42	1920.09	1895.73	814.753	1650	2367.54	1295.47	1255.09	1810.75	2104.22	1649.49	2478.44	850.81	2721.88	1037.54	1399.72	1602.19	1797.54	2216.91	1811.31	2260.64	1951.8	1779.27	1220.47	820.703
FAM46C	46.7089	95.3165	87.2595	67.7342	172.335	106.101	21.4051	18.1519	50.0063	16.6139	5.56329	24.3797	19.3671	23.1266	24.481	126.924	13.6203	8.86076	40.2405	24.3418	24.7595	4.93038	31.4367	190.494	6.75949	162.595	25	55	49.2342	36.519	3.51899	203.576	28.3987	15.2278	28.443	26.2025	94.019	158.949	116.291	203.93	445.019	270.234	228.968	86.2532	78.7089	150.532	55.0506	77.7975	249.487
GDAP2	332.07	329.551	324.709	122.791	345.829	207.304	412.051	231.089	400.253	438.962	155.234	255.532	608.392	438.677	240.494	198.253	254.835	316.981	434.203	412.646	374.532	359.949	343.184	383.652	706.797	332.304	720.291	714.31	302.557	269.987	135.816	372.5	327.987	204.209	244.215	252.589	389.025	420.456	445.146	472.184	520.582	971.253	310.665	276.835	307.513	197.07	303.348	394.152	254.728
WDR3	929.956	894.152	1090.34	298.386	459.468	379.873	758.222	441.038	859.133	527.734	306.741	686.095	661.968	563.804	468.759	859.133	452.253	872.449	1121.7	1036.79	971.684	799.823	615.177	893.5	1168.33	780.373	1015.2	1157.48	828.304	638.158	261.114	642.443	528.07	429.241	433.076	526.873	516.342	1014.68	608.392	606.532	1046.44	1109.15	954.234	768.215	875.278	921.272	973.329	825.506	570.905
SPAG17	2.08228	5.74684	9.77215	4.79747	65.3228	0	44.2342	37.3354	149.747	57.9114	89.7342	104.816	74.3608	116.31	31.038	1	0	1	4.08861	1.32911	1.31013	1.37975	5.72785	0	1	0	9.55063	0	81.1646	38.481	0	188.981	12.0443	82.2911	77.057	12.0127	16.1962	14.7152	21.5886	0	0	0	2.4557	0	1	1.48734	1.5	1	0
TBX15	137.348	164.165	175.949	19.5506	31.3228	205.203	48.2911	36.2468	136.266	48.9747	34.0886	72.8734	79.0633	93.3861	56.8228	93.1456	12.5253	116.69	110.823	72.0886	134.823	48.4241	11.9177	36.3671	444.386	491.12	421.127	228.348	382.335	239.538	60.5506	350.259	51.7468	65.1962	60.7785	75.4494	174.582	1296.86	56.1076	940.494	114.475	63.8544	344.639	209.854	228.538	243.778	139.209	160.943	14.8354
WARS2	304.228	364.684	403.671	106.158	259.69	106.158	220.348	93.6962	331.032	201.823	468.367	231.544	300.196	271.038	231.006	233.272	71.962	277.816	215.152	290.601	232.165	132.924	153.203	258.918	295.487	302.696	301.044	379.405	270.665	153.532	176.234	213.766	140.089	127.665	100.816	119.962	229.07	384.981	138.854	384.671	238.766	244.278	269.81	231.006	149.646	200.835	236.177	220.259	207.481
LINC00622	2.10127	1.55696	0	40.3165	0	1	55.1203	19.1519	29.4873	17.5823	0	70.1772	47.0633	15.4177	9.14557	9.02532	28.9494	17.6076	1	2.05696	1	2.20253	40.9367	62.2025	1	24.4494	9.57595	2.43038	6.28481	2.72152	98.8987	1	60.0759	41.4937	2.43671	28.2975	1	155.652	4.48734	93.8544	9.62025	21.3608	2.47468	1	1	1.5	1	16.4114	1
ZNF697	216.411	209.69	208.038	89.3101	72.3544	69.2722	116.5	68.7025	93.2911	70.7278	48.5063	104.88	117.949	75.4747	68.7532	127.873	87	109.614	145.823	137.203	150.019	88.5253	187.361	211.747	184.81	88.2342	137.671	167.006	54.1203	46.7848	80.4873	48.9177	76.0949	58.8165	29.5823	68.1962	74.0886	697.392	94.5063	408.899	185.019	186.127	109.462	67.8354	109.943	92.2911	127.329	100.886	125.392
PHGDH	2905.14	2686.23	2726.65	2234.86	3805.3	321.797	2076.55	3933.39	5501.85	6275.24	6541.5	1768.78	3345.99	943.829	2893.96	1428.73	2511.89	4147.8	1574.63	3238.17	3267.1	7106.67	2613.72	9948.72	1987.03	608.886	958.633	1800.81	1558.37	2686.23	2952.87	2307.53	3076.76	2445.62	4676.58	5066.91	4736.36	772.057	5770.1	1633.45	1846.82	3783.18	2001.77	2183.35	3987.86	2042.26	1265.68	912.057	823.608
NOTCH2	8757.78	9364.93	9971.58	1686.61	1910.41	1407.22	3585	3540.25	5183.59	4071.86	1912.91	2739.91	2640.67	3184.96	2996.28	2066.15	1777.66	4869.51	4456.06	3628.77	3150.95	3157.58	2220.19	2294.15	5230.45	4275.03	5052.01	2727.84	3805.3	3481.29	1667.37	2930.13	1261.27	1416.97	2730.34	2873.73	3470.97	9320.34	4027.46	4317.52	6105.2	9743.58	1798.04	1519.65	1859.21	1506.17	3959.7	3231.16	2309.19
FAM72B	150.228	189.12	241.905	39.5253	55.1582	100.582	22.4367	29.6835	44.4747	12.6203	147.69	42.5886	28.443	81.5949	47.1203	140.772	57.9114	117.823	163.013	137.272	177.418	221.513	56.6835	52.3481	157.411	113.114	121.918	259.506	142.139	68.6392	37.6582	99.8734	51.7848	44.5506	54.6899	30.3101	86.3671	170.234	87.5316	142.297	37.943	31.0633	150.797	214.196	248.658	152.19	83.3418	28.9937	22.6646
FCGR1B	41.3797	66.7215	34.3734	314.981	654.418	152.525	104.741	22.443	42.8671	39.0949	444.278	114.373	62.2342	137.968	95.7215	71.6456	55.3101	54.5506	87.3165	83.8038	35.8734	81.7342	53.2722	191.405	53.6392	243.918	26.943	22.8987	185.468	255.203	183.835	412.646	105.747	323.709	327.076	110.07	175.494	244.677	193.949	294.266	131.019	114.652	113.032	436.804	136.842	128.595	75.6392	90.8165	129.057
SRGAP2C	262.88	316.886	381.329	75.8608	111.62	128.848	52.5253	81.6329	61.5633	53.6519	9.21519	29.7025	51.0949	75.538	53.8797	251.013	172.424	246.354	281.892	258.918	354.12	244.911	64.7025	71.1646	226.051	94.3354	194.557	193.62	153.152	137.12	41.443	104.544	74.4177	60.0443	104.494	69.2911	72.8038	222.076	93.1456	87.2278	203.747	193.386	192.291	104.544	143.778	158.329	155.114	71.8038	21.6835
FAM72D	71.0886	103.709	129.234	7.94304	2.64557	47.981	1.42405	7.5443	39.5759	2.78481	1.78481	3.01266	8.96835	33.6392	19.3544	56.0127	12.5316	36.0696	67.3291	58.7532	69.8734	8.78481	2.20253	23.2025	73.7658	17.8987	34.1456	149.38	24.4494	12.3418	7.05063	25.2405	16.2089	6.02532	8.01899	3.5	22.2658	59.6835	51.3608	181.627	25.0127	3.59494	22.038	71.8418	146.443	31.7722	21.1899	1	4.97468
PDE4DIP	7396.13	7642.62	7082.53	5645.11	4389.51	3390.09	10570.5	10388.3	9476.62	10075.7	6667.68	9248.38	10300.3	8704.68	8994.46	2214.63	5989.5	5435.11	3903.42	4053.94	3509.93	4421.42	6706.22	4753.68	3002.34	2695.84	5027.51	2379.04	3022.7	5783.92	7822.82	7683.92	8955.97	8592.05	8667.98	16476.6	7863.57	4085.86	7749.73	3580.54	7560.36	8833.73	2705.65	3984.58	3501.32	2877.65	5762.13	4804.53	3825.56
POLR3GL	885.759	1015.41	865.367	796.373	1126.09	1129.18	789.487	940.949	1112.35	1187.02	1514.2	1165.8	1168.33	1307.04	1652.75	1034.06	618.19	1037.54	628.386	997.481	774.241	833.576	1263.88	1764.37	796.544	1395.31	717.203	746.373	881.525	734.937	1440.08	1063.17	945.158	1311.37	985.133	842.304	1021.11	834.133	775.361	919.778	2489.02	1259.61	1168.05	1270.94	1474.3	1418.1	852.563	790.12	1788.54
PEX11B	730.038	865.918	999.785	720.867	455.646	569.987	763.57	782.203	902.424	795.722	463.19	846.69	889.57	846.291	873.696	644.215	809.013	953.127	466.475	715.633	538.418	605.753	729.392	672.899	541.051	756.215	451.032	327.987	585.152	504.158	639.981	659.557	1049.93	788.057	565.873	789.158	763.19	446.823	605.899	577.051	924.089	709.734	398.595	395.975	466.361	544.905	767.835	763.19	640.766
ITGA10	31.4494	36.8354	20.5823	23.4241	7.83544	33.1962	94.2468	177.5	83.2532	100.297	72.5633	137.525	96.4367	130.652	93.1899	25.538	71.1646	78.7722	54.1076	22.2405	41.1519	38.7468	71.962	69.1519	11.2532	261.114	279.038	10.4241	75.9114	158.329	75.3165	18.8797	34.8608	61.8861	115.652	27.4367	40.1519	1366.25	23.6835	274.722	27.8734	82.6646	40.7152	93.038	78.019	23.6266	24.7405	32.5949	567.329
ANKRD35	190.816	159.892	109.943	499.063	547.937	336.943	768.563	554.57	867.614	1029.53	1321.65	779.044	930.69	696.241	937.133	360.089	334.158	482.684	275.772	324.335	396.696	444.278	284.481	394.152	316.272	270.665	210.968	272.886	185.563	346.43	1187.55	882.918	712.873	853.209	1146.76	845.627	319.519	391.089	237.07	260.234	68.1582	52.5506	122.696	227.557	117.032	152.266	330.203	326.519	85.6709
PIAS3	1181.26	1251.24	1223.21	485.133	477.437	487.291	620.93	540.715	632.127	589.373	86.943	494.044	430.304	633.861	408.576	692.892	650.911	832.215	799.823	745.063	772.057	700.304	469.209	532.703	659.051	438.456	689.646	531.734	645.924	578.462	348.658	536.532	542.835	406.785	523.082	554.234	689.987	1281.18	486.791	534.316	614.892	743.184	621.462	501.937	615.329	576.481	581.734	554.234	393.589
NUDT17	141.19	154.81	163.443	37.4051	88.7468	87.1013	81.6899	61.2342	86.5633	112.525	16.5127	83.9177	71.1392	84.8418	103.392	146.443	72.0127	150.652	99.481	110.886	139.329	111.304	77.3481	103.392	95.2658	29.7025	129.43	142.646	158.456	82.4241	122.791	41.5506	87.4241	34.5696	93.3861	94.5506	66.6392	75.538	58.1519	43.0443	109.513	97.5443	134.165	123.715	135.892	197.165	132.861	139.658	104.956
POLR3C	767.411	778.285	837.582	500.19	611.791	421.804	368.69	392.038	400.348	330.968	933.5	387.861	406.228	382.741	381.994	478.791	371.405	635.475	482.108	593.209	404.62	519.063	395.709	496.639	532.316	503.494	520.709	505.741	465.323	385.633	395.437	346.089	364.918	372.715	334.608	352.639	452.772	882.918	398.715	823.228	424.456	400.127	413.772	464.108	492.449	425.741	425.741	389.861	478.57
CD160	19.1519	28.3481	47.8354	0	3.60759	13.1139	30.4557	18.1646	14	27.3291	5.56962	20.1772	19.3797	49.3544	24.519	24.2785	9.46203	24.1203	26.0823	35.3101	15.8797	31.8987	6.76582	7.36709	40.9367	21.2089	51.019	21.0443	29.0759	15.7278	1	9.07595	3.93671	4.27848	4.05696	5.37975	2.43671	33.3797	2.43671	3.49367	11.6076	23.8418	9.64557	4.27848	8.53165	2.28481	6.99367	19.5506	10.9494
PDZK1	20.3671	14.5253	49.7468	7.09494	6.76582	7.37342	28.1013	20.2975	61.6203	41.0506	16.5253	38.8924	19.4114	27.4367	38.9177	28.8797	4.75316	19.7848	14.943	23.019	30.6772	19.7025	3.82911	28.2405	51.9177	13.6709	48.5506	45.443	25.5886	7.70886	15.4177	14.0443	3.9557	4.3038	5	10.3354	6.59494	62.1519	10.3671	22.462	10.6013	4.48734	4.58861	4.3038	5.57595	5.46835	45.0949	7.35443	21.7089
GPR89A	434.759	575.962	420.456	332.5	371.297	295.266	339.57	292.361	463.854	399.639	880.437	393.861	307.127	365.665	366.734	257.285	190.057	343.044	275.861	348.88	272.766	491.949	307.747	590.418	393.171	381.994	314.196	301.158	251.633	303.348	148.829	343.044	263.335	240.12	341.133	250.943	184.462	429.861	144.089	419.804	226.316	263.905	205.127	315.07	291.057	270.766	322.399	235.272	143.076
PRKAB2	1258.14	1240.06	1604.4	1254.75	688.399	1055.73	856.759	787.424	845.241	719.816	495.949	792.089	842.69	551.62	840.848	671.133	1126.09	921.006	1036.3	993.405	696.709	652.044	1079.66	909.323	1076.69	733.532	1118.44	956.835	608.715	622.608	735.658	341.918	533.241	668.006	653.816	738.101	986.88	915.07	425.335	668.842	1211.76	1440.94	785.994	573.684	767.063	1033.56	688.614	1951.8	1210.94
FMO5	321.519	388.367	425.582	120.215	253.494	32.057	58.5949	161.741	146.443	152.108	290.677	114.449	146.722	167.31	85.1646	22.4367	52.6329	41.981	49.8354	49.3038	39.8671	28.0633	52.2722	65.1582	60.2848	70.8861	81.3101	47.462	115.715	95.2658	112.987	75.6392	61.1899	84.8418	63.2848	80.0949	93.038	73.1266	45.962	68.7532	111.468	38.1329	233.43	331.665	218.443	212.842	118.709	203.677	83.6962
CHD1L	1696.03	1744.02	1846.82	1390.3	2011.56	1114.78	1316.77	1527.55	1466.55	1516.73	1134.7	1086	1157.7	1392.4	1035.35	961.576	869.778	1233.59	1461.82	954.063	695.063	1256.62	1487.3	1593.23	1461.11	895.93	1642.89	1515.87	1633.87	1673.16	1066.78	718.797	797.367	745.43	850.38	734.063	1176.8	1149	624.038	1327.97	1231.83	1287.52	1253.84	1569.01	1622.18	1254.75	1576.39	2838.57	1458.94
BCL9	1551.45	1426.74	1650	415.07	511.658	496.5	1137.45	584.291	1334.69	677.146	334.867	814.918	871.867	1077.19	382.063	471.563	718.228	674.709	944.949	986.354	1128.94	1000.7	637.557	716.797	1094.97	717.538	1035.81	730.234	738.994	604.57	327.627	637.101	639.981	552.703	585.595	870.348	927.848	622.437	1181.89	377.854	850.38	1430.15	509.158	513.165	841.278	415.177	1197.24	931.722	391.411
ACP6	553.31	556.07	534.608	275.025	309.361	261.892	407.342	331.665	373.184	553.31	824.741	516.342	484.614	970.272	368.475	143.405	133.411	298.07	215.241	202.158	177.5	295.734	211.025	237.785	601.462	763.57	928.601	262	430.089	280.038	191.506	360.297	90.6076	184.209	212.601	205.38	423.513	435.658	326.013	1301.09	223.854	233.158	200.494	291.165	281.411	291.165	178.108	162.361	298.146
GPR89B	136.266	113.633	185.563	14.2405	57.0063	29.2722	59.4241	23.3481	32.1139	54.7975	0	47.7405	51.1519	56.5316	12.0316	107.272	41.7532	124.19	69.9177	97.9304	120.127	52.5253	11.9304	20.2595	97.4873	23.3165	62.981	74.7215	56.3481	38.5443	10.1962	16.1139	28.3987	15.2468	25.1076	39.4684	34.2089	34.6646	29.5949	33.0443	61.6203	74.8608	18.0127	20.1582	19.2405	9.67722	173.873	40.9241	10.9557
FCGR1A	211.633	285.184	171.228	1688.06	2848.45	1079.14	719.614	139.462	272.278	272.342	2345.77	1224.39	435.177	991.968	1121.99	351.228	200.392	207.576	423.981	384.671	120.215	340.316	575.646	1013.76	293.968	2149.5	119.386	231.696	982.684	1075.84	822.443	2182.63	541.462	1738.68	1779.86	681.994	1034.57	708.937	1684.7	1637.18	747.222	604.013	870.804	2425.49	765.405	940.494	407.595	678.481	958.633
HIST2H2BF	28.5127	15.6013	46.6646	28.3734	57.0506	38.4177	34.4241	6.49367	39.6076	3.83544	0	48.8671	23.3987	31.7215	23.4937	100.165	17.557	51.2785	30.0823	36.4557	75.3165	56.3861	13.1772	21.1899	113.582	57.4557	79.462	183.222	43.981	26.6329	5.15823	55.7595	30.038	18.7658	36.7278	40.3924	89.1646	38.2089	89.6076	25.4114	35.0063	43.538	76.8797	63.8544	99.8734	79.8861	45.6582	4.17089	14.8544
RP11-196G18.22	264.177	263.278	341.133	52.019	74.0063	88.7975	98.3924	98.962	165.937	126.608	40.9937	64.3354	69.0886	93.4114	193.31	64.6582	94.6139	141.411	110.886	183.975	140.259	36.2468	117.892	239.652	361.095	120.652	330.62	260.88	52.8987	41.443	20.9684	105.361	60.1139	53.0506	60.7975	77.5063	136.766	480.937	244.911	182.424	527.563	553.114	134.222	88.7975	193.949	174.139	67.8354	49.8797	189.677
HIST2H2BE	2415.94	1886.49	1963.86	840.677	1939.36	963.259	1156.09	475.69	534.184	1010.42	501.234	364.918	646.696	432.525	516.582	290.785	657.253	482.797	293.715	353.392	612.127	599.247	333.215	501.152	1312.25	769.323	1328.63	1540.54	233.158	282.854	213.696	785.797	460.956	537.304	876.747	594.747	920.177	363.772	1772.35	835.494	201.538	274.62	1626.33	2075.11	2364.27	2747.55	423.652	170.816	165.873
HIST2H2AC	40.1266	94.2848	78.8608	1	1	24.7848	2.08228	0	3.83544	1	21.2532	7.17722	8.97468	1	2.10127	72.5633	2.68987	25.1772	32.538	105.835	54.7278	17.9937	0	10.9494	58.9494	33.0127	37.1456	73.3228	32.3924	2.72152	6.3481	7.01266	1	7.06962	1	1	16.9937	46.7089	0	50.8861	13.7025	9.31646	63.3481	39.9747	93.3228	67.7975	25.6266	37.7215	38.3797
BOLA1	548.671	615.177	634.563	235.759	381.658	232.968	236.835	231.184	290.601	435.108	550.449	283.924	377.253	385.247	632.867	289.652	187.93	375.937	177.418	436	293.829	358.88	344.177	368.038	326.089	297.696	209.462	268.443	370.285	293.139	317.778	300.196	250.241	263.816	277.196	297.12	488.171	385.114	333.924	442.456	520.709	294.766	494.684	405.424	479.804	604.272	285.525	270.551	650.665
SV2A	3170.57	2250.78	2043.05	5245.43	577.348	2868.48	5735.25	4365.59	4327.98	3485.43	1640.4	4428.28	4869.51	3521.75	2542.8	2773.66	7669.35	3368.54	3263.89	3866.79	3938.36	2668.96	3350.03	1793.84	4141.78	1819.56	3034.34	2759.88	3099.96	2650.63	3853.2	1387.6	9187.37	4732.73	3671.42	7496.36	1841.73	468.652	3315.3	955.019	3197.27	3286.53	2280.37	2193.27	2574.01	2017.41	3436.53	2274.52	1012.59
SF3B4	1670.27	1801.92	1887.06	582.348	791.544	1017.8	767.241	646.203	840.848	727.589	490.171	742.671	710.766	893.93	538.019	1341.15	657.481	1222.59	1629.23	1756.11	1269.44	1246.31	827.861	1160.09	1323.56	1060.7	1096.88	1120.9	1171.32	937.354	457.323	1134.7	801.241	622.114	758	840.12	1091.72	1399.41	1171.32	1787.39	1232.41	1428.36	1025.54	926.044	1143.26	1037.54	1286.91	1222.59	734.266
MTMR11	294.544	256.006	422.38	273.563	423.747	345.475	801.62	700.614	1032.56	575.108	675.342	1015.41	853.911	1882.44	892.981	150.728	207.215	417.082	327.715	152.525	139.405	265.146	413.772	252.589	983.911	496.949	1655.47	556.177	589.373	379.873	148.886	819.215	138.278	277.816	400.652	324.025	749.089	314.854	345.722	448.354	205.557	317.601	385.449	296.715	228.601	269.987	662.848	1025.33	1223.51
VPS45	2253.9	2402.65	2153.21	1043.08	883.823	1168.05	1431.94	1446.94	1588.44	1715.67	2449.4	1619.97	1549.67	1575.49	1183.32	1363.47	1149.85	1834.06	1604	1622.18	1299.15	1925.44	1221.35	1335.35	1321.96	1095.52	1360.25	1253.09	1253.09	1266.42	1281.53	1333.01	1287.77	1265.68	1341.84	1289.69	1145.08	762.848	1292.66	953.513	1075.39	1039.22	1229.67	1496.62	1780.32	1465.34	1356.72	1081.86	899.133
PLEKHO1	3495.27	3887.58	4053.94	1413.13	1374.06	2090.02	1447.31	1356.41	1418.84	1329.64	1849.44	1866.18	1831.35	1470.45	2248.15	2559.77	1192.79	2321.42	1811.31	2467.64	1396.02	1905.27	1890.43	1840.06	2276.02	2460.94	1933.94	2592.6	980.323	1050.17	1863.84	2090.77	1296.86	2183.35	1833.51	1452.3	3268.82	4470.32	1774.53	5299.45	3073.83	2430.15	1863.84	1712.65	1846.23	1983.66	1474.71	2218.49	1755.21
ANP32E	3587.16	4351.82	4215.13	918.519	879.209	1361.37	1657.49	1318.8	2317.07	1756.63	977.987	1427.13	2157.06	1337.77	1117.03	2682.74	1556.26	2225.06	3540.25	4533.17	2317.91	1627.75	1280.13	1502.13	2122.12	1230.25	1652.75	2413.08	1493.8	1259.06	936.842	1653.72	1310.77	1327.24	1202.29	1612.16	1424.2	1600.29	2327.63	2382.94	2232.34	1525.87	1082.59	669.215	1150.4	1075.62	2624.66	3279.41	993.886
CA14	342.494	344.177	289.456	713.418	1109.34	392.342	156.165	382.899	409.133	231.778	542.835	171.228	224.139	326.994	154.076	399.987	311.759	347.222	231.354	293.968	368.589	630.43	303.867	1677.95	176.886	118.892	244.911	142.715	458.943	406.082	296.892	783.924	159.576	76.8038	169.342	110.139	78.9937	45.6076	133.601	50.0823	310.956	267.089	687.519	1096.88	1756.63	877.177	180.032	129.057	681.994
APH1A	5864.97	7036.54	6840.68	2483.22	2825.54	4942.58	3453.2	2822.99	3657.04	3673.69	2122.97	4202.27	4033.16	4480.82	5042.61	5981.84	1644.75	7356.3	3763.78	6251.24	3861.17	5405.96	3716.44	4529.53	5096.84	6029.46	3815.11	5458.35	4233.75	3426.74	2686.23	4660.62	2065.51	3129.63	3213.74	2879.03	5332.3	4510.62	4236.59	3615.73	5240.41	3990.39	5240.41	5157.32	5042.61	6460.54	4591.69	4466.27	4693.22
C1orf54	217.506	257.665	187.203	318.778	513.291	552.392	677.266	520.829	716.797	769.323	2714.86	1414.34	963.747	1071.49	1237.05	334.513	177.589	200.335	260.234	241.741	147.146	289.082	536.956	386.728	124.918	914.449	213.627	160.063	849.171	865.203	1338.5	937.816	300.544	875.532	591.494	289.557	441.816	985.646	338.443	1267.02	271.487	176.956	309.892	517.38	363.038	288.576	243.12	459.335	1822.65
C1orf51	365.899	322.639	417.88	133.671	79.3038	134.165	190.608	261.114	246.715	323.778	429.392	231.614	272.886	295.266	196.816	167.222	83.2532	380.728	157.703	218.842	281.981	446.196	108.234	98.6835	296.114	59.1076	283.835	372.209	148.709	109.829	213.766	170.665	151.43	89.8101	79.3038	114.373	174.696	84.3861	43.057	174.215	128.177	111.728	47.7722	83.2532	73.3228	50.5063	87.7595	189.778	182.652
PRPF3	840.12	852.234	942.722	514.665	475.051	768.759	869.968	1119.53	634.709	1209.68	2907.96	953.513	608.557	952.158	1002.42	683.095	587.082	1216.13	1120.59	1139.37	739.538	1220.15	444.032	674.418	1343.25	562.823	2118.46	1952.43	1090.34	1287.23	577.595	816.133	682.627	625.595	716.367	641.658	1152.75	1216.78	709.886	1041.54	421.804	681.759	434.456	810.627	757.816	572.31	508.12	640.766	621.804
RPRD2	2660.85	2275.3	2637.39	1740.84	1350.79	1262.58	1500.19	1624.99	1885.91	1357.08	978.215	1177.06	1262.26	1083.63	803.842	1270.03	1450.39	1552.71	2410.21	1944.74	1781.89	2424.53	1208.25	1615.01	2305.72	1310.77	2048.54	1650.98	1316.77	1406.03	910.114	1198.73	1331.39	927.418	1231.53	1385.03	1078.1	1349.13	1620.91	1025.77	1430.56	2860.25	873.082	1107.19	1313.96	731.272	1555.3	1571.86	765.563
TARS2	1229.67	1205.91	1266.42	772.563	642.595	662.31	783.304	821.873	837.582	856.139	1441.59	643.88	902.658	1176.8	829.209	548.519	643.608	672.335	622.437	726.177	612.696	685.57	692.209	839.728	846.937	609.051	874.253	755.886	653.019	607.709	676.025	756.215	697.241	639.81	644.69	739.342	681.342	657.481	671.646	713.259	855.576	799.823	759.019	931.051	1114.22	909.506	849.171	734.266	827.247
ECM1	287.032	161.741	245.867	267.924	132.196	164.684	363.222	505.741	990.297	311.184	1185.04	532.316	606.816	2149.5	373.759	132.797	221.032	155.392	261.114	159.044	176.468	144.633	265.044	183.595	198.12	1174.51	1199.96	144.089	1039.66	909.006	884.861	506.228	56.6835	142.032	99.6329	143.911	199.766	1666.07	135.228	1154.96	128.266	170.323	200.582	202.677	201.171	182.291	138.032	189.88	730.557
LINC00568	1	34.5696	16.4494	24.4177	8.89241	11.9367	1.4557	2.55063	9.14557	14.3608	0	0	12.1772	25.4177	4.94937	17.3544	15.3797	19.8038	11.2785	20.4684	28.443	26.943	2.21519	19.2215	40.9747	22.4114	38.1329	47.481	8.6962	12.3544	5.17089	16.1392	15.1392	1	3.22785	7.46203	8.66456	6.53165	0	1.52532	92.7342	40.3924	28.8797	6.44937	25.2089	11.8354	20.0696	9.29747	25.7152
ADAMTSL4	685.108	286.924	662.487	163.259	438.019	308.487	280.139	280.329	156.956	247.614	56.7975	173.797	59.7215	497.778	83.038	186.639	123.158	276.234	354.576	155.392	104.494	286.924	45.8924	51.3608	268.032	350.937	423.747	248.557	396.437	319.519	25.1266	618.481	76.1329	179.456	252.456	164.019	212.937	1283.42	67.6013	562.544	20.9684	39.3861	261.114	319.791	254.506	77.3481	349.715	766.709	55.2089
MCL1	16476.6	10388.3	11446.1	4190.1	7106.67	8109.8	4495.15	6293.32	11960.7	5989.5	2964.08	5022.85	5702.36	9519.84	7384.78	14376.2	3397.38	11075.3	13623.1	6589.85	6779.2	4272.02	4924.18	3646.04	7271.85	7908.99	9057.94	9187.37	6146.44	5032.87	4804.53	11802.2	5593.3	6818.87	5458.35	4525.37	10715.6	11842.3	5266.06	10024.7	7024.2	10865.8	6266.26	5620.42	4924.18	5240.41	8815.46	7534.26	5909.21
ENSA	6234.65	6560.95	5858.02	5689.33	3544.47	4396.22	6319.2	6533.18	5255.03	6353.46	8648.68	7384.78	6948.81	6194.35	6893.11	4779.46	6227.16	5349.15	3850.62	5975.13	3385.94	5464.96	5172.97	3554.72	4015.71	4979.25	3606.96	3853.2	4362.3	4193.42	8757.78	2922.92	6486.37	8138.73	5931.26	5735.25	6353.46	4431.91	4689.01	5032.87	3132.96	3050.47	2707.97	3815.11	3430.76	3268.82	3807.8	3382	3671.42
GOLPH3L	541.892	446.823	558.601	423.88	428.892	416.658	415.532	431.525	545.051	568.601	575.962	469.506	690.278	572.392	464.766	345.38	384.981	525.759	402.291	405.658	385.633	416.785	381.449	637.987	359.861	337.342	346.943	437.854	654.937	306.943	314.494	583.43	411.392	557.506	479.93	589.703	443.354	430.703	434.614	434.614	496.5	577.747	307.747	275.861	278.861	281.335	552.937	791.911	440.671
CTSS	392.456	574.462	372.209	7534.26	15852.7	4392.89	828.696	737.899	965.911	439.101	1210.28	952.158	686.532	3459.05	2363.37	1479.6	466.184	1524.56	1511.44	990.759	365.532	1507.77	1157.7	1229.67	514.544	9364.93	552.544	514.367	2554.75	2766.05	1674.06	5613.89	1373.72	3648.21	3531.93	2003.74	2472.78	2036.77	6089.01	3825.56	753.354	503.494	3961.9	4929.22	2636.12	1640.96	3338.66	3593.71	2416.82
CTSK	874.253	1012.59	653.171	264.848	321.911	283.487	200.582	161.81	116.633	145.734	189.044	183.12	158.722	166.601	124.323	216.038	135.816	247.848	196.551	249.854	198.962	297.854	120.386	145.196	298.525	3538.21	560.443	201.329	292.924	288.646	297	547.354	36.0886	103.975	138.854	60.481	335.177	4648.98	93.1899	3414.65	115.595	156.057	542.677	462.051	507.006	415.943	135.044	302.791	133.671
ARNT	1079.14	1102.47	1347.41	628.386	694.741	674.418	605.899	870.348	714.62	584.741	611.108	622.259	622.608	774.456	628.013	580.095	785.361	790.456	902.886	808.627	690.494	650.057	596.785	845.854	1053.98	782.759	1125.55	872.449	669.462	600.994	435.108	741.614	530.259	543.12	613.177	541.576	1043.56	1621.81	788.956	1334.69	851.146	1109.34	525.177	609.506	563.12	531.468	619.101	821.278	663.146
SETDB1	972.171	957.044	992.462	306.943	353.519	436.804	524.595	549.57	618.19	480.551	282.063	386.62	404.43	542.677	362.481	587.215	532.975	793.589	962.494	778.81	724.766	823.608	490.785	537.709	704.772	451.316	846.449	756.753	490.962	525.861	253.494	436.228	415.943	342.576	401.93	398.5	448.234	525.019	527.165	333.215	686.677	937.133	437.722	477.291	680.038	457.937	517.108	408.025	414.93
CERS2	2196.63	2220.19	2293.26	2095.4	3745.7	1512.18	1090.63	1725.04	1360.25	1342.2	328.405	1001.15	1165.8	1564.47	1274.26	1141.88	1740.84	1570.61	1339.1	1202.29	1151.91	1273.9	1030	1561.83	1498.66	1414.34	1469.37	1786.23	1469.37	2111.94	800.38	1569.75	1058.87	588.867	1738.16	759.962	2217.71	1727.91	1876.63	1065.98	1390.66	1349.78	1553.15	1337.04	1250.01	1480.77	1793.84	1894.61	919.139
ANXA9	355.93	268.165	327.418	519.19	608.146	357.747	317.892	467.101	415.177	446.335	1095.27	338.62	389.861	470.5	413.911	182.051	331.234	264.089	174.051	210.108	199.051	245.968	405.525	829.614	359.949	202.911	317.519	297.949	255.449	377.766	276.386	330.203	230.133	171.728	245.266	137.203	246.266	239.759	256.627	267.639	495.709	544.551	193.62	274.285	214.475	175.804	217.437	239.905	656.335
FAM63A	1133.86	1169.78	1087.55	1294.84	2153.21	865.576	933.5	1314.96	1029.29	1099.08	1394.93	683.601	950.316	1175.36	964.152	580.228	913.975	772.399	638.158	704.918	637.703	701.665	924.519	1581.15	883.62	487.139	800.38	729.392	637.38	923.627	822.652	759.386	544.291	430.304	717.203	505.462	851.342	586.747	697.544	548.671	1191.36	1382.1	579.867	728.842	665.886	447.329	568.266	603.867	1171.65
PRUNE	827.703	921.006	944.31	557.506	489.589	467.589	441.038	329.43	547.228	529.804	310.316	333.329	527.285	416.785	426.285	547.532	392.342	624.93	507.12	558.038	548.228	418.354	412.386	463.563	537.873	446.335	490.62	480.937	408.665	359.728	347.367	483.766	444.899	392.038	425.019	415.297	875.532	749.905	748.285	602.513	618.937	747.222	405.057	237.361	341.019	345.38	536.373	516.437	475.842
BNIPL	11.8987	17.8797	18.3544	2.64557	1.58861	6.43671	3.05696	9.63291	12.0253	4.78481	52.1013	7.18987	1.99367	18.7785	7.01266	18.2215	5.74051	39.1519	10.3354	18.019	17.9114	22.557	5.74051	16.5633	35.6139	11.7658	68.6392	32.962	10.8734	6.6519	1	4.67089	5.03165	4.32278	10.8671	3.5	5.42405	5.51899	7.62658	8.25949	23.8608	30.3165	7.65823	12.4304	41.7911	17.6076	1.52532	12.1519	12.7468
C1orf56	313.12	293.595	306.253	135.297	259.785	116.241	199.918	167.082	250.241	254.025	425.411	151.114	226.5	272.12	204.101	180.886	93.7595	266.266	163.057	244.911	328.797	274.285	280.43	412.791	377.582	279.924	264.778	296.589	217.652	166.816	117.032	300.266	115.835	117.342	221.513	180.93	194.456	137.968	214.956	216.968	300.424	347.506	286.044	328.797	489.475	470.633	285.595	241.057	190.816
CDC42SE1	2639.55	2763.5	2872.53	1767.09	2660.85	2857.73	2041.63	2047.14	1780.85	1776.57	952.633	1598.92	1684.7	2206.32	1996.25	2944.34	1817.28	2295.88	2672.48	2553.71	1830.13	1714.58	2142.89	2701.02	2296.66	1971.04	2835.93	2091.43	2115.52	1961.37	1349.13	1945.41	1185.31	1362.34	1854.64	1184.13	2359.7	2884.2	1999.76	1497.77	2171.94	1941.82	3713.74	3081.21	3364.85	3220.52	1571.08	1187.02	3160.85
MLLT11	2694.78	2560.95	2885.7	2977.64	438.082	2909.25	3797.78	1982.44	2089.28	1846.23	697.69	3378.27	2859.01	1544.09	1342.59	1021.63	4074.57	656.911	1319.16	1345.62	985.392	687.335	2372.86	1700.87	2234.86	747.437	2179.47	3933.39	264.709	296.892	980.323	774.665	2444.56	1983.66	1050.68	1553.15	1522.53	563.532	1921.83	965.013	3070.84	2487.94	1289.69	1366.92	1548.44	1167.22	472.449	453.019	1107.72
GABPB2	719.241	492.563	592	661.835	585.152	362.595	352.449	623.709	340.449	441.677	778.285	295.595	295.804	507.443	298.215	256.323	565.753	376.886	420.133	343.044	302.051	470.5	316.19	399.639	408.899	408.778	656.475	198.797	309.076	638.361	309.987	535.025	414.032	260.234	622.867	388.69	531.468	614.557	445.31	374.899	191.785	309.449	315.665	694.101	470.823	285.835	298.601	384.848	309.69
SEMA6C	1316.11	1154.11	1528.77	390.854	95.3797	937.816	629.468	525.177	1306.71	533.12	728.449	943.133	391.525	377.766	213.108	589.842	436.228	570.753	986.639	897.152	648.886	589.703	593.494	865.367	548.519	540.342	767.835	776.949	201.703	322.918	250.316	344.38	363.772	219.165	269.316	339.69	126.114	415.07	439.165	363.665	672.652	998.867	625.399	791.114	1334.69	292.633	280.816	277.399	557.766
TNFAIP8L2	33.5	82.1772	40.0316	154.215	469.677	187.203	105.551	57.6582	55.5316	93.7595	570.582	119.266	93.6076	193.386	293.139	70.2152	51.5759	95.1582	54.1203	143.449	59.4747	174.696	114.07	232.968	77.2975	322.032	60.481	68.3418	185.658	155.006	181.962	329.101	100.165	339.785	340.158	145.006	135.044	272.12	140.684	433.519	357.987	131.848	201.538	281.892	126.506	207.576	130.601	98.962	371.962
SCNM1	952.905	968.171	1075.39	589.127	1041.54	946.38	769.601	653.019	874.019	846.69	2138.75	1013.57	952.905	1017.1	1113.18	1098.85	420.829	1360.99	653.968	1176.8	541.051	992.93	1146.54	1648.62	1169.18	1156.09	1133.61	1783.61	638.835	589.842	843.057	804.19	657.62	853.437	825.095	685.456	1334.34	1143	755.006	1689.84	1459.99	942.943	906.861	931.253	1083.63	1162.09	1067.84	1552.71	1870.27
LYSMD1	598.835	587.468	659.051	352.114	313.12	332.392	351.158	329.551	486.025	385.937	464.766	323.373	395.709	330.968	569.987	499.918	326.614	448.652	387.222	446.994	491.12	327.418	463.418	440.544	553.405	287.709	435.81	765.696	334.684	256.816	440.449	245.209	292.576	267.835	291.677	316.981	359.513	354.12	284.259	340.076	1032.8	911.025	363.323	259.272	364.329	313.487	569.468	578.778	637.38
VPS72	2000.47	2034.03	2426.38	1002.18	1122.75	1137.73	895.127	1056.25	1060.49	1280.13	1351.48	950.981	1026.05	813.133	1013.76	1765.38	896.082	2182.63	1385.41	1680.37	1342.59	1558.37	1136.07	1969.15	1481.58	1053.69	1257.53	2241.78	1019.6	897.152	879.759	978.924	1018.09	895.734	927.848	984.633	1128.94	740.399	820.892	1014.2	2699.76	2394.13	1139.11	1035.59	1343.6	1293.91	1735.63	1977.25	1202.8
PIP5K1A	1985.71	1914.02	2172.7	901.949	758.816	1331.39	1209.99	1285.65	1392.75	1154.68	311.759	1289.37	1185.62	1407.87	1394.13	1850.58	925.171	2242.58	1687.54	1837.33	1426.04	1422.32	1137.73	952.633	1869.77	1548.02	2148.18	1820.55	1233.32	1126.41	886.987	970.443	1002.18	813.133	835.335	833	1620.91	2209.2	1142.73	1742.94	1095.27	1350.11	914.848	941.506	1067.84	1132.55	1547.62	1471.65	1426.34
PSMD4	5096.84	5696.22	5632.76	4396.22	3697.93	3424.41	3420.53	4018.53	3633.04	3682.78	7764.65	4672.34	4109.37	2992.2	4818.62	3164.11	3393.91	3743.21	2537.67	3938.36	2172.7	3326.12	3869.49	5066.91	3617.65	3759.08	3096.75	4382.63	2410.21	2592.6	4599.32	2653.87	3299.39	4106.47	3879.89	3343.99	2689.95	2965.47	2524.39	4648.98	5022.85	4368.94	3114.45	3474.87	3728.58	3775.64	3967.41	4334.68	2337.16
ZNF687	1875.32	1794.39	2082.28	771.266	879.405	857.158	1014.2	735.658	1309.03	1222.27	626.937	881.677	1106.34	853.684	1020.32	1032.35	763.19	1438.92	1592.78	1667.87	1703.39	1410.15	878.652	1390.3	1584.3	1116.47	1151.03	1049.22	1248.49	935.962	664.968	933.329	747.437	735.082	824.19	878.652	655.405	770.38	1046.22	683.601	1727.91	1720.68	1168.33	770.196	1321	960.968	1935.19	1272.58	796.07
PI4KB	4431.91	4400.22	4758.18	2529.35	2613.72	2491.93	3324.35	3272.39	3587.16	3634.88	5657.51	3087.18	3861.17	3956.79	3317.29	2166.25	2156.22	3921.84	2334.63	2676.92	2412.16	3142.91	2828.19	3204.09	3420.53	2466.65	2839.77	2672.48	2925.53	2439.83	1920.69	2360.7	2329.3	2210.76	2401.58	2511.89	2712.59	2549.32	2663.11	2357.03	2066.15	2357.89	2158.67	2585.87	2194.99	1841.11	3815.11	2778.75	2064.67
RFX5	1508.12	1893.99	1583.75	758.816	1046.44	1518.35	1062.35	937.133	1249.75	1426.34	670.228	957.044	1287.52	1224.72	1071.23	1051.37	907.348	1407.87	1173.34	1259.06	1056.48	1511.07	967.449	1573.22	925.38	1284.78	882.323	938.924	1299.15	1324.91	1061.2	1488.94	685.57	1028.08	1041.3	980.323	1962.61	705.93	1578.02	603.728	1051.37	880.437	1492.15	1210.61	1289.37	1247.91	2005.06	1317.11	631.044
SELENBP1	297.462	217.437	240.494	688.981	841.278	127.329	499.31	505.886	682.905	782.905	780.551	513.165	726.703	446.437	604.835	59.3228	712.513	60.481	76.9557	45.7848	19.9937	58.8797	291.677	307.608	32.9241	125.481	35.9051	69.7405	108.063	361.323	759.386	1328.28	694.222	625.703	760.089	1070.11	806.114	614.741	978.43	582.19	71.962	119.816	166.234	210.627	117.127	225.228	141.753	308.025	136.696
PSMB4	5562.56	6371.85	6468.72	3493.42	3687.2	4288.57	4514.34	3559.22	4281.99	4473.48	7938.3	5277.32	4907.42	5075.8	5702.36	4088.77	2177.05	4965.74	2664.4	4540.84	2001.28	4510.62	5423.55	6154.68	3491.42	5183.59	3222.12	3567.75	2551.37	2308.45	4097.17	3366.65	3137.97	3807.8	3697.93	3209.01	3805.3	4856.63	2673.45	7642.62	3646.04	3041.68	4136.18	4400.22	4745.2	5219.45	5075.8	4886.25	6251.24
POGZ	3012.72	2835.93	3019.89	1440.94	1032.56	1443.53	1572.81	2383.96	1560.08	1562.66	1609.53	1332.37	1072.09	1719.14	1329.97	1476.46	1925.99	1951.8	2193.27	2209.9	1661.71	1822.07	1378.17	1695.5	2189.49	1175.63	2697.27	1822.07	1253.47	1475.55	924.918	1227.87	1306.4	1054.94	1283.09	1287.23	1267.32	1547.62	1447.31	1143	1464.21	2401.58	1189.58	1735.63	1712.65	996.525	1391.68	1493.8	1224.72
CGN	271.791	265.671	313.12	73.3987	110.778	35.0506	56.3481	187.127	111.468	117.582	197.696	145.734	124.987	186.557	114.886	68.057	132.468	142.646	107.272	222.329	94.8924	171.228	150.532	167.658	95.3165	70.9241	104.405	23.962	196.462	203.494	71.3861	47.6076	47.6076	23.3481	96.0443	68.2595	61.7405	49.8797	158.07	61.8861	223.93	259.272	45.7848	59.4241	83.3038	57.7278	297.854	227.981	341.918
TUFT1	421.354	366.222	412.494	214.728	120.816	73.5633	124.987	127.968	247.614	168.051	162.361	140.323	242.019	314.981	112.399	236.424	226.905	133.361	171.861	175.367	175.31	135.519	100.93	63.3987	170.513	108.81	177.949	307.019	109.203	79.8291	82.481	111.873	109.342	112.057	84.2342	150.392	217.329	177.089	180.551	261.177	31.0823	6.3481	98.7532	103.639	139.658	147.019	143.778	211.487	82.5443
SNX27	2662.06	2291.42	2311.02	2119.89	2293.26	2040.91	2010.9	1958.8	1859.76	1830.74	1056.25	1618.78	1987.67	2013.46	1348.37	1913.46	2276.89	2358.79	2339.77	2246.49	2273.81	2498.87	1814.56	2614.81	2544.98	1356.07	2423.46	1813.46	1473.99	2047.95	1627.3	1707.44	2581.48	1997.59	2098.23	2257.34	1130.35	1317.42	1480.77	1071.49	1626.33	2129.65	2588.03	2507.7	2833.17	2309.19	2603.14	2067.63	802.475
CELF3	114.652	22.8734	12.3418	1218.94	12.0633	369.139	1212.68	586.911	509.335	684.449	9.23418	963.956	634.437	48.2911	569.203	377.766	2315.32	188.785	633.386	504.158	667.405	319.791	740.076	109.203	485.506	113.937	461.475	1231.83	20.2595	151.601	777.918	83.5253	1492.15	1286.91	675.665	1467	527.563	1.67722	871.424	3.5	385.247	223.032	125.563	192.013	444.525	199.918	59.8481	19.5759	85.7532
MRPL9	820.475	919.342	914.222	562.424	455.778	591.494	544.291	448.234	471.69	565.494	314.266	496.076	546.949	521.139	486.791	718.089	460.797	727.19	581.551	788.525	537.873	616.222	517.684	644.063	763.93	601.171	670.228	850.171	562.044	441.297	483.487	433.937	515.677	454.032	466.184	503.905	808.804	1004.76	571.291	945.158	830.829	639.981	566.323	553.987	580.367	769.601	585.741	555.658	508.506
OAZ3	36.4557	74.2152	78.943	18.4114	49.0443	48.038	18.2215	8.60127	12.0316	7.22152	94.2468	6.3481	18.4367	18.8165	37.8734	37.3354	13.6392	16.6139	16.057	22.2658	15.9051	8.81013	20.3291	70.2152	49.0253	27.5696	19.9747	17.443	14.0696	1	40.4873	12.0633	59.4747	42.5316	16.8228	20.9304	18.0696	33.3924	16.6139	67.0316	88.3924	30.3418	67.8734	56.6709	114.475	83.1962	17.6835	11.2785	41.3228
TDRKH	549.443	567.468	639.171	452.772	232.07	215.614	335.266	168.823	271.139	346.089	250.943	269.627	454.513	257.165	280.924	336.133	703.646	203.854	245.519	391.842	365.665	245.032	169.576	217.044	297.462	141.373	233.158	303.943	204.449	184.728	269.81	165.127	453.804	280.475	307.196	422.886	261.892	32.2975	178.057	118.525	326.785	328.405	398.715	396.696	395.709	379.513	232.07	108.544	191.671
C2CD4D	21.6709	18.9747	18.3797	42.5	146.057	21.7848	28.1392	35.3101	50.0443	37.0949	66.1203	29.7595	52.1013	42.9241	27.7532	7.91772	57.9367	1	1.58861	3.8481	12.0316	10.6013	9.77215	94.019	3.4557	1	9.58861	1.58861	3.42405	19.5127	6.35443	5.85443	50.8734	25.5443	30.7152	100.335	6.60759	5.53165	9.38608	3.5	0	4.49367	8.68987	24.481	30.6456	19.7342	32.5823	5.37975	29
THEM5	16.9747	12.7468	8	93.6392	85.6709	51.7848	79.2342	78.5759	93.3228	70.7785	95.0886	128.177	98.3418	108.063	56.1962	11.0949	83.3038	5.85443	5.31013	6.72785	7.82278	8.81013	53.3101	37.538	2.56329	5	3.4557	1	9.89873	17.4494	35.943	14.057	80.3544	140.19	128.848	202.785	12.8101	10.6709	21.6076	8.26582	0	2.66456	3.37342	16.9304	6.65823	14.4747	35.8165	23.8608	18.7785
THEM4	96.8924	105.494	50.6139	510.639	521.367	488.785	317.297	339.785	299.234	401.728	624.335	341.703	386.987	402.291	287.247	93.1899	303.576	55.4367	81.0949	78.943	56.3481	51.3797	215.241	471.424	522.57	547.532	562.424	430.949	371.962	335.025	351.468	80.7911	277.291	250.804	319.241	167.31	230.335	340.886	165.057	348.88	243.918	224.918	316.652	396.854	363.139	288.646	438.962	453.804	271.411
S100A10	148.259	261.525	407.222	2476.57	4877.82	3521.75	1246.03	2499.87	4284.89	1520.87	4304.99	2879.03	1020.08	5620.42	2962.61	472.722	448.101	877.006	1221.65	525.639	234.848	1074.11	2575.15	2399.67	4603.63	9187.37	3129.63	2914.78	5337.69	2134.64	505.741	4607.63	1157.2	2980.43	3773.19	2203.9	10902.1	4873.81	6959.53	8611.69	2061.04	1288.44	1061.2	2492.92	482.399	1887.06	5735.25	10185.9	6905.05
S100A11	374.184	764.424	585.152	1662.63	2867.06	2506.73	793.234	813.133	1051.61	585.595	1426.34	1112.59	897.563	2883.02	1473.55	1248.15	535.544	788.057	1340.46	1072.57	524.285	745.589	976.291	863.696	1107.94	5901.77	759.57	856.57	3150.95	2094.59	639.475	5361.04	1154.68	3103.11	2914.78	1258.14	3251.78	6234.65	2145.16	8796.06	704.241	466.753	1660.29	2248.15	1752.56	1725.49	1988.33	3205.75	1829.63
TCHH	2.10127	1	2.65823	88.2848	303.943	8.6962	0	6.5	14.0127	12.6392	0	1	1	0	14.0949	14.2848	20.4937	0	6.39241	1	0	0	33.5633	66.3924	2.56962	33.0443	1	0	2.12658	2.72152	47.6076	16.1519	8.93671	2.50633	4.08861	7.47468	10.6899	40.1266	16.6266	33.0759	6.58861	8.26582	12.8987	1	14.3987	0	8.01899	21.6835	20.7975
FLG	34.3608	45.1582	0	2.65823	37.2342	3.47468	142.715	44.519	65.1962	44.2342	3.6519	25.2595	41.7532	57.6962	1	4.05696	14.538	1.26582	17.2468	1.3481	1	3.83544	16.3671	0	1.58861	1	0	31.0823	1	44.7152	201.468	45.8228	24.1203	9.12025	204.633	68.3101	2.43671	39.1519	12.8608	2.56962	307.386	418.956	4.59494	7.31646	2.32278	0	0	1	8.61392
S100A9	156.665	508.253	391.842	1434.24	1490.2	532.975	501.424	184.861	150.532	188.019	1421.12	675.829	289.652	428.31	946.089	12874.1	59.7215	177.74	1632.55	879.006	172.234	133.823	942.721	280.817	1018.35	4553.08	333.842	562.823	338.62	226.165	103.924	1721.12	228.348	1036.06	635.949	145.038	2406.56	3457.06	348.437	2127.51	190.721	786.886	729.721	1364.17	138.779	553.114	246.266	1183.32	8014.91
S100A12	0	0	0	0	0	1	0	1	1	0	9.27215	1	1	1	1	164.968	1	1.27215	13.5633	3.86076	2.10127	2.21519	0	1	0	0	0	0	0	0	0	0	0	0	0	0	1.53798	2.49367	0	1.53798	1.53798	8.29747	2.49367	1	1	1	0	0	25.7342
S100A8	18.0127	192.557	92.5	467.373	728.608	176.31	123.772	70.0506	38.6139	30.5633	383.177	183.221	72.3544	65.3228	224.696	3621.88	15.3861	39.1582	516.437	222.399	73.519	55.3101	188.418	69.2215	462.26	1194.34	34.1709	201.399	102.633	98.538	32.3924	1368.65	113.74	723.709	377.582	42.5316	809.943	684.089	217.329	1096.28	111.513	362.038	190.057	389.861	42.7532	119.665	103.392	462.576	1276.98
S100A6	2295.88	3412.8	3231.16	3634.88	5886.52	13623.1	3863.95	6275.24	10601	4288.57	12686.8	6788.85	5091.35	31939.5	15767.6	7836.46	2190.98	14641.8	8917.31	11684.6	2753.73	7082.53	7036.54	2071.65	6619.24	21419.8	4856.63	9721.54	9118.9	8876.01	8371.07	11236.2	4521.68	15163.3	12005.3	6251.24	23905.8	11722.6	17549.9	30301.7	4753.68	5626.34	2256.53	6344.05	1093.87	4611.36	4915.61	11842.3	34946.8
S100A4	68.6139	104.62	168.709	298.525	631.646	196.19	92.2405	205.202	115.26	103.025	646.696	134.468	73.3228	304.228	252.076	952.158	110.278	436.329	326.089	339.69	211.025	314.266	263.817	72.2405	196.962	2591.44	217.601	235.19	695.93	407.032	225.873	782.905	228.456	863.19	560.595	198.62	1125.81	3487.63	431.038	3845.45	93.6392	214.563	223.487	610.449	240.494	391.31	316.019	622.608	2379.04
S100A3	32.5	59.3734	70.4557	4.8038	33.2658	198.962	15.2721	56.2911	51.019	13.4304	182.582	55.1202	29.3861	243.013	386.987	21.3038	22.5063	126	58.7025	21.5253	30.7152	42.3671	13.1835	19.2405	206.089	473.835	107.272	518.601	61.7405	84.8418	27.8734	78.7089	53.6076	99.5506	48.9747	46.5886	37.3354	159.823	29.6329	217.987	266.158	407.12	31.038	155.576	20.0696	118.797	98.3924	173.873	173.298
S100A2	21.6835	20.9494	24.8101	13.1709	16.0886	18.943	28.1456	18.1709	37.4873	37.1139	160.557	43.538	36.3671	58.9051	53.0127	36.2785	10.4747	41.9937	25.0696	35.3291	32.8608	41.2785	22.2405	42.3291	35.6519	174.139	46.3734	142.804	49.8354	31.6456	56.038	15.0063	21.0759	17.8987	44.3734	20.9494	180.266	116.24	249.108	263.19	37.9747	45.4557	18.019	21.3354	13.5633	30.0506	37.7215	51.1519	298.835
S100A16	942.506	1218.34	949.063	887.88	1737.63	3593.71	4713.44	2084.25	3903.42	3374.22	3243.62	3914.11	4036.26	5544.96	4112.37	7848.81	1491.82	8138.73	4736.36	8686.25	7187.63	6162.4	2377.18	1915.81	3648.21	5332.3	3589.11	4961.48	13848.6	7509.76	4838.42	5183.6	1852.87	3002.34	3255.6	3464.96	5796.56	4010.01	4321.23	6948.81	606.234	448.443	1848.94	2575.15	1158.92	2630.77	5321.75	2698.55	2093.02
S100A13	310.74	170.816	181.165	613.177	667.405	441.551	859.981	859.133	1179.45	1009.39	3364.85	1375.88	1256.62	1514.2	1776.57	161.81	489.911	310.74	230.639	232.968	151.513	347.285	600.892	578.025	175.367	303.449	179.943	272.968	674.418	943.829	3304.4	549.443	751.24	1883.6	1336	997.905	1122.51	1372.68	874.671	1600.29	184.051	154	193.721	353.715	216.702	309.266	348.082	485.506	1111.49
S100A1	127.924	91.9747	62.2342	971.683	1341.15	250.804	473.74	1048.42	629.671	1109.9	1271.9	433.076	847.095	629.076	1526.3	61.9241	1343.25	148.456	160.202	147.779	61.4241	125.114	573.373	509.956	204.905	39.038	163.013	287.709	93.038	555.519	2643.94	298.525	691.215	968.171	684.285	655.74	305.057	32.3544	419.399	75	205.646	102.766	505.462	776.949	512.595	592.949	30.6456	166.013	1015.86
CHTOP	2356.15	2699.76	2530.26	1392.4	1544.54	1693.51	1420.75	1770.78	1597.12	1610.35	2607.23	1409.01	1262.91	1463.5	1334.02	2061.76	1280.85	2450.37	2167.77	2767.04	2087.13	2442.73	1849.44	1946.64	1937.58	1260.29	2296.66	2244.17	1629.23	1567.2	1158.92	1329.64	1340.79	1243.18	1373.36	1244.46	1429.5	1669.31	1294.84	1766.53	1281.84	1759.71	1798.47	2235.54	2402.65	1625.91	1210.61	1266.03	1738.68
SNAPIN	1350.49	1535.99	1522.13	628.525	805.949	822.652	945.158	789.158	1164.4	1283.42	861.424	1122.75	1176.51	1172.26	1582.84	1149	571.437	1283.82	761.158	1509.42	808.449	1021.11	1194.34	951.405	971.253	862.443	768.563	1017.1	919.139	757.348	958.633	761.373	644.063	774.924	760.266	758.405	1350.49	623.19	987.551	561.183	1165.8	802.633	1399.01	1276.28	1509.83	2069.08	879.209	755.886	2389.64
ILF2	5923.62	6959.53	6522.96	1542.39	1743.45	4010.01	2320.51	2362.38	3142.91	2522.15	2771.34	3093.27	2456.91	2494.97	3580.54	5670.99	1727.37	6178.27	4510.62	7284.06	4243.1	5209.38	4919.85	3628.77	4103.34	3428.92	3531.93	4749.8	2415.94	2317.91	2447.51	2299.73	2049.95	2287.77	2079.44	2280.37	3754.56	5017.51	3364.85	4689.01	4379.16	4355.42	4414.32	4626.12	5538.7	5664.13	2593.47	2325.67	5729.01
NPR1	279.924	666.076	495.949	2.65823	4.8038	4.48734	107.133	3.51266	15.1962	14.3671	32.1646	246.057	54.7975	21	14.1076	338.823	80.6519	79.924	227.899	281	224.918	50.3671	94.1962	39.3481	16.2532	285.595	221.766	25.7342	40.7595	34.4557	13.2911	47.6202	7.84177	17.9114	5.00633	12.0253	9.87342	812.905	48.4873	367.829	74.3608	147.779	63.3987	10.2468	20.0823	24.6835	115.513	127.772	61.8481
INTS3	3270.58	3073.83	3137.97	1891.61	1276.62	1527.55	2309.19	2706.76	2071.65	2220.19	3978.92	2390.47	1825.61	2227.5	2118.46	1886.49	1844.43	2944.34	2657.34	2284.41	1941.16	2928.49	2578.09	1721.58	1837.33	1648.11	2973.49	1499.79	1758.18	2000.47	1598.05	1635.82	1522.92	1468.2	1903.99	1569.39	2001.29	2003.74	1949.8	1907.53	1149.32	1659.8	1534.54	2423.46	2362.38	1528.77	1749.44	1768.19	2829.4
SLC27A3	881.677	1519.21	1094.15	295.671	191.601	815.702	919.962	302.051	583.551	355.095	502.165	1405.65	490.487	987.804	396.854	867.791	462.411	1877.28	654.089	1252.18	1011.13	823.766	654.418	155.494	364.24	574.462	1239.18	497.209	1376.68	1146.27	310.108	725.101	159.652	466.361	338.905	299.038	1192.21	634.861	1634.34	1000.55	118.475	96.1646	292.633	372.715	425.019	397.272	1133.61	503.905	1243.8
GATAD2B	2899.56	2824.2	3106.64	1454.9	1319.73	1641.87	1437.37	1719.63	1925.44	1577.24	923.177	1555.3	1360.61	1218.65	1443.53	2348.56	2103.51	2662.06	2804.2	3174.85	2635.06	2235.54	1883.6	1628.78	2668.96	1189.29	2692.35	2615.93	1443.2	1447.31	1048.18	946.38	1311.96	928.089	1162.95	1242.33	1227.27	940.949	1664.13	806.298	2050.58	2938.99	1240.39	1271.29	1735.63	988.298	1406.78	1149.58	1469.37
DENND4B	1118.7	1059.97	1143.26	1315.68	958.202	907.728	1235.58	1695.5	1184.75	1257.23	608.304	1040.46	1002.84	1202.8	1020.85	1261.61	1762.85	1768.19	1828.98	1614.6	1487.3	1552.29	1751.49	887.38	1747.26	929.089	2552.47	1556.26	952.158	1297.82	1722.68	774.063	1132.55	1022.61	1023.82	1158.31	1163.53	1274.26	1144.22	1017.8	1180.38	1903.33	1218.94	1479.6	1890.43	1148.13	887.88	842.304	2164.02
CRTC2	754.456	719.614	764.873	949.063	1084.41	570.095	582.93	851.342	651.443	550.317	1177.06	620.753	591.152	761.911	683.886	640.279	723.006	948.81	848	804.595	805.702	864.975	941.133	957.924	1018.86	874.468	1122.27	1180.02	611.272	693.171	547.532	625.399	628.013	511.658	688.399	536.956	832.215	1080.61	846.937	1112.91	897.563	1216.49	560.291	742.671	741.076	567.468	509.006	844.291	1357.08
SLC39A1	2651.68	3540.25	3275.77	1864.42	3090.2	3574.11	2937.46	1776.57	3012.72	2485.09	1275.64	3045.89	2925.53	3895.22	3368.54	2478.44	1365.58	3451.11	1905.75	2353.18	1732.04	2741.2	4314.57	2446.52	4147.8	6882.46	3012.72	3422.42	3517.72	2656.17	1798.04	3659.32	1311.02	1873.01	2020	1691.68	6495.85	7036.54	6628.99	6687.13	3212.21	3224.04	3544.47	3213.74	2656.17	3407.05	3858.49	5429.39	6505.11
CREB3L4	316.886	288.576	375.038	61.0253	92.0506	143.538	41.4937	59.2975	90.519	87.9304	116.152	76.2532	72.3798	130.715	120.025	170.595	56.9684	165.272	109.886	130.652	142.57	186.785	221.032	160.557	184.051	145.911	126.506	185.108	88.7975	64.076	80.5253	141.943	41.981	76.8291	63.3481	89.3798	430.949	221.032	449.652	239.538	299.665	276.835	209.772	248.285	246.152	195.721	103.481	187.285	343.766
JTB	2622.36	2958.32	2680.61	2612.56	2839.77	2924.43	3646.04	3366.65	3270.58	4886.25	7573.96	5091.35	5214.27	4942.58	6978.37	3571.78	1765.38	3432.57	1716.17	3291.82	1826.27	2924.43	5162.48	3702.38	2631.75	3626.5	2462.74	3359.3	2428.41	2314.46	4655.93	2623.47	2365.06	3628.77	2954.27	2501.69	3759.08	4684.54	2421.7	4311.07	4057.13	2691.06	2444.56	3047.58	2692.35	3542.29	1768.78	2171.94	9454.41
RAB13	3150.95	4498.92	3735.74	1655.94	3251.78	3132.96	4298.33	2711.42	5203.84	2955.72	5916.15	5886.52	4199.36	4626.12	3274.11	2713.71	944.949	3596.02	2879.03	3542.29	1385.8	3521.75	7247.01	5741.85	4400.22	7547.21	3976.03	5783.92	3879.89	3210.44	1929.59	3251.78	1186.18	2332.17	2680.61	1533.69	5315.93	10511.7	4498.92	11684.6	4281.99	3370.23	5388.95	3680.51	5022.85	6809.39	3788.1	5593.3	7176.37
RPS27	25032.5	27345.9	26820.2	10936.1	12736.9	11236.2	10972.6	15459.2	18249.9	12172.3	26562.4	22045.9	10242	12339.3	23317.5	17549.9	8815.46	18597.7	13470.2	23905.8	9923.8	14316.3	22045.9	13969.8	13914.2	16311.2	10160.1	14968.1	10388.3	11600.3	19426	7408.04	6637.95	16230.2	15686.2	10833.3	15528.7	20917.3	10213.1	10075.7	26562.4	29601.4	12424.8	18039.3	18466.7	15922.4	8519.56	17183.1	26562.4
NUP210L	1	1	1.74683	1.6962	1	28.2405	8.11392	6.50633	1	1.22152	9.29747	0	3.9557	5.67722	2.9557	4.08861	0	7.81646	4.10759	2.08228	2.10127	5.75949	6.77215	6.35443	25.6266	1.9557	58.1835	38.1202	2.1519	1	1.68354	54.9557	2.08228	1.68354	17.7215	7.49367	1.55696	4.63291	1.53798	8.29747	22.7658	33.0443	13.7342	12.443	12.5506	11.8481	0	5.37975	11.9051
TPM3	8667.98	9343.06	9499.59	6580.63	5837.48	5735.25	5489.52	5796.56	4495.15	4400.22	4911.75	5299.45	4575.46	5209.38	5091.35	4414.32	6242.25	5864.97	5136.39	4843.08	3648.21	4644.8	5507.92	4431.91	5042.61	6600.07	4911.75	4514.34	4156.43	4435.43	5140.98	5458.35	5321.75	7345.38	6726.58	5851.06	8855.27	9270.67	7298.23	9296.57	3820.02	4295.52	6371.85	6872.51	6194.35	6146.44	5310.82	5349.15	3657.04
C1orf43	4268.63	5235.26	5157.32	5931.26	5770.1	5305.06	3697.93	5235.26	4298.33	4171.21	5282.52	4351.82	4693.22	5440.99	6433.82	4278.57	3933.39	5057.05	2752.54	4193.42	2146.6	3995.9	5581.32	5288.12	4180.51	4783.88	3578.37	5400.27	3430.76	3906.29	7258.74	4074.57	4168.51	5183.6	5183.6	3432.57	7484.15	5377.32	4830.65	4919.85	5203.84	5032.87	5393.7	5858.02	4470.32	7211.66	3970.05	5250.25	9476.62
UBAP2L	4112.37	4202.27	4372.34	1716.65	1573.69	2115.52	2341.58	2326.73	2521.09	2089.28	1720.68	2029.46	2188.03	2254.81	1601.65	2633.97	2298.16	3260.6	3990.39	3657.04	3582.66	2666.72	2066.15	2659.58	3225.66	2362.38	3470.97	3050.47	2268.99	2173.41	1534.1	2317.07	2080.17	2110.6	2151.68	2431.08	2638.42	3571.78	2914.78	3361.22	2786.5	3984.58	2511.89	2501.69	2983.65	2100.7	2196.63	2123.63	1792.23
HAX1	2005.77	2307.53	2472.78	1711.58	1846.82	1630.55	2255.77	2152.46	2200.73	2959.78	2585.87	2876.34	2856.36	2744.97	3550.61	2199.03	1324.2	2177.99	1177.96	1932.77	1171.05	1796.43	2150.91	2134.64	1765.92	1572.35	1383.83	2641.66	1618.3	1314.64	2694.78	1640.96	1593.66	2259.02	1700.47	1875.32	2602.15	2051.32	1317.11	2398.68	2306.65	2195.8	1281.84	1593.66	1497.39	1931.65	1334.34	1723.09	4431.91
ATP8B2	1206.24	1411.65	1447.31	691.873	495.253	788.057	942.228	1213.39	1075.62	1226.93	579.576	787.595	997.481	1096.28	1044.29	927.418	866.968	1149.85	1059.97	1047.44	886.386	982.202	719.817	754.671	969.785	1666.5	2285.26	1235.87	771.424	946.848	811.5	951.88	1102.47	604.968	535.025	845.854	1467.39	2773.66	1025.14	1591.54	924.298	1233.98	718.798	662.165	756.373	608.146	684.285	910.373	792.089
[truncated: 15,127 more rows]
[truncated: 109 more columns]

## Sheet: 2 GarofanoClassFDR
Sample	GarofanoClass	Glycolytic	Mitochondrial	Neuronal	Proliferative
P163_121	Proliferative	0.925769	0.00032075	0.925769	3.66e-11
P163_137	Glycolytic	0.00253189	0.0123411	1.91e-08	0.090811
P163_380	Proliferative	0.0532939	0.201232	0.587902	8.44e-15
[truncated: 155 more rows]

## Sheet: 3 GarofanoClassNES
Sample	GarofanoClass	Glycolytic	Mitochondrial	Neuronal	Proliferative
[truncated: 158 more rows]

[truncated: 5 more sheets: 4 GarofanoClasspValue, 5 VerhaakClassFDR, 6 VerhaakClassNES, 7 VerhaakClasspValue, 8 UnsupervisedClustersK2]
