# Supplementary material for: Integrated molecular and multiparametric MRI mapping of high-grade glioma identifies regional biologic signatures
Source: Nat Commun. 2023 Sep 28;14:6066. doi: 10.1038/s41467-023-41559-1 (PMC10539500; doi:10.1038/s41467-023-41559-1)
Supplement: Supplementary file 8 — Supplementary Data 4 [file 41467_2023_41559_MOESM8_ESM.xlsx]

## Sheet: Data Dictionary
Sheet	Legend
1 DEGs_NEcl1_vs_NEcl2	Differentially expressed genes between cluster 1 vs. cluster 2 non-enhancing (NE) samples (negative binomial generalised linear model with likelihood ratio test (glmLRT), as implemented in EdgeR2)
2 TMEsig_NEcl1_vs_NEcl2	Tumor microenvironment signatures differentially enriched between cluster 1 vs. cluster 2 non-enhancing (NE) samples (difference of the mean normalized enrichment score (NES) among groups was assessed using the two-sided Mann-Whitney-Wilcox test and Benjamini & Hochberg adjustment of p-value).
3 GOBP_up_genes	Gene Ontology Biological Process terms resulted in hypergeometric over-representation analysis (Fisher test) of genes upregulated (log2 fold-change > 1 and Benjamini & Hochberg adjusted p-value < 0.01) in cluster 1 vs. cluster 2 non-enhancing (NE) samples.
4 GOBP_down_genes	Gene Ontology Biological Process terms resulted in hypergeometric over-representation analysis (Fisher test) of genes downregulated (log2 fold-change < -1 and Benjamini & Hochberg adjusted p-value < 0.01) in cluster 1 vs. cluster 2 non-enhancing (NE) samples.

## Sheet: 1 DEGs_NEcl1_vs_NEcl2
Symbol	logFC	logCPM	LR	PValue	FDR
CA9	5.84858	2.4748	43.0529	5.32785e-11	1.57939e-09
MMP7	5.29403	2.33357	40.3964	2.07321e-10	5.59179e-09
CHRDL2	5.28268	0.303249	51.6975	6.4744e-13	2.78934e-11
PI3	5.13543	-0.20471	40.5212	1.94497e-10	5.26348e-09
IL2RA	4.77695	0.992393	36.4789	1.54327e-09	3.46294e-08
MNX1	4.68312	0.732751	34.4776	4.31177e-09	8.90806e-08
LHX5	4.66303	0.806024	23.5435	1.22123e-06	1.36731e-05
CLEC10A	4.63274	0.385513	45.2919	1.69748e-11	5.61977e-10
OR4N2	4.57497	-0.432259	28.3768	9.98535e-08	1.52768e-06
C8orf22	4.42163	-0.796708	24.1624	8.85437e-07	1.03886e-05
IDO1	4.37584	1.42231	19.3314	1.09883e-05	9.2318e-05
C4orf6	4.30383	-0.933019	26.6346	2.458e-07	3.3797e-06
CD70	4.28397	0.176241	33.2701	8.02062e-09	1.57641e-07
HOXA13	4.26946	0.538915	19.3891	1.06615e-05	8.99933e-05
DAZL	4.25215	-2.68615	14.5113	0.000139323	0.000792573
ADAMTS15	4.25018	3.74594	83.2128	7.36789e-20	1.48795e-17
EREG	4.19789	-0.424751	21.6519	3.26878e-06	3.24588e-05
FAM180A	4.19195	0.729389	24.1083	9.10683e-07	1.06079e-05
SSTR5	4.12354	0.14368	34.9316	3.41492e-09	7.18378e-08
CXCL13	4.0539	0.0213498	21.0987	4.3623e-06	4.16287e-05
OTOG	4.01977	-0.208602	21.7783	3.06037e-06	3.0634e-05
GCGR	4.00578	-1.3761	22.0303	2.68384e-06	2.73738e-05
COL3A1	3.99222	6.376	33.3087	7.8631e-09	1.54733e-07
REG1A	3.98454	-2.80445	15.2319	9.50857e-05	0.000574497
MAGEA3	3.98112	-1.27382	13.3838	0.000253807	0.00131807
TRH	3.92915	3.91496	26.0378	3.34794e-07	4.41185e-06
TREML3P	3.86335	-1.61454	31.176	2.35657e-08	4.15641e-07
CCL26	3.84029	-1.38909	25.2758	4.96898e-07	6.24777e-06
CLEC4F	3.8067	-0.529449	17.6528	2.65122e-05	0.000194343
AKR1B10	3.69261	-1.14949	25.7131	3.96126e-07	5.12395e-06
HIST1H1B	3.69093	-1.7718	28.6654	8.60263e-08	1.3351e-06
CD207	3.64101	-1.05025	24.7328	6.58523e-07	8.02951e-06
LY9	3.59611	-0.559223	19.6106	9.49415e-06	8.18503e-05
LINC00698	3.59536	-0.961475	19.5704	9.69588e-06	8.31899e-05
CA3	3.57758	3.07205	46.8452	7.68208e-12	2.72773e-10
CSF3	3.5535	-0.500757	16.8857	3.97003e-05	0.000274336
KLRK1	3.52475	-0.535338	29.7499	4.91537e-08	7.9892e-07
S100A12	3.52382	-1.87039	24.4342	7.68909e-07	9.16789e-06
SLAMF7	3.52299	1.16733	29.4962	5.60276e-08	9.00678e-07
MMP13	3.51625	-2.1008	17.991	2.21954e-05	0.000167174
POU4F1	3.48486	0.957558	19.3304	1.09941e-05	9.23185e-05
MAGEA11	3.47359	-2.61555	15.5814	7.90261e-05	0.000489204
CHAT	3.46771	-2.36353	23.6232	1.17165e-06	1.31727e-05
RP11-219G17.4	3.4608	-1.16205	26.28	2.95326e-07	3.94647e-06
MMP9	3.45997	2.69574	33.5625	6.90119e-09	1.3731e-07
LHX9	3.41021	1.39368	19.8496	8.37807e-06	7.31654e-05
ANKRD1	3.38161	-0.944685	21.6995	3.1887e-06	3.18397e-05
HOXB9	3.37739	-1.94713	22.9413	1.67021e-06	1.80374e-05
GJA3	3.37514	0.317283	23.3128	1.37677e-06	1.52142e-05
BMP5	3.34731	-0.856149	12.765	0.000353161	0.00173056
HOXB13	3.32865	-0.751801	15.112	0.000101316	0.000606177
BARHL1	3.32772	-0.809913	18.2427	1.94474e-05	0.000149544
CD209	3.32185	0.155379	45.1274	1.84629e-11	6.08747e-10
GATA4	3.30536	-1.1224	12.0384	0.000521167	0.00240777
MNX1-AS1	3.30222	-0.810787	16.1507	5.84964e-05	0.000380768
FEV	3.27652	-1.63122	11.3773	0.00074346	0.0032551
CLEC12A	3.27231	0.975424	32.1871	1.40014e-08	2.59462e-07
ACTG2	3.24196	1.17654	21.3226	3.88126e-06	3.75707e-05
HLA-DQB1	3.22912	6.16817	10.522	0.00117961	0.00478118
ESM1	3.21136	0.496794	28.3557	1.00948e-07	1.5415e-06
LOX	3.20683	4.28351	33.9893	5.54149e-09	1.11631e-07
LIF	3.2053	3.30496	40.5453	1.92108e-10	5.20754e-09
STC1	3.19091	1.98737	36.0013	1.97187e-09	4.35212e-08
HOXA-AS3	3.18563	-0.889132	16.0476	6.17688e-05	0.000397901
INSRR	3.17876	0.00634542	14.8592	0.000115843	0.000679083
ITIH1	3.17863	-2.38487	12.5634	0.00039337	0.0018971
DOK2	3.17319	1.21228	32.8156	1.01326e-08	1.93045e-07
ITGB6	3.16977	-0.421952	19.6958	9.08016e-06	7.88281e-05
COL1A1	3.16895	6.58073	23.1341	1.51084e-06	1.6571e-05
KRT80	3.1468	-0.906385	22.6484	1.94518e-06	2.06617e-05
KCNJ15	3.13117	-1.0834	38.0398	6.93149e-10	1.66644e-08
PTGER2	3.12127	-0.154987	30.3704	3.5694e-08	6.03214e-07
LYZ	3.1196	4.85179	27.5825	1.50534e-07	2.19102e-06
MUC16	3.0798	-1.8631	19.2779	1.13009e-05	9.45014e-05
SLC18A3	3.0778	-0.918237	16.0796	6.07332e-05	0.00039264
KLHDC7A	3.0587	-0.860513	9.80174	0.00174346	0.00659349
MMP19	3.04034	2.17488	27.982	1.22449e-07	1.83005e-06
IRX2	3.02991	1.61794	9.72113	0.00182162	0.0068426
KRT16	3.02973	-1.50042	20.9845	4.63003e-06	4.38469e-05
LILRA5	3.02497	-0.549242	42.5486	6.89482e-11	1.99271e-09
SLAMF6	3.00097	-0.139673	15.294	9.20102e-05	0.000558421
CHIT1	2.98862	2.87704	33.9908	5.5373e-09	1.11631e-07
IL2RB	2.98391	1.43788	33.9774	5.57561e-09	1.12179e-07
FPR2	2.97122	0.259831	34.2876	4.75397e-09	9.70446e-08
XPNPEP2	2.96531	-0.658816	31.5021	1.99224e-08	3.56836e-07
PTX3	2.95841	3.4945	39.1651	3.8945e-10	9.93988e-09
CD3G	2.95231	-0.446755	24.8391	6.23218e-07	7.63939e-06
LRRC15	2.92473	-0.741456	9.36308	0.002214	0.00802184
IL1R2	2.90921	0.358086	26.1424	3.17148e-07	4.20331e-06
TLX1	2.90509	1.34258	8.29646	0.00397224	0.0130042
GALNT5	2.90386	1.75346	12.7147	0.000362792	0.00176917
ERP27	2.89866	-0.531964	38.3067	6.04536e-10	1.48208e-08
CDH15	2.89019	1.00261	29.8633	4.63614e-08	7.6278e-07
IGF2-AS	2.88204	-1.75099	13.2781	0.000268526	0.00138207
RP11-61L23.2	2.86517	-0.188203	28.3861	9.93741e-08	1.52323e-06
HMGA2	2.86146	0.258748	12.2491	0.000465471	0.00219374
HOXB6	2.84878	-1.06449	16.8722	3.99826e-05	0.000275815
PITX2	2.8205	-0.827892	6.5341	0.0105826	0.029216
CXCR6	2.80148	-0.490043	20.8794	4.89132e-06	4.59443e-05
H19	2.79802	5.2606	14.1118	0.000172261	0.000946852
CCL20	2.79197	0.751473	11.3017	0.000774376	0.00336041
SLC34A2	2.78706	0.198063	17.5408	2.81214e-05	0.000204193
SLC10A6	2.77024	-1.24765	23.1077	1.53176e-06	1.6755e-05
HAND2-AS1	2.76959	-1.12501	9.55048	0.00199898	0.00736162
RASEF	2.75597	1.54079	18.4312	1.76153e-05	0.000137551
OTOR	2.75367	-2.26802	13.9794	0.000184829	0.00100407
COL1A2	2.74792	6.69588	28.7218	8.35573e-08	1.29928e-06
BMP2	2.74676	4.93989	48.144	3.96036e-12	1.4811e-10
HOXA6	2.74083	-0.951953	11.7167	0.000619433	0.00278143
GSC	2.74077	1.17444	27.0107	2.02337e-07	2.84752e-06
TPSAB1	2.73712	1.13782	13.8553	0.000197442	0.00106435
CD96	2.73498	0.380145	22.4202	2.19059e-06	2.29514e-05
GSDMA	2.7311	0.660502	14.9596	0.000109838	0.000648116
HLA-DQA1	2.69969	5.7753	8.09922	0.00442843	0.0142153
RETN	2.69167	-1.38524	15.4178	8.61706e-05	0.000527416
FCRL6	2.69001	-1.00212	17.794	2.46164e-05	0.000182768
SIGLEC7	2.68627	1.27201	52.6111	4.06581e-13	1.81456e-11
LILRB5	2.68131	0.0682107	20.3599	6.4161e-06	5.78871e-05
HOXB5	2.67899	-1.12706	9.64894	0.00189461	0.00705108
CNN2	2.677	3.99615	47.6084	5.20448e-12	1.90666e-10
HAND2	2.6599	0.191241	8.90549	0.00284314	0.00984227
FBLIM1	2.65683	3.87596	41.3775	1.25496e-10	3.48971e-09
TBX1	2.65359	1.10937	16.4197	5.07549e-05	0.000337725
SPOCD1	2.6523	5.86505	32.8504	9.95296e-09	1.90071e-07
MMP8	2.65033	-1.46307	9.16872	0.00246187	0.00875115
LBX2	2.649	-0.786666	32.6655	1.09462e-08	2.07566e-07
TSHR	2.63912	1.33247	28.3471	1.01399e-07	1.54693e-06
KLRC2	2.63631	2.41821	13.7186	0.000212337	0.00113368
LUM	2.59596	3.28857	21.6028	3.35356e-06	3.31174e-05
ST8SIA2	2.59088	1.4452	12.7421	0.000357525	0.00174877
MME	2.56228	0.776518	14.2645	0.000158836	0.00088366
ALDH3A1	2.5563	1.31038	23.9255	1.00138e-06	1.14659e-05
SLN	2.55627	2.9057	15.8272	6.93978e-05	0.000439855
CCDC178	2.54697	1.41179	21.6246	3.31568e-06	3.28236e-05
GLP1R	2.54613	0.578879	7.2747	0.00699325	0.0207346
HOXA11	2.54423	0.525819	8.83575	0.00295387	0.0101665
RPL13AP6	2.54231	-0.997494	16.2087	5.67327e-05	0.000370932
PDE6G	2.53806	0.0890883	64.2457	1.09832e-15	8.25323e-14
AMICA1	2.52844	1.87056	24.2332	8.5347e-07	1.00721e-05
RP11-54O7.3	2.52676	2.18874	20.8905	4.86292e-06	4.57307e-05
GZMH	2.51162	-0.276775	22.2111	2.44253e-06	2.52312e-05
P4HA3	2.50838	0.180076	25.1477	5.31036e-07	6.61992e-06
CD163	2.5006	7.02556	17.8376	2.4058e-05	0.000179364
NPSR1	2.49871	-1.83429	10.314	0.00132028	0.0052577
PSORS1C1	2.49341	-0.677905	24.5339	7.30141e-07	8.76386e-06
OR51E1	2.49136	-2.00299	15.472	8.37358e-05	0.000514191
C1QL1	2.48716	8.60476	29.4874	5.62809e-08	9.03851e-07
HOXA11-AS	2.48445	0.496728	7.96349	0.00477302	0.0151383
CD48	2.47898	2.65657	18.4045	1.78637e-05	0.00013927
HIST2H2AC	2.47668	-0.656626	28.3775	9.98177e-08	1.52768e-06
IFI30	2.47637	-1.14227	39.6241	3.07855e-10	8.06644e-09
CASP5	2.47135	-0.697504	27.7087	1.4103e-07	2.06759e-06
SAMD11	2.47091	2.72241	23.0391	1.58736e-06	1.72813e-05
LBX1	2.46928	-1.85002	10.797	0.00101665	0.00422058
GPR144	2.46641	-1.64555	11.6714	0.000634666	0.00284193
PLAU	2.46233	4.15832	35.8348	2.14781e-09	4.68287e-08
CLCF1	2.46082	2.47008	45.0357	1.93472e-11	6.35312e-10
ADAMTS20	2.45674	-0.131683	14.1182	0.00017167	0.000944655
EBF2	2.4513	-0.484635	12.879	0.000332286	0.00164323
SLAMF9	2.45072	-0.84917	9.73144	0.00181142	0.00681383
HOXB4	2.44926	0.169557	18.5027	1.69667e-05	0.000133065
IL6	2.44577	1.96122	13.6967	0.000214831	0.00114624
LCK	2.43922	0.47954	17.8283	2.41764e-05	0.00018008
C15orf48	2.43837	-0.515989	24.2984	8.2508e-07	9.75128e-06
KLRC4	2.43198	-0.834266	14.4541	0.00014362	0.000813009
MAGEA12	2.4307	-1.32306	11.505	0.000694099	0.00306474
MLPH	2.42863	0.328161	17.4979	2.87621e-05	0.000208377
MXRA5	2.42249	2.89791	23.8018	1.06783e-06	1.21407e-05
SLAMF8	2.41881	2.86951	28.1702	1.11102e-07	1.68067e-06
NLRP6	2.41815	-1.11216	21.5026	3.53346e-06	3.46609e-05
TEC	2.41446	-0.592189	35.492	2.56097e-09	5.53141e-08
TGFBI	2.40827	6.56592	31.2445	2.27493e-08	4.02121e-07
CD3D	2.40737	-0.236485	18.7201	1.51376e-05	0.000120712
LRRN4CL	2.40404	3.34707	43.0344	5.3785e-11	1.58858e-09
HOXB7	2.39534	1.56939	16.1351	5.89814e-05	0.000383308
A3GALT2	2.39491	-1.5566	23.4213	1.30128e-06	1.4469e-05
INSM1	2.38568	4.25655	24.7899	6.39314e-07	7.81298e-06
HOXA4	2.38113	0.0345256	6.23165	0.0125487	0.0336948
SH2D2A	2.37993	-0.225945	22.1064	2.57943e-06	2.64089e-05
CD2	2.3745	1.10363	14.015	0.00018136	0.000988674
C9orf171	2.37337	0.964251	22.9259	1.68367e-06	1.81706e-05
FABP4	2.36997	0.243983	22.173	2.49149e-06	2.56713e-05
IL24	2.36252	-0.811845	12.9659	0.000317217	0.00157836
STC2	2.35212	3.99204	21.8362	2.96948e-06	2.99282e-05
PDCD1	2.34874	-0.22095	18.1483	2.04352e-05	0.000155366
EPHA1-AS1	2.3486	-0.708895	36.4841	1.53918e-09	3.45854e-08
TMPRSS2	2.34703	-1.45979	29.9854	4.35307e-08	7.24286e-07
IGFBPL1	2.34401	1.02173	24.1172	9.06466e-07	1.05892e-05
ST14	2.33985	4.00653	31.6288	1.86643e-08	3.38049e-07
FCGR2B	2.33859	2.73083	13.5086	0.000237468	0.00124516
IL21R	2.33304	0.759913	23.6508	1.15498e-06	1.30306e-05
DPP4	2.33133	3.1761	17.9679	2.24664e-05	0.0001689
IBSP	2.3245	2.66138	4.74545	0.0293759	0.0669766
EMR1	2.32323	1.02531	29.2742	6.2828e-08	9.96901e-07
SDC1	2.31909	3.57739	30.662	3.07128e-08	5.28994e-07
INSC	2.31675	-1.2284	12.8627	0.000335191	0.00165506
CXCL6	2.31526	-0.350818	5.52483	0.0187484	0.0466645
ITK	2.30786	0.456818	19.9671	7.87853e-06	6.92899e-05
BMF	2.30319	3.4422	69.7269	6.81109e-17	7.09935e-15
MACC1	2.30239	0.413744	19.639	9.35385e-06	8.06838e-05
CD28	2.2971	0.334906	9.71913	0.0018236	0.00684847
TNFSF14	2.29282	0.721091	21.6873	3.20901e-06	3.20029e-05
RUNX3	2.29278	2.81825	43.9039	3.44899e-11	1.07988e-09
ZNF474	2.28732	-0.187548	27.4209	1.63652e-07	2.36702e-06
ABCC6P2	2.28705	-0.95801	30.5126	3.31709e-08	5.67099e-07
LTF	2.28611	7.09399	7.62163	0.00576724	0.0177158
KLRD1	2.27997	-0.241862	27.3657	1.68392e-07	2.42257e-06
IL8	2.27952	5.33094	11.7648	0.000603619	0.00272404
COL13A1	2.27043	1.36191	15.9304	6.57158e-05	0.00041948
GATA6	2.26819	-1.24645	15.3997	8.70026e-05	0.000532027
FEZF1	2.26734	0.852232	9.08699	0.00257435	0.0090645
CD300E	2.26707	0.0165089	13.0198	0.000308213	0.00154259
CACNG6	2.26494	0.45467	26.1807	3.10911e-07	4.12465e-06
SLCO5A1	2.26321	1.87191	20.507	5.9414e-06	5.42925e-05
SIT1	2.2627	-1.15757	29.8494	4.66943e-08	7.65881e-07
E2F2	2.26147	2.32762	29.8612	4.64108e-08	7.6278e-07
ADAMDEC1	2.26114	1.73445	10.481	0.0012061	0.00487875
GBP5	2.25609	2.58555	23.3193	1.37213e-06	1.51837e-05
CD8B	2.25272	-1.11132	11.3088	0.000771408	0.00335204
TBX21	2.25093	-0.759026	24.0217	9.52541e-07	1.09923e-05
F13A1	2.24899	4.58412	16.3351	5.3073e-05	0.000351413
HP	2.24388	3.16204	8.29362	0.00397845	0.0130219
CCL8	2.24334	0.676143	12.5182	0.000403007	0.00193651
FGF11	2.24233	1.10234	35.8908	2.08692e-09	4.5748e-08
ATP6V0D2	2.24207	-0.564302	8.37726	0.00379944	0.0125452
MCOLN2	2.24001	0.541428	20.2595	6.76183e-06	6.05566e-05
GBP2	2.23341	6.07307	39.5336	3.22466e-10	8.40284e-09
TREM1	2.23099	2.67026	14.409	0.0001471	0.00082951
GPR1	2.22796	0.273905	4.96123	0.0259217	0.0604055
IL1RN	2.22472	1.71292	18.4923	1.7059e-05	0.000133659
C8orf4	2.2225	5.4997	38.7927	4.7129e-10	1.17866e-08
CRIP1	2.21958	-1.12014	43.0097	5.44689e-11	1.6e-09
RASA4B	2.20199	-1.39442	27.1562	1.87667e-07	2.66897e-06
HIST1H4J	2.19269	-1.31537	14.9174	0.000112323	0.00066085
PIGR	2.1809	-0.717339	12.8219	0.000342578	0.00168535
WDR38	2.18004	0.643504	10.9923	0.000914911	0.00386743
HOXA3	2.17989	1.74758	7.5263	0.00608046	0.0185002
SOS1	2.17621	7.59143	21.2126	4.1106e-06	3.95302e-05
OSM	2.17326	3.39506	15.6889	7.46621e-05	0.00046609
NLRP12	2.17057	-0.985959	31.8876	1.63353e-08	2.98694e-07
FAIM3	2.16742	1.14479	24.3098	8.20218e-07	9.70091e-06
FUT3	2.15899	-0.430362	11.7056	0.000623132	0.0027957
CD3E	2.15465	0.976792	18.5571	1.64889e-05	0.000129744
SLC6A3	2.14927	-2.90786	10.7145	0.001063	0.00437771
CDKN2A	2.14849	4.70699	16.6668	4.45548e-05	0.000302575
CDCP1	2.1454	2.92322	33.4024	7.49324e-09	1.48177e-07
CDK15	2.14454	-0.767505	12.8403	0.00033923	0.00167193
C7orf57	2.14187	0.834406	15.4176	8.61834e-05	0.000527416
RP11-317P15.4	2.1403	-0.33835	19.216	1.1673e-05	9.71606e-05
VEGFA	2.1402	7.53547	26.0192	3.38032e-07	4.45089e-06
USH1G	2.13882	-1.69258	9.32892	0.00225565	0.00813627
PCDHB2	2.1372	2.79719	29.8587	4.64699e-08	7.62975e-07
TNNI2	2.13406	-0.326871	29.4477	5.74454e-08	9.18899e-07
HOXA7	2.134	0.844756	5.55191	0.0184605	0.0460829
FXYD2	2.13197	0.201498	19.0456	1.27632e-05	0.000104831
TFAP2B	2.12625	-0.893232	6.81016	0.00906406	0.0257136
ALOX15B	2.1218	3.65338	13.1631	0.000285521	0.00145157
IER3	2.11977	1.7377	21.9639	2.77832e-06	2.82483e-05
ZNF560	2.11462	0.990319	6.17646	0.0129461	0.0346115
SPDYE2B	2.11131	-1.1129	14.0447	0.000178518	0.000975692
GPR141	2.10623	-0.720232	19.5944	9.57503e-06	8.24157e-05
MIR210HG	2.1056	2.44797	38.9759	4.29074e-10	1.08484e-08
LILRA6	2.10178	1.10034	25.1209	5.38473e-07	6.69197e-06
TLR8	2.09948	1.84587	22.2838	2.35177e-06	2.43872e-05
HIST1H1E	2.09928	-0.574227	17.3408	3.12404e-05	0.000224221
LINC00319	2.09499	0.0597666	23.8623	1.03478e-06	1.18064e-05
MAGEA6	2.0885	-1.94154	5.69709	0.0169931	0.0432142
FCN3	2.08634	-1.73746	11.3325	0.000761641	0.00331708
NKG7	2.08596	1.27093	30.5946	3.1798e-08	5.45939e-07
SLC16A10	2.08259	2.18281	24.6102	7.01805e-07	8.45657e-06
TCTEX1D4	2.08008	-0.77395	17.8784	2.35479e-05	0.00017613
GPRC5A	2.07771	2.31731	13.3546	0.000257794	0.0013348
ADM	2.07562	4.88519	18.8111	1.44322e-05	0.000116222
PTPN22	2.07513	0.256399	8.99837	0.00270221	0.00944897
ESPN	2.07459	0.329536	10.8662	0.000979352	0.0040957
STEAP4	2.07388	-0.791876	22.0211	2.69674e-06	2.7488e-05
SLC4A1	2.07343	-1.3728	15.2905	9.21793e-05	0.000559237
KISS1	2.07142	-0.788536	3.60013	0.0577751	0.115962
PRPH	2.06493	1.83986	28.2581	1.06167e-07	1.60903e-06
IL1B	2.06429	4.47995	13.5651	0.000230427	0.0012154
UPK2	2.05948	-0.365784	24.3521	8.02401e-07	9.51805e-06
PLEKHG6	2.05636	-0.78505	28.8312	7.89694e-08	1.23507e-06
DUOXA1	2.05396	-0.73316	22.3403	2.28366e-06	2.37572e-05
LINC00928	2.05343	0.784666	23.6312	1.16678e-06	1.31271e-05
FAM115C	2.05269	2.23706	26.4605	2.68989e-07	3.65499e-06
FPR3	2.05173	4.27608	15.8755	6.76481e-05	0.000430623
HMX1	2.05073	3.65481	9.69861	0.00184408	0.00690016
HIST1H4C	2.04967	-0.622815	10.8099	0.00100961	0.00420068
TMEM45A	2.0491	3.58795	37.0396	1.15756e-09	2.67546e-08
OSR1	2.04788	1.31446	11.9383	0.000549921	0.00252186
PCDHGB2	2.04362	3.43976	20.253	6.78466e-06	6.07274e-05
CST7	2.04132	0.358427	30.1329	4.03419e-08	6.72615e-07
CXCL3	2.0407	1.33593	14.6959	0.000126323	0.000729665
CPXM1	2.03939	5.14749	20.4299	6.18552e-06	5.60793e-05
LAX1	2.03352	-0.728577	13.1908	0.000281322	0.00143513
HILPDA	2.03305	4.92251	30.7927	2.87122e-08	4.99309e-07
SNAI1	2.03294	0.73862	25.6459	4.10161e-07	5.27607e-06
CELSR1	2.03228	3.35797	20.4441	6.13981e-06	5.57587e-05
HIST1H3D	2.0256	-1.2007	20.1277	7.24397e-06	6.41631e-05
FAM46C	2.02019	1.6621	36.545	1.49179e-09	3.36611e-08
IL7R	2.01279	2.96756	15.5697	7.95174e-05	0.000492027
PRLHR	2.01186	0.608958	7.36052	0.00666716	0.0199656
KYNU	2.00803	1.8904	33.6094	6.73647e-09	1.34363e-07
THBS1	2.00718	4.9511	16.9563	3.82499e-05	0.00026602
PHLDA2	1.98874	0.135758	11.366	0.000748004	0.00327057
SERPINE1	1.9855	6.56228	22.988	1.63018e-06	1.76838e-05
LILRB3	1.98362	0.863042	28.6111	8.84739e-08	1.36914e-06
MFAP4	1.98337	4.38557	22.0161	2.7037e-06	2.75416e-05
CFB	1.98215	-1.33883	11.677	0.000632758	0.00283495
CCR4	1.97465	-1.18995	6.76662	0.00928786	0.0262382
CACNG1	1.97247	-0.0666811	18.977	1.32302e-05	0.000107899
CYP21A1P	1.97118	0.0586834	12.9199	0.000325106	0.00161315
DNAH11	1.97032	1.89227	20.9287	4.7671e-06	4.49868e-05
DMRTA2	1.96805	3.64175	10.1848	0.00141602	0.00555541
HBM	1.9678	-1.49629	11.7033	0.000623878	0.00279827
LTB	1.958	-0.243888	16.4452	5.00757e-05	0.000333617
DNASE2B	1.95791	-0.474203	7.03437	0.00799599	0.0232094
ZNF26	1.95697	-0.830251	31.8285	1.684e-08	3.06383e-07
FCAR	1.95365	0.5016	18.5098	1.69032e-05	0.000132632
SIRPB1	1.95039	1.36656	30.9201	2.6887e-08	4.70625e-07
FRRS1	1.94963	0.56412	18.7068	1.52437e-05	0.000121472
RP11-540A21.2	1.94327	-1.2914	21.2229	4.08851e-06	3.93413e-05
TERT	1.94231	-1.11326	8.50328	0.00354506	0.0118303
C5AR1	1.94149	4.67606	24.3327	8.10529e-07	9.60742e-06
TCF19	1.94056	1.81107	26.7345	2.33415e-07	3.22312e-06
DMBX1	1.93888	-1.66685	2.44633	0.1178	0.203679
TFAP2A	1.93644	2.8537	15.7561	7.20559e-05	0.0004535
HOXA10	1.93637	2.11068	6.74107	0.00942179	0.0265374
DLX3	1.9341	-1.1552	8.59238	0.00337573	0.0113669
ELANE	1.93082	-0.958766	22.3759	2.24171e-06	2.33809e-05
RHBG	1.92898	-0.638156	9.89565	0.0016567	0.00632632
ALAS2	1.92891	-0.298507	14.1132	0.000172135	0.000946569
H3F3C	1.92774	-0.479897	26.3657	2.82513e-07	3.80992e-06
MYCL	1.92755	3.81631	23.9916	9.67575e-07	1.11261e-05
PLEKHS1	1.92728	0.220254	9.17014	0.00245996	0.00874629
DNAJC5B	1.92157	-0.271006	8.19456	0.00420163	0.0136266
CRTAM	1.92109	-0.514103	13.3828	0.000253949	0.00131838
PCDHA7	1.91768	-0.527211	14.6253	0.00013114	0.000752935
RP11-809C9.2	1.91744	-0.694482	26.3448	2.85587e-07	3.83536e-06
HOXB8	1.91459	-1.20009	5.39734	0.0201675	0.0494515
MCM10	1.91442	1.4711	31.229	2.29318e-08	4.04903e-07
LILRB2	1.91436	2.05005	29.9683	4.39176e-08	7.29223e-07
CDKN2B	1.91299	4.33283	20.5987	5.66354e-06	5.21368e-05
FMO1	1.91056	-2.09205	6.09308	0.0135712	0.0360324
TAS2R31	1.91037	-0.825773	16.5114	4.83595e-05	0.000323688
PAPPA	1.91032	0.863655	21.5563	3.43588e-06	3.38064e-05
PLAUR	1.9091	4.27868	27.0755	1.95657e-07	2.76799e-06
MAP3K19	1.90837	0.747849	4.82185	0.0281011	0.0646266
SOCS3	1.90765	6.05609	16.7722	4.21473e-05	0.000288164
MALL	1.90727	-1.69825	8.4128	0.00372589	0.0123554
RP1L1	1.9064	-1.62399	18.3922	1.79788e-05	0.000139849
BATF	1.90529	0.710885	23.4095	1.30932e-06	1.45484e-05
TP73	1.90344	2.98759	18.0737	2.12518e-05	0.000160742
GPBAR1	1.90134	-1.25561	21.0067	4.57682e-06	4.33938e-05
MEDAG	1.90049	0.599861	10.08	0.00149884	0.00582483
ARL17A	1.90003	-0.369993	22.3332	2.29212e-06	2.38298e-05
TMEM150B	1.89532	0.140939	19.3861	1.06784e-05	9.00888e-05
OLFML2B	1.88544	4.03363	28.5508	9.12736e-08	1.40648e-06
PCDHGB6	1.88499	2.99474	14.5025	0.000139971	0.000795138
PCDHGA7	1.88462	2.02826	9.91466	0.00163968	0.00626997
KCTD14	1.88226	-0.526535	21.1433	4.26178e-06	4.07899e-05
FAM167B	1.88193	0.546515	28.2719	1.05413e-07	1.59911e-06
HPD	1.88183	0.718201	17.3083	3.17803e-05	0.000227371
JMJD1C-AS1	1.88137	0.13697	22.508	2.09273e-06	2.20549e-05
GFI1	1.88053	-1.28885	19.5388	9.85768e-06	8.43095e-05
PTGER4	1.87826	2.32459	33.1028	8.74115e-09	1.69534e-07
CD1D	1.87724	0.772171	20.6948	5.38625e-06	4.98683e-05
THBD	1.87548	2.96166	23.9648	9.81128e-07	1.12739e-05
SIX1	1.87463	2.60172	11.8019	0.0005917	0.00267549
OTP	1.87134	0.565514	4.70949	0.0299965	0.0681129
MZB1	1.86851	-0.909394	9.74052	0.0018025	0.00678815
ID3	1.86745	7.96565	35.7086	2.29148e-09	4.98266e-08
RAB38	1.86192	-0.0446804	19.5024	1.00473e-05	8.57493e-05
TDH	1.85639	0.0443012	21.6126	3.33656e-06	3.29697e-05
VCAM1	1.85393	5.61591	18.6872	1.5401e-05	0.00012239
RCOR2	1.85241	5.11648	24.9456	5.89721e-07	7.25631e-06
CD5	1.85124	0.353906	14.9749	0.000108952	0.000644561
CSF2RB	1.85073	2.48352	37.1904	1.07141e-09	2.49419e-08
ITGB3	1.84845	1.23002	16.6458	4.50494e-05	0.000305678
FERMT1	1.84572	5.54917	14.9224	0.000112023	0.000660048
BIRC7	1.84492	0.846905	16.6334	4.53463e-05	0.000307434
GZMA	1.84304	0.599334	9.10348	0.00255124	0.00900739
HMOX1	1.83951	6.34733	26.3528	2.84403e-07	3.82796e-06
FAM183A	1.83847	0.236179	5.00262	0.025309	0.0592425
TPSB2	1.83412	0.242898	8.80915	0.00299723	0.0102934
C5orf38	1.83409	1.76513	6.80957	0.00906708	0.0257177
RDH10	1.83383	5.47928	29.9795	4.36648e-08	7.25769e-07
ACP5	1.83127	4.22029	8.11151	0.00439851	0.0141474
GDNF	1.8276	0.383703	12.6842	0.000368753	0.00179391
CFD	1.82628	4.12161	17.8109	2.43983e-05	0.000181565
CCL22	1.82569	-0.580261	19.4729	1.02035e-05	8.68993e-05
ADAM8	1.82426	3.26461	23.4391	1.28933e-06	1.43559e-05
C11orf91	1.82421	-1.80718	15.7797	7.11601e-05	0.000449087
TIGIT	1.81811	-0.157283	9.5815	0.00196547	0.00726474
KLRC3	1.81671	0.00113038	15.5021	8.24117e-05	0.00050741
NRM	1.81419	1.7374	48.8408	2.77601e-12	1.06784e-10
TNC	1.81417	8.51986	30.869	2.76049e-08	4.82147e-07
CAV1	1.81285	5.56526	22.4604	2.14523e-06	2.25262e-05
DLGAP5	1.80851	2.49152	19.6405	9.34679e-06	8.0666e-05
CDCA2	1.80241	1.59989	22.1437	2.5298e-06	2.59831e-05
PRF1	1.8022	1.01379	29.6586	5.15241e-08	8.34928e-07
SAPCD2	1.80041	5.58255	23.9121	1.00835e-06	1.15375e-05
PCDH15	1.80019	4.50135	11.9266	0.00055337	0.0025348
CTD-3203P2.2	1.79931	-0.71211	29.5907	5.33594e-08	8.62937e-07
PTPN7	1.79795	2.2396	32.9249	9.57873e-09	1.84012e-07
MS4A4A	1.79791	4.67722	18.1117	2.08318e-05	0.000158157
B3GNT8	1.79747	-0.0684929	22.9143	1.6939e-06	1.82567e-05
HLA-DRB6	1.79267	-0.323184	9.94195	0.00161554	0.00619674
LRRIQ3	1.79103	0.61427	12.9734	0.000315941	0.0015725
SCT	1.7905	-0.725106	17.6304	2.6827e-05	0.000196116
SELV	1.78965	-0.0946884	13.3789	0.000254467	0.0013198
APOC1P1	1.78731	0.307245	33.0418	9.02007e-09	1.74108e-07
PGF	1.78709	4.47924	23.6694	1.14385e-06	1.29231e-05
MELK	1.78681	2.72916	17.8958	2.33334e-05	0.000174768
CDC45	1.78616	2.12229	32.4118	1.24724e-08	2.3458e-07
PLEKHG4B	1.78343	-0.0576326	11.023	0.000899888	0.00381666
TRABD2B	1.78087	-1.08617	6.6059	0.0101641	0.0282539
TAGLN	1.77715	5.37301	24.3622	7.98204e-07	9.48918e-06
SNORD17	1.7769	-1.14989	16.6621	4.46645e-05	0.000303193
TAC4	1.7765	-0.87306	14.1681	0.000167183	0.00092279
C1QL4	1.77624	3.38558	8.71476	0.00315644	0.0107495
FCN1	1.77157	-0.806086	9.90761	0.00164597	0.00628956
NHLH1	1.77152	0.61809	14.5102	0.000139403	0.000792744
TACSTD2	1.76799	-0.335046	6.33485	0.0118388	0.0321081
HK3	1.76635	2.04605	22.8461	1.75506e-06	1.8878e-05
GPR82	1.76047	2.47075	14.8134	0.000118689	0.000692253
HOXA9	1.75785	-0.591779	4.0489	0.0442001	0.0933581
IL1A	1.75773	1.88223	10.9757	0.000923146	0.00389714
RHOH	1.75757	1.20675	16.7424	4.2814e-05	0.000291981
ANKRD7	1.75619	-0.627499	15.7403	7.26604e-05	0.000455884
CLDN23	1.75373	-1.28975	11.1004	0.000863075	0.00368397
C2	1.75333	1.7607	23.334	1.36172e-06	1.50788e-05
MYOF	1.75094	5.06121	32.0358	1.51359e-08	2.7947e-07
FAM186A	1.7501	0.119899	21.6836	3.21525e-06	3.20454e-05
CCR7	1.74865	-0.177162	11.7141	0.000620272	0.00278442
SCNN1A	1.7436	-1.02389	11.9331	0.000551461	0.00252821
ANXA1	1.7405	8.3067	21.227	4.07983e-06	3.92812e-05
IL10	1.73881	1.08366	9.95998	0.0015998	0.0061451
HOXA5	1.73657	1.77433	4.75071	0.0292862	0.0668099
CLDN18	1.7357	-1.99018	11.314	0.000769266	0.00334453
FOXC2	1.7335	-0.873779	10.4529	0.0012246	0.00493998
CNTNAP3B	1.73244	1.74601	25.1394	5.33308e-07	6.64312e-06
COL6A3	1.7316	3.87969	6.67231	0.00979224	0.0273945
COL5A1	1.73038	4.97227	13.6066	0.000225387	0.00119232
HOXC6	1.72884	0.930783	6.30155	0.0120633	0.0325856
KIF18B	1.72866	3.02566	26.2886	2.94014e-07	3.93546e-06
HAL	1.72863	-1.48203	13.1179	0.000292485	0.00147899
GPR132	1.72696	2.4997	26.3668	2.82355e-07	3.80992e-06
CD300LB	1.72688	-0.305578	17.664	2.63567e-05	0.000193378
ICAM1	1.72556	4.60961	21.9237	2.83713e-06	2.87557e-05
CD79A	1.725	-0.495148	14.5682	0.000135178	0.0007728
HAS3	1.72159	1.88592	35.5265	2.516e-09	5.44157e-08
CD72	1.72049	1.60388	18.8426	1.41961e-05	0.000114733
PCDHGA1	1.72041	1.84285	17.9847	2.22689e-05	0.00016765
HOXC11	1.71977	0.434488	5.43639	0.0197213	0.0485846
PRSS23	1.71318	5.50253	29.2726	6.28771e-08	9.96901e-07
NEIL3	1.71038	0.55715	14.8173	0.000118442	0.000691224
NLRP11	1.70953	-1.66942	9.64694	0.00189667	0.00705563
FAM83E	1.70883	-0.848469	14.4386	0.000144805	0.000818566
CKLF-CMTM1	1.70788	-1.20024	17.5466	2.80348e-05	0.000203656
ZNF730	1.70732	0.367305	19.0069	1.30245e-05	0.000106474
FKBPL	1.70486	-0.888627	25.1535	5.29442e-07	6.60515e-06
SLC16A3	1.70408	5.83216	32.8841	9.78223e-09	1.87253e-07
LBX2-AS1	1.70238	0.80615	35.4708	2.58898e-09	5.58446e-08
PARP15	1.69714	0.325521	11.6266	0.000650151	0.00290402
MUC1	1.69586	3.08451	35.8819	2.09652e-09	4.58961e-08
TLCD2	1.69577	0.0464537	28.1131	1.14428e-07	1.72614e-06
SIGLEC9	1.69538	3.00046	34.8831	3.50099e-09	7.35527e-08
DENND5B-AS1	1.69526	-0.639994	15.0998	0.000101976	0.000609068
JPH2	1.69392	3.1243	18.1905	1.99873e-05	0.000152907
STX11	1.6917	1.50237	22.3425	2.28097e-06	2.37445e-05
UBE2C	1.69139	3.4668	19.0651	1.26336e-05	0.000104068
CEACAM4	1.68951	-0.881369	20.1075	7.32079e-06	6.48081e-05
ABCC3	1.68902	4.53885	11.2998	0.000775164	0.00336293
ITGAD	1.68879	-0.0426429	5.43248	0.0197656	0.0486863
PRR15	1.68651	-0.0691013	26.9699	2.06648e-07	2.8981e-06
MYBL2	1.68646	4.25833	16.2492	5.55344e-05	0.000364721
FAM46B	1.68293	2.15223	19.1194	1.22788e-05	0.000101471
CISH	1.67949	1.5543	36.5348	1.49966e-09	3.37915e-08
GSG2	1.67694	0.709713	21.7021	3.18435e-06	3.18159e-05
RP11-374M1.2	1.67427	-0.504336	24.1226	9.03917e-07	1.05671e-05
KIF26A	1.67345	4.28844	13.6621	0.000218822	0.00116293
CCRL2	1.67213	1.88546	22.5394	2.05874e-06	2.1725e-05
MTFR2	1.67144	0.7517	19.0834	1.25128e-05	0.000103142
LINC00645	1.67127	0.318504	10.1771	0.00142198	0.005568
TNFAIP3	1.67099	5.205	16.501	4.86242e-05	0.000325154
SULF1	1.67059	6.39714	9.53719	0.0020135	0.00740834
GATA3	1.66978	-0.0633961	8.8354	0.00295443	0.0101665
SAA2	1.66788	0.595921	3.90046	0.048273	0.100347
C2orf62	1.66517	-0.39967	12.8986	0.000328831	0.00162813
CHST9	1.66309	3.54113	18.6905	1.53743e-05	0.000122298
SEC61G	1.66219	7.54381	15.3549	8.9089e-05	0.000543345
LRRC25	1.6619	3.35696	30.1387	4.02223e-08	6.71314e-07
FAM222A-AS1	1.66137	0.73063	10.4585	0.00122084	0.0049285
ESR2	1.6604	0.580864	15.1115	0.000101342	0.000606177
TPRG1	1.65862	0.0714947	18.1236	2.07016e-05	0.000157242
MOCOS	1.65771	0.965442	20.3002	6.6195e-06	5.94467e-05
TXNDC2	1.65159	-0.849013	15.7436	7.25336e-05	0.000455442
ANXA2	1.64994	7.6105	21.0778	4.41009e-06	4.20599e-05
C3orf55	1.64841	-2.0719	4.11554	0.0424909	0.0905173
HLA-DOA	1.64789	2.99137	16.5111	4.83649e-05	0.000323688
GFPT2	1.64408	5.28734	27.7114	1.40829e-07	2.06652e-06
MGAM	1.6437	0.0656464	24.1673	8.83203e-07	1.03699e-05
C1orf94	1.64319	1.58191	37.3754	9.74448e-10	2.29828e-08
LSP1	1.64244	4.67011	20.9215	4.78506e-06	4.51299e-05
LINC00907	1.6393	-0.528165	27.0022	2.03227e-07	2.85508e-06
TEAD4	1.63474	1.93751	28.943	7.4538e-08	1.16916e-06
DDX11-AS1	1.63423	-0.0626578	27.6206	1.476e-07	2.15219e-06
ACRBP	1.6339	0.897075	40.8012	1.68526e-10	4.59915e-09
HGF	1.63277	3.72802	14.1001	0.000173338	0.00095156
FBP1	1.63236	3.11859	24.7105	6.66196e-07	8.08645e-06
ARHGAP28	1.63029	0.777551	14.5646	0.000135437	0.000773732
C16orf54	1.62921	0.744805	30.2718	3.75544e-08	6.31351e-07
CA12	1.62882	5.6331	15.1333	0.000100182	0.00060057
MS4A6A	1.62758	6.26335	17.0209	3.69709e-05	0.000258684
DENND2D	1.62691	2.90805	18.8104	1.44378e-05	0.000116222
SRPX2	1.62673	3.8927	15.7408	7.2641e-05	0.000455884
S100A9	1.62487	5.16841	14.0683	0.000176289	0.000965136
CDON	1.62096	2.99247	28.2081	1.08946e-07	1.64961e-06
PLP2	1.61498	4.77358	22.4796	2.12385e-06	2.23359e-05
SRMS	1.61279	-0.040927	14.9064	0.000112981	0.000664238
IGFBP3	1.61193	6.92989	14.6625	0.000128577	0.000740829
FAM20A	1.61026	2.81644	17.6281	2.68593e-05	0.000196175
HOXA1	1.60824	0.0252239	10.8279	0.00099981	0.00416527
TNFSF8	1.60704	1.91802	18.4636	1.73176e-05	0.000135357
CBX2	1.60676	3.58721	21.5877	3.3802e-06	3.33398e-05
ALPK2	1.60593	0.283476	6.4044	0.0113838	0.0310513
HCP5	1.60151	-0.764449	11.8013	0.00059189	0.00267559
GEM	1.60005	4.88147	26.3937	2.78445e-07	3.76449e-06
CR1	1.59986	0.801262	4.44345	0.0350353	0.0774642
HBG2	1.59896	0.00581882	7.93098	0.00485956	0.0153568
PCDHB3	1.59705	2.58793	15.2061	9.63935e-05	0.000581854
NPPA	1.59377	2.12512	10.563	0.00115373	0.00469751
AJUBA	1.59303	3.57364	34.3822	4.52842e-09	9.31989e-08
ASIP	1.59135	0.793147	19.151	1.20773e-05	9.99596e-05
MSR1	1.59081	5.92926	16.8739	3.99474e-05	0.00027569
MEX3A	1.59081	5.20078	19.2822	1.12752e-05	9.43354e-05
ERCC6L	1.59001	0.336591	21.4386	3.65348e-06	3.56435e-05
TGFB1I1	1.58899	4.34201	35.0137	3.27397e-09	6.92235e-08
NRTN	1.58744	-0.203347	7.26452	0.00703302	0.0208296
GAST	1.58708	-1.48953	12.0123	0.000528501	0.00243678
PLEKHN1	1.58537	-2.05384	6.87007	0.00876514	0.024984
PTGER1	1.58501	-0.303127	20.3895	6.31744e-06	5.70518e-05
C19orf59	1.58442	-0.57832	7.30037	0.00689405	0.0205045
LTB4R2	1.58104	-1.41755	25.2249	5.10181e-07	6.39447e-06
RP11-664D7.4	1.58043	-0.832354	9.05864	0.00261456	0.00918478
WBSCR27	1.57966	1.57608	20.5831	5.70971e-06	5.24722e-05
CETP	1.57819	1.18072	16.1698	5.79096e-05	0.000377405
GNAS-AS1	1.57497	-0.283757	21.4291	3.67151e-06	3.57761e-05
SKAP1	1.5717	-0.867138	16.7147	4.34439e-05	0.000295777
IL2RG	1.5715	1.83458	14.8009	0.000119478	0.000696601
FEZF1-AS1	1.57038	2.16555	4.73445	0.0295643	0.0673017
ABCA13	1.57004	1.63816	7.89973	0.00494423	0.0155831
SLC5A2	1.5651	-0.938374	13.3153	0.000263253	0.00135888
HIC1	1.56426	2.39101	33.9964	5.52142e-09	1.11505e-07
DTL	1.56375	2.52258	21.4057	3.71662e-06	3.60851e-05
ANG	1.56365	0.837919	25.1753	5.23476e-07	6.54588e-06
EDNRA	1.56229	3.62009	26.3233	2.88789e-07	3.87515e-06
RAB20	1.56183	4.28319	32.6476	1.10478e-08	2.09248e-07
MICB	1.56072	-0.205248	13.7337	0.000210644	0.00112576
S1PR4	1.56057	0.549368	29.5197	5.535e-08	8.9156e-07
SPATA12	1.55892	-0.894107	8.92361	0.00281507	0.00977019
MYO1G	1.55867	2.68552	16.3272	5.32928e-05	0.000352723
IL10RA	1.55628	5.32444	19.7688	8.73992e-06	7.60378e-05
FOLR1	1.55619	1.45484	17.3968	3.03336e-05	0.000218196
PDX1	1.5556	-3.01247	9.80991	0.00173574	0.00656734
BCL2A1	1.55328	2.77861	12.3538	0.0004401	0.00208512
NDUFV2	1.55276	-0.377755	24.3227	8.14747e-07	9.64327e-06
CACTIN-AS1	1.55095	-1.01434	21.9066	2.86248e-06	2.89945e-05
AIM2	1.55074	1.27307	5.9041	0.0151057	0.0393267
AFP	1.55045	-0.364737	5.04234	0.0247351	0.0581434
ZAP70	1.55037	0.326042	12.6481	0.000375944	0.00182122
STAB1	1.54952	6.23726	20.5936	5.67854e-06	5.22452e-05
HAMP	1.54921	3.28105	17.6981	2.58879e-05	0.000190631
HMMR	1.54915	2.18196	15.9514	6.499e-05	0.000415509
SPINT1	1.54843	1.16545	27.0981	1.9339e-07	2.73831e-06
C4orf47	1.54838	2.14694	19.0311	1.28604e-05	0.000105414
BCL3	1.54768	3.8505	33.1863	8.37368e-09	1.63784e-07
BUB1	1.54766	3.09519	16.8954	3.94982e-05	0.00027329
TUBB3	1.54765	1.52805	27.9454	1.24787e-07	1.85727e-06
F2R	1.54527	5.68464	26.4379	2.72143e-07	3.68854e-06
CTSW	1.54507	0.385381	24.3563	8.00639e-07	9.50997e-06
MMP14	1.54322	7.27327	24.2229	8.58058e-07	1.01041e-05
CXCR1	1.54316	-1.0109	5.30717	0.0212378	0.0514961
CCDC169	1.54218	0.224304	27.2278	1.80843e-07	2.58101e-06
CD99P1	1.54197	1.08792	27.1436	1.88885e-07	2.67922e-06
DKK1	1.53937	1.2259	5.81131	0.0159234	0.041004
FOLR2	1.53925	4.19648	17.1805	3.39903e-05	0.000240222
NOD2	1.53866	1.16214	19.5154	9.97915e-06	8.52131e-05
HLA-DRB1	1.5383	7.19456	8.80093	0.00301077	0.010334
HSF2BP	1.53794	1.94113	35.4624	2.60019e-09	5.60115e-08
TNFAIP8	1.53719	2.11853	25.2931	4.92476e-07	6.20628e-06
ATOH8	1.53686	5.2452	21.1407	4.26767e-06	4.08221e-05
NOX4	1.53666	0.92031	18.7384	1.49935e-05	0.00011974
C1orf111	1.53334	-1.61946	6.63961	0.00997357	0.0278151
VAX2	1.53028	2.81129	18.6878	1.53963e-05	0.00012239
FGFBP2	1.53002	1.17423	8.86174	0.0029121	0.0100487
CCDC135	1.52804	0.742963	20.6994	5.37334e-06	4.98345e-05
ANPEP	1.52799	2.02868	14.4214	0.000146132	0.00082434
POSTN	1.52754	4.6686	4.84669	0.0276992	0.0638841
C9orf50	1.52514	1.0778	31.0775	2.47933e-08	4.35391e-07
SPAG4	1.52353	2.01679	12.9776	0.000315235	0.00156947
CRISPLD2	1.52271	3.73239	18.5185	1.68262e-05	0.000132156
ALX4	1.5225	0.336258	8.37637	0.00380131	0.012548
MPEG1	1.52182	4.458	17.1643	3.42827e-05	0.000242076
STON1	1.52151	4.21336	23.9071	1.01096e-06	1.15592e-05
MKI67	1.51999	4.652	16.8077	4.13642e-05	0.000283771
ASCL2	1.51903	1.26148	17.6317	2.68079e-05	0.000196065
GJD3	1.51841	-1.8355	6.75118	0.00936856	0.0264151
HTRA4	1.5181	-0.243995	4.69034	0.0303327	0.0687603
KIFC1	1.51775	2.46771	15.7751	7.13365e-05	0.000450024
CASS4	1.51765	1.45835	27.4002	1.65413e-07	2.38821e-06
C10orf10	1.51623	6.32305	19.9191	8.07884e-06	7.08202e-05
RP11-503N18.1	1.51434	0.0423708	15.1891	9.72619e-05	0.000586111
FOXO3B	1.51025	1.23985	24.4826	7.49825e-07	8.98011e-06
CYR61	1.50678	6.17398	13.8529	0.000197689	0.00106533
RP5-1024G6.5	1.5067	0.0962968	20.9617	4.68559e-06	4.43211e-05
GRHL3	1.50278	2.27728	16.0729	6.09504e-05	0.000393414
PDIA5	1.50157	3.30768	27.2926	1.74883e-07	2.50258e-06
SOCS2	1.50142	4.02861	19.4484	1.03355e-05	8.78381e-05
MYC	1.50136	4.69959	29.9612	4.4078e-08	7.31134e-07
F2RL1	1.50003	1.67282	20.7727	5.17154e-06	4.82956e-05
RP11-705C15.2	1.49996	1.74906	31.3534	2.15077e-08	3.8353e-07
ADAMTSL1	1.49986	2.17224	12.0308	0.0005233	0.00241417
MPZL2	1.49963	0.909308	18.6802	1.54582e-05	0.000122724
PLVAP	1.49891	3.61589	27.7552	1.37675e-07	2.02548e-06
LINC00609	1.49726	-0.211774	13.9612	0.000186623	0.00101143
CEP55	1.49447	2.4462	21.5149	3.51085e-06	3.44601e-05
TOP2A	1.49446	5.7233	13.6602	0.000219045	0.00116372
TNFSF18	1.49338	1.25972	3.19974	0.0736499	0.140815
HLA-DRA	1.49334	8.19852	11.9973	0.000532768	0.00245225
DSG2	1.49286	0.437187	7.37236	0.00662338	0.0198529
CACNA2D4	1.49252	1.98893	27.9976	1.21463e-07	1.817e-06
PPP1R18	1.49216	3.45141	47.3277	6.00588e-12	2.16451e-10
SIGLEC14	1.49019	2.45464	16.2595	5.52323e-05	0.000363328
ASF1B	1.48688	3.13325	20.3102	6.58492e-06	5.91691e-05
SLC37A2	1.48678	2.97348	18.4021	1.78859e-05	0.000139327
CENPM	1.48575	1.97374	26.0611	3.30779e-07	4.3625e-06
SULT2B1	1.48545	-0.186413	16.8107	4.12991e-05	0.000283565
CREB3L4	1.48525	2.91351	36.9254	1.22737e-09	2.81894e-08
CYTIP	1.48468	3.11813	15.2957	9.1925e-05	0.000558114
CEACAM21	1.48261	1.20784	37.3141	1.00557e-09	2.36134e-08
CHRNA9	1.47935	2.45234	4.04969	0.0441796	0.093327
TEX22	1.47921	1.31385	30.2611	3.7763e-08	6.34198e-07
C20orf26	1.47896	1.66926	23.486	1.25824e-06	1.40582e-05
CD14	1.47892	6.83707	18.8248	1.4329e-05	0.000115634
SULT1C2	1.47441	-0.157294	4.35697	0.0368579	0.0806878
TNFRSF1B	1.47307	5.72344	30.3632	3.58268e-08	6.04059e-07
PLBD1	1.47287	3.07019	18.277	1.91001e-05	0.000147294
ZBTB42	1.47192	3.45939	31.951	1.58113e-08	2.89952e-07
STK32B	1.47084	3.48712	17.2359	3.30138e-05	0.000234449
TNXB	1.47025	5.66955	9.76041	0.0017831	0.00671822
NCMAP	1.46995	0.663618	7.12471	0.00760285	0.02227
SOHLH2	1.46912	-0.468712	13.6687	0.000218062	0.00115965
SPHK1	1.46624	4.64335	18.5849	1.62504e-05	0.000128257
EMILIN2	1.46595	4.42224	16.175	5.7751e-05	0.000376828
LINC00648	1.46422	-0.388642	5.3096	0.0212082	0.0514453
DCC	1.46364	2.05658	10.9343	0.000943978	0.00396643
GPC2	1.461	3.89168	26.93	2.10954e-07	2.95335e-06
SIGLEC12	1.45947	-1.00266	5.5614	0.0183607	0.0458905
PSTPIP2	1.45938	1.70917	19.6012	9.54081e-06	8.22087e-05
SOX11	1.45862	6.1286	18.3813	1.80828e-05	0.000140522
TTC34	1.45763	1.00142	26.1313	3.18966e-07	4.22395e-06
PCOLCE	1.45753	3.94098	17.8012	2.45232e-05	0.000182411
MMP2	1.45667	5.98526	30.7756	2.89657e-08	5.01038e-07
SLC16A5	1.45566	0.917326	23.0774	1.55613e-06	1.69985e-05
CPVL	1.45388	5.27118	17.1085	3.53046e-05	0.000248208
CMKLR1	1.45215	4.69022	16.6988	4.38097e-05	0.000298016
RND3	1.45033	5.28408	15.8231	6.95486e-05	0.000440293
CYP21A2	1.45014	0.30876	8.99964	0.00270033	0.00944881
HLA-DPA1	1.44981	8.02384	14.6345	0.000130504	0.000750598
PCDHGB3	1.44748	1.23058	11.5775	0.000667562	0.00297192
HOXA2	1.44735	1.09842	4.39437	0.0360577	0.0792011
EPHX3	1.44719	-0.576423	15.729	7.30935e-05	0.000458108
RAD51AP1	1.44653	2.6412	20.4205	6.21592e-06	5.62602e-05
IL20RB	1.44472	-0.219476	23.8189	1.05838e-06	1.20586e-05
GAS1	1.44435	5.63452	15.9673	6.44473e-05	0.000412851
SIGLEC5	1.44426	-1.11119	23.0828	1.55174e-06	1.69621e-05
FOXJ1	1.44422	5.33274	13.7959	0.000203781	0.00109233
ARHGEF39	1.44257	0.596741	21.4223	3.6846e-06	3.58389e-05
ZNF311	1.44134	-0.168926	13.7391	0.00021004	0.00112327
RP11-468E2.9	1.44039	-0.338597	28.0729	1.16832e-07	1.75912e-06
KLRB1	1.44033	-0.205138	12.4433	0.000419493	0.00200513
VNN1	1.4402	0.863294	11.2083	0.000814335	0.00350837
NCAPG	1.44002	2.92779	13.9714	0.000185611	0.00100733
DMBT1	1.43938	-0.352374	9.43129	0.00213315	0.00777071
CD7	1.43915	1.28736	20.0364	7.59838e-06	6.70084e-05
COL22A1	1.43842	3.60285	10.0623	0.00151333	0.00586534
MAFB	1.43794	6.26477	22.1044	2.58219e-06	2.64204e-05
ELF4	1.43732	2.85095	25.38	4.70781e-07	5.96488e-06
MYB	1.43626	-0.471706	7.37294	0.00662128	0.0198503
PCDHA2	1.43469	1.10205	8.03653	0.00458432	0.014643
TMEM217	1.43354	0.576875	20.5807	5.717e-06	5.25093e-05
RP11-288H12.3	1.43332	-0.289666	17.1479	3.45794e-05	0.000243745
ACSBG2	1.43233	-0.950093	22.6094	1.98514e-06	2.10445e-05
SLC47A2	1.43158	4.31121	7.98313	0.00472153	0.0150041
RRM2	1.43135	4.31889	12.9534	0.000319337	0.00158745
LOXL4	1.4313	0.684266	14.7731	0.000121253	0.000705933
CTSS	1.431	7.14084	15.6239	7.72702e-05	0.00048033
SHD	1.42982	5.88503	12.8274	0.000341574	0.00168144
ECM2	1.42974	5.12991	27.8969	1.27956e-07	1.89482e-06
ZBTB9	1.42973	-0.807797	13.4329	0.000247245	0.00128855
C1QA	1.42936	8.1163	20.1354	7.21475e-06	6.39394e-05
TFPI	1.4289	4.82072	13.1763	0.000283514	0.00144402
STRA6	1.42833	0.944924	10.1196	0.00146701	0.00572075
SELL	1.42777	3.82587	14.0137	0.000181481	0.000988872
BMP4	1.42759	1.98736	14.2847	0.000157141	0.000875336
DRAXIN	1.42756	4.89689	19.1859	1.18588e-05	9.84974e-05
HLA-DMA	1.42696	5.26004	17.0836	3.57707e-05	0.000251047
CD27	1.42679	-0.604896	18.157	2.03423e-05	0.000154877
GVINP1	1.42678	1.84296	14.6614	0.000128656	0.000741025
C2orf16	1.42674	0.981676	27.2846	1.75608e-07	2.51072e-06
TCF7	1.42667	2.86411	38.1594	6.51952e-10	1.57915e-08
MFAP5	1.42639	-0.282817	10.2674	0.00135403	0.00538005
ARR3	1.42549	-1.07558	16.5552	4.72535e-05	0.000318095
MYT1	1.42535	4.36581	9.49633	0.00205883	0.0075425
TBXA2R	1.42442	1.84542	33.1032	8.73953e-09	1.69534e-07
GPR84	1.42432	0.985371	13.5726	0.000229511	0.00121132
SERINC2	1.42419	2.69611	10.262	0.00135801	0.00538933
NCAPH	1.42303	2.52012	20.7822	5.14599e-06	4.81126e-05
IGFLR1	1.42028	0.264376	27.9405	1.25104e-07	1.85792e-06
MYCN	1.41917	3.51388	14.8384	0.000117127	0.000684377
HOXB3	1.41793	1.95279	5.26941	0.0217034	0.0524204
PDE6A	1.4175	-1.48043	9.37406	0.00220077	0.00798645
IL15RA	1.41678	1.51349	30.6454	3.09762e-08	5.32962e-07
EYA4	1.41643	1.51418	6.61455	0.0101149	0.0281501
CLIC3	1.41593	-0.403953	17.677	2.61779e-05	0.000192504
FPR1	1.41543	5.26067	16.1539	5.83986e-05	0.000380439
CCL2	1.41473	5.44928	11.3164	0.000768243	0.00334188
AOAH	1.41452	4.30319	19.151	1.20772e-05	9.99596e-05
ID1	1.41441	6.51121	19.6773	9.16825e-06	7.94221e-05
CLDN4	1.41137	0.451738	15.2801	9.26868e-05	0.000561894
PDLIM1	1.41048	3.89436	12.7491	0.000356176	0.00174375
SOX8	1.41012	8.85785	16.2973	5.41416e-05	0.00035688
HLA-DRB5	1.40978	5.90187	2.40564	0.120899	0.207991
ALDH3B1	1.40935	4.12731	30.7802	2.88978e-08	5.00729e-07
FLVCR2	1.40913	3.08841	22.3796	2.23736e-06	2.33507e-05
CD300LF	1.40592	2.06643	13.2799	0.000268266	0.00138117
C12orf79	1.40546	-0.647148	18.165	2.02566e-05	0.000154443
RAC2	1.40538	2.00044	24.7819	6.41965e-07	7.83944e-06
CDCA7	1.40443	3.3448	12.7751	0.000351266	0.00172233
CXCL10	1.40379	3.8302	7.13003	0.00758034	0.0222184
SLC26A7	1.40358	0.0177075	11.4513	0.000714424	0.00314246
FCER1A	1.40349	-1.0814	2.8832	0.0895082	0.163771
GTSE1	1.40344	2.84904	15.1098	0.000101438	0.000606376
NDC80	1.4012	2.94979	15.8993	6.68031e-05	0.000425748
PIK3R5	1.40077	4.14146	20.4896	5.99558e-06	5.46948e-05
ZWINT	1.40067	3.06492	30.5324	3.28343e-08	5.61939e-07
SOX4	1.4	7.73571	15.3263	9.04479e-05	0.000550805
DCST2	1.3999	-0.221955	8.65356	0.00326422	0.0110559
SNX20	1.39643	2.33426	17.7926	2.46345e-05	0.000182818
ZNF252P-AS1	1.39544	-0.632254	15.1606	9.87424e-05	0.000593704
RASSF9	1.39345	-1.08462	8.35668	0.00384273	0.0126594
NKX2-1	1.3933	-0.754648	3.95294	0.0467895	0.0978173
DPYD	1.39325	4.65133	17.9714	2.24255e-05	0.000168671
ANGPTL4	1.39324	5.66856	13.2615	0.00027092	0.00139128
CD74	1.39304	10.6201	14.8558	0.000116048	0.000679336
SLA2	1.39298	-0.0616584	19.78	8.68862e-06	7.5673e-05
MS4A7	1.39203	5.60257	15.9365	6.55045e-05	0.000418296
PRG4	1.3913	-0.527811	3.65353	0.0559505	0.112966
TMEM71	1.39114	2.15684	16.1262	5.92588e-05	0.000384647
ADAM12	1.39105	3.43454	13.1378	0.000289403	0.00146801
DBIL5P2	1.39012	-1.26617	5.44157	0.0196629	0.0484629
S100A4	1.38796	4.09708	14.7317	0.000123946	0.00071928
ZNF367	1.38768	3.08771	30.3981	3.51875e-08	5.96526e-07
FAM177B	1.38696	1.01412	6.88494	0.00869251	0.0248033
GBP1	1.38636	6.18585	11.2277	0.000805859	0.00347649
CCDC81	1.3843	0.822832	21.0558	4.46109e-06	4.24961e-05
DAB2	1.38365	5.30467	21.4456	3.64006e-06	3.55765e-05
FAM60A	1.38347	3.89877	25.9302	3.53993e-07	4.64213e-06
SOGA3	1.38314	-0.912191	6.72963	0.00948241	0.0266802
C17orf53	1.38115	1.19816	37.5166	9.06376e-10	2.15028e-08
RP11-16E12.2	1.38006	-0.673694	16.6837	4.4158e-05	0.000300259
ORC1	1.37913	1.69771	19.3846	1.06867e-05	9.01115e-05
CBY3	1.3789	-1.46925	16.3105	5.37648e-05	0.000354975
CMTM7	1.3779	2.80425	22.7779	1.81842e-06	1.94688e-05
TNFRSF13C	1.37784	0.149596	12.5648	0.000393088	0.00189687
FCGR2A	1.37784	5.54337	20.5754	5.73292e-06	5.26256e-05
LBP	1.37713	-1.13488	5.36668	0.020525	0.050159
TACR1	1.37648	2.30571	9.62339	0.00192115	0.00712536
TWIST2	1.37622	-1.09352	4.64446	0.031154	0.0702771
IL4I1	1.3748	2.15489	13.1257	0.000291267	0.00147514
S100A8	1.37433	3.64149	11.3627	0.000749333	0.00327488
CD300A	1.37152	4.46005	21.0404	4.49694e-06	4.28124e-05
ESCO2	1.37077	2.03408	12.7222	0.000361331	0.00176365
BTN3A2	1.36966	6.33765	31.7582	1.74612e-08	3.17195e-07
CLEC5A	1.36889	3.43821	9.18097	0.00244545	0.00871002
TMSB15A	1.36762	1.63507	5.09618	0.0239786	0.056795
GPX8	1.36748	3.8865	8.9731	0.00273983	0.00955217
C1QC	1.3661	8.42877	18.9146	1.36705e-05	0.000111097
KCNJ5	1.36407	4.10243	16.2158	5.65221e-05	0.000370004
CFI	1.36406	5.71181	13.9619	0.000186553	0.00101139
SLPI	1.36399	2.61526	7.39837	0.00652832	0.0196336
ETV7	1.36387	1.26769	8.33708	0.00388441	0.0127684
KIAA0101	1.36384	2.74145	15.3211	9.0696e-05	0.000551273
GPR183	1.36354	3.90123	12.8162	0.000343632	0.00169002
CTD-2031P19.3	1.36269	-0.183876	13.6657	0.00021841	0.00116112
C9orf117	1.36154	1.53563	19.3284	1.10055e-05	9.23665e-05
BUB1B	1.36135	2.30402	14.2842	0.000157177	0.000875336
CDCA4	1.36053	2.82046	39.2603	3.70912e-10	9.52697e-09
NTRK1	1.36029	-0.0531636	7.47783	0.00624632	0.0189264
PLA2G7	1.35981	2.89066	11.5395	0.000681325	0.00301989
C1QB	1.3595	8.04935	19.0062	1.30292e-05	0.000106474
CARD16	1.35883	3.10337	13.0507	0.000303169	0.00152348
MGAT2	1.3578	0.319381	22.3142	2.31493e-06	2.4036e-05
MYCNOS	1.35673	0.327267	11.1451	0.00084254	0.00360967
CENPW	1.35451	1.77027	23.3707	1.336e-06	1.48244e-05
CCNB2	1.35269	2.91066	14.7488	0.000122823	0.000713789
EIF4EBP1	1.35115	5.10937	41.0263	1.50193e-10	4.11974e-09
EMR2	1.35095	2.60945	23.4924	1.25407e-06	1.40213e-05
CCR2	1.35086	0.146441	3.67411	0.0552637	0.111845
LHFPL3-AS1	1.34982	-1.56822	6.21063	0.0126985	0.0340397
RGMB-AS1	1.34895	0.559966	20.7198	5.31635e-06	4.93626e-05
CPA4	1.34879	0.346182	6.06971	0.0137519	0.0364223
HIST1H2BJ	1.34859	-0.0720452	19.4236	1.04704e-05	8.87048e-05
FLNC	1.34771	6.9898	12.2118	0.000474876	0.00223286
ARSI	1.34677	2.60429	17.3516	3.10634e-05	0.000223049
CNBD2	1.3465	-0.723894	21.1752	4.19147e-06	4.02361e-05
LINC00346	1.34552	-0.91417	8.71927	0.00314865	0.0107289
CSTA	1.34499	1.236	5.57693	0.0181986	0.0455485
NAMPT	1.34479	8.08938	15.3263	9.04485e-05	0.000550805
TC2N	1.34358	2.49067	11.4824	0.00070257	0.0030979
RIPK3	1.34271	0.924862	22.9858	1.63199e-06	1.76838e-05
AGBL2	1.34142	0.67938	14.0289	0.000180025	0.000982598
IL23A	1.33967	-0.481547	20.1361	7.21212e-06	6.39394e-05
LOXL2	1.33916	4.51743	15.5681	7.95867e-05	0.000492268
HLA-DPB1	1.33728	6.89662	11.5514	0.000676982	0.00300424
FAM92B	1.3369	-0.315535	4.23956	0.0394923	0.0853562
TES	1.33427	2.13945	27.3532	1.69482e-07	2.43391e-06
BIRC5	1.33416	3.29354	13.0159	0.000308854	0.00154409
OTOA	1.33367	0.536158	8.92548	0.0028122	0.00976443
CLEC2D	1.3312	2.1363	41.0531	1.48146e-10	4.0705e-09
CKS2	1.33097	3.78352	21.6812	3.21929e-06	3.20659e-05
PROC	1.33078	-0.342385	10.7053	0.0010683	0.00439799
SH2D1A	1.33054	-0.323079	5.41427	0.0199728	0.0490619
SGOL1	1.32959	1.50074	7.52719	0.00607747	0.0184981
MYL9	1.32925	3.43399	16.9863	3.76496e-05	0.000262523
LINC00638	1.32823	0.547049	17.1563	3.44273e-05	0.000242885
SYTL3	1.32734	2.8244	22.795	1.80231e-06	1.93347e-05
LAIR1	1.32462	5.32769	18.6994	1.53029e-05	0.00012185
TLE6	1.32461	2.02132	10.2583	0.00136068	0.00539597
ZSCAN23	1.32399	1.3154	20.5594	5.78096e-06	5.30063e-05
TRPV4	1.32187	0.238555	16.1921	5.72328e-05	0.000373678
MIR3654	1.32148	0.11427	28.3256	1.02532e-07	1.56127e-06
PCDHA4	1.32077	1.40341	5.10276	0.0238878	0.0565966
PSTPIP1	1.32035	2.80125	22.6412	1.95252e-06	2.0726e-05
TBX15	1.31942	2.29187	14.7689	0.000121523	0.00070725
HAVCR1P1	1.31709	-0.568391	11.8931	0.000563412	0.00257496
CD200R1	1.31675	-1.3057	6.15763	0.0130846	0.0349241
KIF20A	1.31426	2.3073	11.7639	0.000603906	0.00272457
FAM20C	1.31047	7.48459	24.0026	9.62061e-07	1.10784e-05
BDKRB2	1.30892	1.55336	10.6567	0.00109675	0.00450357
C20orf195	1.30876	-0.912852	6.07484	0.0137121	0.0363289
FAM111B	1.30842	1.69884	8.87353	0.00289335	0.00999463
NR0B1	1.30836	0.412889	4.90545	0.026772	0.062029
IGJ	1.30829	2.11705	2.3571	0.124714	0.213192
GNLY	1.30657	2.51759	8.29972	0.00396513	0.0129888
EXO1	1.30607	1.86761	13.2761	0.000268811	0.00138265
EFEMP1	1.30575	7.40823	10.8017	0.00101407	0.00421381
LTBP4	1.30493	6.59186	20.7796	5.15302e-06	4.81505e-05
LINC00310	1.30459	0.196539	12.9853	0.000313952	0.00156405
ARL11	1.30447	2.16509	19.9121	8.10847e-06	7.10415e-05
CILP	1.30427	-0.33856	14.0147	0.000181383	0.000988674
LGALS3	1.3035	7.07615	13.0235	0.000307613	0.00154198
FOXD3	1.30325	-0.135995	4.18719	0.0407305	0.0874708
SMOC1	1.30291	7.94364	6.36456	0.0116422	0.0316546
CXCR4	1.3022	5.28201	13.6755	0.000217274	0.00115622
TOR4A	1.30212	3.70755	35.962	2.01203e-09	4.42866e-08
BST1	1.30162	2.25195	19.3565	1.08448e-05	9.12548e-05
KLHL6	1.30069	3.92434	10.8808	0.000971674	0.00406693
KIF11	1.29605	3.80545	26.3918	2.78727e-07	3.76515e-06
HK2	1.29562	5.29748	22.84	1.76059e-06	1.89249e-05
HOXC9	1.29531	0.107433	3.76219	0.0524239	0.107227
FAM110A	1.29495	2.82664	23.1897	1.46785e-06	1.61543e-05
FAM212B-AS1	1.29357	-0.592181	7.37788	0.00660309	0.0198068
PLIN2	1.2935	5.44735	12.1318	0.0004957	0.00230794
ANXA2R	1.29103	2.0339	17.7304	2.54524e-05	0.00018811
CTSC	1.29043	6.23881	16.9649	3.80765e-05	0.000264929
DHH	1.2904	-0.629481	9.67709	0.00186579	0.00696644
SUSD2	1.28987	2.65404	14.2394	0.000160965	0.000893044
GLIPR1L1	1.28849	0.409886	21.1789	4.18339e-06	4.01824e-05
SECTM1	1.28846	3.32036	9.30825	0.00228124	0.00821755
TFPI2	1.2882	-0.577088	4.82827	0.0279967	0.0644231
NCF2	1.28806	4.32009	17.5848	2.74769e-05	0.000200143
E2F8	1.28732	0.67536	8.99683	0.00270448	0.00945339
PAPPA2	1.28571	2.32523	8.07277	0.00449354	0.0143929
PDCD1LG2	1.28505	2.39621	13.4524	0.000244698	0.00127733
COL4A1	1.28424	6.4012	11.7782	0.000599296	0.00270605
RP11-844P9.2	1.28416	0.993873	8.2626	0.00404702	0.0132008
TMEM132E	1.28416	5.36966	16.218	5.64558e-05	0.00036972
CENPI	1.28352	1.67283	16.8405	4.06566e-05	0.00027951
HIST1H2BN	1.28339	0.385963	25.2567	5.01862e-07	6.29999e-06
ZNRD1	1.2832	2.49982	45.1861	1.79175e-11	5.91973e-10
CCR5	1.28208	3.57702	12.209	0.000475594	0.00223493
FAM186B	1.28183	-0.18133	21.1265	4.29951e-06	4.1078e-05
KCP	1.27941	0.180163	13.9078	0.000192002	0.00103815
FLNA	1.27818	8.98141	28.4521	9.60477e-08	1.47504e-06
LINC00313	1.27759	-0.694245	9.15423	0.00248144	0.00880907
DLL3	1.27752	7.26132	6.78633	0.00918585	0.0259952
DCX	1.27718	5.36024	6.67732	0.00976475	0.0273366
HJURP	1.27678	2.62172	11.7615	0.000604669	0.0027265
TROAP	1.27664	2.0435	13.4784	0.000241323	0.00126134
CTSK	1.27625	3.64214	15.9514	6.49908e-05	0.000415509
SIGLEC10	1.27601	4.7953	21.0174	4.55127e-06	4.32532e-05
LINC00925	1.27563	4.72788	13.1132	0.000293219	0.00148178
AURKB	1.27538	2.12839	14.2164	0.000162947	0.000902181
TET1	1.27428	2.22959	15.1774	9.7867e-05	0.000589098
FYB	1.27369	4.4677	14.7545	0.000122456	0.000712164
C9orf173	1.27342	-0.885571	13.5742	0.000229321	0.00121075
TEKT2	1.27285	1.54177	20.6213	5.59685e-06	5.16406e-05
TCF24	1.27253	-1.06562	9.99378	0.0015707	0.00604915
ITGA5	1.27247	4.99443	17.7284	2.54797e-05	0.000188226
C6orf141	1.27186	1.25221	4.53632	0.0331828	0.074129
TMPO-AS1	1.27176	0.48881	23.673	1.14175e-06	1.29084e-05
NCF4	1.27174	3.31484	18.0296	2.17495e-05	0.000164045
CERKL	1.27097	2.58665	9.85567	0.00169309	0.00643464
NKX6-1	1.27077	1.1606	3.67692	0.0551707	0.111706
EFNA2	1.27034	3.08096	10.97	0.000925975	0.00390602
UCP2	1.26928	5.31419	18.7623	1.48065e-05	0.000118585
EIF5AL1	1.26916	0.223356	12.1431	0.000492693	0.00229724
HCK	1.2689	4.60926	19.4518	1.03172e-05	8.7729e-05
PCDH18	1.26849	4.10123	17.3876	3.04804e-05	0.000219057
MMP1	1.26849	-0.99843	3.14278	0.0762639	0.144564
PRRX2	1.26795	-0.765658	4.30868	0.0379183	0.0826062
POLQ	1.26749	1.16625	18.3733	1.81582e-05	0.00014104
CLSPN	1.26681	2.02375	11.5182	0.000689191	0.00304723
C9orf163	1.26603	-0.544474	10.0183	0.0015499	0.00597904
TNFRSF12A	1.26564	5.9326	14.198	0.000164546	0.000909789
PMEL	1.26445	-0.803785	14.9707	0.000109191	0.000645479
FOXD2-AS1	1.26359	0.477029	5.8898	0.0152288	0.0395749
CIITA	1.26233	4.70269	16.9766	3.78426e-05	0.000263641
C9orf84	1.26159	-0.655994	11.3505	0.000754277	0.00329087
FAM72B	1.25916	1.73054	28.3194	1.02859e-07	1.56477e-06
BTC	1.25864	0.646865	4.87725	0.0272129	0.0629242
GPR65	1.2556	2.43516	10.7478	0.00104405	0.00431507
TYMP	1.2552	5.80429	9.81868	0.00172748	0.00654515
VSIG4	1.25454	6.58401	14.8544	0.000116138	0.000679336
SERPINA3	1.25433	1.89423	7.78432	0.00527017	0.0164309
ADAMTS9-AS2	1.25417	1.13896	8.96536	0.00275146	0.00958445
RP11-696N14.1	1.25414	0.358759	9.13395	0.00250909	0.00888576
RGS1	1.25355	7.1422	9.09154	0.00256795	0.00904859
HOXC4	1.25265	-1.10353	6.29255	0.0121247	0.0327077
TMEM154	1.25256	3.34193	15.834	6.91493e-05	0.000438624
HLA-DMB	1.25178	4.98461	13.5864	0.00022783	0.00120367
RASGRP4	1.25158	2.16007	24.6183	6.98859e-07	8.43224e-06
HLX	1.25126	2.10529	29.8374	4.69833e-08	7.69059e-07
RNF122	1.24975	4.1795	19.1821	1.18825e-05	9.85489e-05
GPR160	1.2497	1.95917	14.6272	0.00013101	0.000752935
TTC36	1.24878	-0.200498	15.9648	6.45315e-05	0.000413063
DDX39B	1.24645	0.143835	18.1758	2.01425e-05	0.000153864
NEU4	1.24638	5.61298	9.56474	0.00198351	0.007318
THEMIS2	1.24628	5.07514	14.9008	0.000113314	0.000665468
AC025171.1	1.24552	1.28273	43.766	3.70087e-11	1.14983e-09
CHEK1	1.2444	3.94515	34.4947	4.27413e-09	8.84159e-08
RNASE2	1.24407	1.69987	11.8301	0.000582793	0.00264446
CASZ1	1.24341	2.15111	11.0705	0.000877113	0.003736
E2F7	1.24107	1.7646	10.7968	0.00101674	0.00422058
ARHGAP30	1.24042	4.82834	20.3551	6.4321e-06	5.79894e-05
MIR9-1	1.24002	-0.17561	3.29951	0.0693007	0.13391
LINC00958	1.23854	-0.934331	6.36763	0.0116221	0.0316158
FAM95B1	1.2381	-0.139383	9.63947	0.0019044	0.00707293
SLC39A14	1.23659	6.27675	22.6246	1.96942e-06	2.08917e-05
CKM	1.23624	-1.06556	12.4328	0.000421864	0.00201467
C12orf61	1.23532	-0.292351	18.8176	1.43834e-05	0.000115957
CYP1B1	1.23437	3.82347	8.55217	0.0034511	0.0115796
MTHFD2	1.23436	6.06315	15.2598	9.36904e-05	0.000567339
C9orf43	1.2343	-0.560181	16.2095	5.67105e-05	0.000370932
LDLRAD2	1.23426	-1.39698	2.52114	0.112329	0.196148
SYK	1.23319	5.46886	21.6614	3.25271e-06	3.23588e-05
ZBTB12	1.23259	0.167758	8.89057	0.00286647	0.00991026
C19orf40	1.23256	1.65291	30.2085	3.87999e-08	6.49586e-07
APOBEC3B	1.23189	0.324972	12.0757	0.000510828	0.00236813
FOSL1	1.23093	2.30065	12.2269	0.000471044	0.00221807
TXNDC5	1.22926	1.13021	14.872	0.00011506	0.000674987
CD93	1.22885	4.69975	16.5753	4.67554e-05	0.000315399
SPC25	1.22684	2.14281	7.0125	0.00809427	0.0234231
MRPS24	1.2266	-1.05272	10.7009	0.00107084	0.00440666
ASGR2	1.22649	-0.432214	16.7833	4.19003e-05	0.000286718
TWIST1	1.22542	1.89672	6.08292	0.0136495	0.0361855
FBXW10	1.22503	-0.971576	16.9741	3.78928e-05	0.000263878
ZBTB20	1.22452	3.95973	31.5533	1.94043e-08	3.48717e-07
PCDHGA9	1.22451	3.73819	5.80121	0.0160152	0.0411877
RMRP	1.22273	1.9911	9.87788	0.00167278	0.00637392
EPHA1	1.22266	-0.130183	13.1692	0.000284595	0.00144862
AQP9	1.22182	1.94975	5.78811	0.0161349	0.0414495
NEK2	1.22122	1.91406	8.75535	0.00308695	0.0105618
PDGFRA	1.21994	7.6993	8.27243	0.00402515	0.0131467
CDK2	1.21674	3.96267	27.8696	1.29773e-07	1.91471e-06
C1RL-AS1	1.21655	0.786334	12.7446	0.000357047	0.00174695
SRGN	1.21637	7.18351	15.8401	6.89277e-05	0.00043739
NUAK2	1.21611	2.25299	20.1846	7.03167e-06	6.26951e-05
IGFBP7-AS1	1.21565	2.02049	6.46127	0.0110251	0.0302002
DLGAP1-AS5	1.21556	0.280333	10.8563	0.000984609	0.00411468
MKRN7P	1.21529	-0.85822	13.302	0.000265127	0.00136806
CD248	1.2148	2.91287	12.6682	0.000371925	0.00180716
B4GALT1	1.21412	5.33969	26.4859	2.65474e-07	3.61636e-06
ZMYND10	1.21316	3.08358	10.3745	0.0012777	0.00512093
ITGA2	1.20989	4.72608	16.7613	4.23889e-05	0.000289204
LRRC69	1.20873	-0.0620362	12.0819	0.000509138	0.00236165
DNAAF3	1.20852	0.26542	12.0661	0.000513475	0.00237836
DSE	1.20807	4.41441	25.0507	5.58414e-07	6.90791e-06
MFSD2B	1.20766	-1.57878	6.44415	0.0111319	0.030436
ITGA4	1.20705	2.80676	11.5646	0.000672176	0.00298671
C20orf144	1.20663	-0.615139	15.4699	8.38302e-05	0.000514575
CXorf21	1.20478	2.52927	12.7936	0.000347814	0.00170851
CENPF	1.20473	4.97198	11.4785	0.000704071	0.00310367
FANCB	1.20399	-0.399241	9.86061	0.00168855	0.00642038
CD33	1.20385	2.96533	18.2417	1.94571e-05	0.000149547
DEPDC1	1.20375	1.66576	5.25028	0.0219432	0.052881
RP11-214O1.2	1.2032	-1.54738	6.47465	0.0109424	0.0300195
ITGB2	1.20224	7.09593	17.2834	3.2198e-05	0.000229766
PLA2G2A	1.20179	3.21647	0.964939	0.325946	0.447175
MCM2	1.20073	5.14282	26.7079	2.36654e-07	3.25949e-06
CDC25C	1.20035	1.09558	10.3911	0.00126627	0.0050827
ST7-AS1	1.20024	1.71077	25.8447	3.70013e-07	4.8209e-06
AK8	1.19906	2.06925	30.2029	3.89123e-08	6.50794e-07
LINC00649	1.19872	0.482599	13.5563	0.000231512	0.00122033
FILIP1L	1.1984	3.83538	17.0904	3.56413e-05	0.000250466
VMO1	1.19838	2.42148	20.752	5.22783e-06	4.87368e-05
SDK1	1.19824	3.85143	16.6019	4.6105e-05	0.000311923
REC8	1.19803	4.43876	20.6616	5.48041e-06	5.0653e-05
BTN2A3P	1.19649	1.19163	24.6566	6.85081e-07	8.28456e-06
OASL	1.19467	2.69621	6.84438	0.00889205	0.0252967
C11orf88	1.1942	-0.382716	3.59432	0.0579774	0.116271
PATL2	1.19326	0.703826	13.0881	0.000297182	0.00149759
TSKU	1.19271	4.52258	25.7702	3.84587e-07	4.98818e-06
PBK	1.19257	3.40835	10.267	0.00135434	0.00538005
MIR181A2HG	1.19257	-0.420484	12.4256	0.000423494	0.00202067
ABI3BP	1.19179	4.29686	11.6435	0.000644277	0.00288065
OIP5	1.19092	0.949693	14.3914	0.000148476	0.000834648
PROX2	1.19075	1.1598	12.9387	0.00032186	0.00159852
TRIM6	1.19027	0.908802	14.093	0.000173989	0.00095449
LINC00601	1.1889	-0.479332	7.05457	0.00790633	0.0229987
SHOX2	1.18864	2.46602	3.09417	0.0785731	0.148012
ZC3H12A	1.18803	2.661	20.5099	5.93222e-06	5.42394e-05
NT5DC2	1.18748	5.83531	27.8801	1.2907e-07	1.90609e-06
ZNF724P	1.18748	1.33628	22.151	2.5203e-06	2.59021e-05
TICRR	1.18695	2.43119	17.263	3.25459e-05	0.000231737
RP1-257A7.4	1.18695	-0.000923049	9.33309	0.00225052	0.00812501
FAM46A	1.18688	4.3038	24.1872	8.74104e-07	1.02855e-05
GLIS3	1.18687	5.25906	18.7688	1.4756e-05	0.000118253
TPX2	1.18389	4.78518	13.8407	0.000198975	0.00107083
CACNG4	1.18327	5.93227	11.5249	0.00068669	0.00303866
ANGPTL2	1.18207	6.22824	28.7407	8.27475e-08	1.28793e-06
APOM	1.18186	1.54078	26.1005	3.24108e-07	4.28501e-06
MRPL23-AS1	1.18107	0.873529	8.36727	0.0038204	0.0125964
COL5A2	1.17712	5.37534	11.3829	0.000741224	0.00324884
SKA1	1.177	2.49211	14.5741	0.000134751	0.000770903
ABCC6P1	1.17691	-0.638394	11.8176	0.000586727	0.00265746
RP11-266L9.2	1.1766	-0.946548	5.6778	0.0171809	0.0435782
PLEKHG2	1.17588	4.46334	24.4912	7.46508e-07	8.94701e-06
LCA5L	1.17436	1.532	24.4359	7.68218e-07	9.16641e-06
ESPL1	1.17419	2.45898	10.0562	0.00151837	0.00587424
SOX3	1.17368	2.94801	4.96832	0.0258156	0.0602191
CXCL11	1.17366	1.69014	3.65614	0.055863	0.112829
MCTP2	1.1727	-0.497235	4.45456	0.0348083	0.0770359
KAZALD1	1.17157	2.61903	13.2277	0.000275839	0.00141295
SNORA77	1.17097	-1.16894	3.33774	0.0677074	0.131365
CTHRC1	1.17088	2.46707	5.98992	0.0143878	0.0377783
CASC5	1.17073	3.00654	11.3811	0.000741951	0.00325114
GPNMB	1.17071	6.92112	6.47749	0.0109249	0.0300021
SIX4	1.1703	1.80241	9.15181	0.00248472	0.0088188
FBXO24	1.1686	-0.761157	14.7091	0.000125436	0.000725842
NMB	1.1682	7.22818	10.1849	0.00141594	0.00555541
PLCB3	1.16803	4.9891	43.6735	3.87997e-11	1.19856e-09
ACPP	1.16787	0.245578	8.22452	0.00413282	0.01344
ENPEP	1.16733	2.10891	8.33066	0.00389815	0.0128005
RP11-182L21.6	1.16629	2.19867	15.7526	7.21883e-05	0.000453803
FERMT3	1.16604	4.57247	20.2388	6.83519e-06	6.1112e-05
SERPINA1	1.16572	5.57431	10.785	0.00102326	0.0042422
MORN5	1.16472	1.44419	10.132	0.0014572	0.00568744
CDCA5	1.16393	3.74285	18.9729	1.3259e-05	0.000108079
ADORA2A	1.16377	-1.17483	9.41781	0.00214888	0.0078192
MDFI	1.16275	5.53087	7.04327	0.00795634	0.023115
LINC00924	1.16221	-0.0703636	10.9048	0.000959136	0.0040207
EPHB4	1.1619	4.6723	19.0096	1.30062e-05	0.000106394
S100Z	1.1613	-0.670938	7.9571	0.0047899	0.0151848
ZNF20	1.15999	-0.388352	10.929	0.000946711	0.00397584
ADORA2A-AS1	1.15966	-1.09067	10.1818	0.00141836	0.00556054
KLF1	1.15907	-0.89668	8.50227	0.00354704	0.0118303
CD44	1.15871	8.53969	14.1479	0.000168982	0.000931127
AIM1	1.15812	2.99068	9.21456	0.00240098	0.00858191
IL18BP	1.15704	4.00224	24.7667	6.47062e-07	7.89572e-06
IGFBP4	1.15694	5.94524	17.0771	3.58931e-05	0.000251797
CH25H	1.15683	3.5218	5.55962	0.0183794	0.0459229
CCR10	1.15616	2.07753	35.2199	2.94492e-09	6.27651e-08
CDC20	1.15542	3.35397	15.0057	0.000107187	0.000635726
KCNK6	1.1553	2.088	29.2519	6.35537e-08	1.00566e-06
CENPA	1.15364	1.44802	8.26392	0.00404408	0.0131939
CASP1	1.1531	4.5619	13.6568	0.00021944	0.00116544
NFAM1	1.15134	4.40269	14.0367	0.000179276	0.000978907
ATP1A1OS	1.15105	0.779803	14.9629	0.000109648	0.00064723
BRIP1	1.151	1.90371	11.3998	0.000734524	0.00322297
LHFPL3	1.14997	6.19694	8.49484	0.00356155	0.0118698
AGPAT2	1.14944	4.20435	24.1337	8.98756e-07	1.05372e-05
C1orf106	1.14827	3.32968	9.76187	0.00178169	0.00671604
CDT1	1.14685	3.89525	21.3708	3.78493e-06	3.67043e-05
MMP16	1.14634	5.49482	13.8451	0.000198513	0.00106941
RGR	1.14597	1.91993	5.68295	0.0171306	0.0434818
VENTX	1.14549	1.34985	7.41197	0.00647913	0.019511
TUBA3FP	1.14542	0.672437	21.8137	3.00448e-06	3.0168e-05
LAG3	1.14533	0.771279	14.8002	0.000119521	0.000696605
C1orf226	1.14519	4.55232	22.3723	2.24596e-06	2.34101e-05
GOLGA6L4	1.14457	-0.564647	9.35128	0.0022283	0.00806281
TRIM61	1.14384	-1.1122	5.42026	0.0199044	0.0489313
SRGAP2C	1.14279	2.39334	23.8108	1.06284e-06	1.20924e-05
RAD51	1.1425	1.61064	15.8215	6.96079e-05	0.000440446
DAPL1	1.14238	0.281125	4.29276	0.0382749	0.0832822
RP11-536O18.2	1.14211	2.60216	6.00343	0.0142781	0.0375085
CHST13	1.14194	0.0128402	4.55404	0.0328411	0.0734962
GINS1	1.14117	3.93803	24.9209	5.97299e-07	7.34396e-06
FAM26F	1.14052	2.10307	8.53171	0.00349012	0.0116911
EBI3	1.14042	3.19788	19.439	1.03863e-05	8.81342e-05
NKIRAS2	1.14013	5.67765	42.2288	8.11944e-11	2.32585e-09
GUSBP2	1.13995	-0.0472641	7.44473	0.00636223	0.0192163
ZNF93	1.1399	2.68874	21.1383	4.27305e-06	4.08493e-05
EZH2	1.13977	4.48532	17.2294	3.31269e-05	0.000234942
PSMB10	1.13951	3.18822	27.4376	1.62242e-07	2.34873e-06
TSLP	1.13896	-0.895769	6.85749	0.00882703	0.0251294
WEE2-AS1	1.13856	2.83275	32.1606	1.41938e-08	2.62674e-07
HTRA3	1.13828	2.06744	6.97745	0.00825433	0.0238052
SHCBP1	1.13806	2.71131	19.5574	9.76207e-06	8.36246e-05
SPC24	1.1368	3.18079	12.1916	0.000480049	0.00225063
RP11-276H19.1	1.13627	-0.242998	14.0371	0.000179235	0.000978907
PFN4	1.136	-0.0157505	10.7541	0.00104048	0.00430365
IER5L	1.13492	4.15345	22.4084	2.2041e-06	2.30631e-05
ELF3	1.13364	-1.26709	6.99273	0.00818416	0.0236493
ADAMTS12	1.13308	1.77483	6.83628	0.00893249	0.0254028
SASH3	1.13215	4.66695	16.1341	5.90111e-05	0.000383347
ADAM21	1.13186	-1.09798	11.9409	0.00054914	0.002519
CDC6	1.131	2.62734	16.388	5.16102e-05	0.000342711
TDRD12	1.13091	0.202369	6.07885	0.013681	0.0362582
LINC01132	1.13022	-0.794021	4.13635	0.0419716	0.0896
PLEK	1.12949	4.53333	14.3502	0.000151762	0.000849571
PRR3	1.12929	2.178	25.6146	4.16863e-07	5.35361e-06
DOK3	1.12906	3.41031	26.3597	2.83397e-07	3.81865e-06
LYVE1	1.12795	2.62268	6.86179	0.00880583	0.0250779
CYBB	1.1278	6.63181	15.7063	7.39781e-05	0.000462356
SLC7A7	1.12773	5.01837	14.3158	0.000154558	0.000863432
CSF1	1.12679	6.72823	31.7515	1.75213e-08	3.17704e-07
TTK	1.12606	1.05407	6.65801	0.0098711	0.0275817
C1orf158	1.12597	0.797473	1.75257	0.185554	0.290479
IGFBP2	1.12578	8.63738	5.93273	0.0148622	0.0387718
C11orf70	1.12503	1.65425	11.0559	0.000884072	0.0037587
LINC00906	1.12498	0.479105	4.62083	0.031586	0.0710927
RHD	1.12483	0.160518	4.33357	0.0373679	0.0816273
PPP1R13L	1.12456	3.60318	25.2942	4.92191e-07	6.20628e-06
LOXL1	1.12429	3.30943	7.37303	0.00662094	0.0198503
TK1	1.12425	2.95965	19.3777	1.07253e-05	9.0296e-05
MAFG-AS1	1.12419	2.35547	29.6325	5.22224e-08	8.45396e-07
WAS	1.12412	3.93674	20.4898	5.99495e-06	5.46948e-05
LAMB1	1.12381	5.3671	11.8814	0.000566974	0.00258758
CCR1	1.12348	4.47726	10.8369	0.000994963	0.0041492
RBM26-AS1	1.12284	1.96574	25.2757	4.96929e-07	6.24777e-06
CD79B	1.12223	-0.422049	11.7629	0.000604233	0.00272529
MC1R	1.12153	1.68382	16.3983	5.13308e-05	0.000340995
LEMD1	1.12098	-1.02976	2.63344	0.104634	0.185563
KCNRG	1.12022	-0.919773	12.3869	0.00043235	0.00205563
PITPNA-AS1	1.11982	0.676118	23.3815	1.3285e-06	1.47514e-05
LILRB1	1.11937	4.04363	13.9469	0.000188048	0.00101847
TYROBP	1.11794	6.36587	14.288	0.000156863	0.000874192
PCDHA1	1.11688	1.56752	5.09015	0.0240622	0.0569428
CENPH	1.11659	3.89615	27.4944	1.57546e-07	2.28689e-06
COL6A2	1.11651	6.7167	5.09243	0.0240306	0.056877
PSCA	1.11343	-1.4053	6.62989	0.0100281	0.0279576
KDELR3	1.11316	1.74844	11.2535	0.000794712	0.00343574
PIPSL	1.1121	-0.384552	14.5327	0.000137747	0.000785266
BARX1	1.11168	0.05461	2.40445	0.12099	0.208053
CCDC80	1.10977	7.03437	16.6718	4.44376e-05	0.000301907
COL4A2	1.10941	6.73873	9.94322	0.00161443	0.00619396
MLLT4-AS1	1.10887	0.49849	8.03752	0.00458182	0.014643
MBOAT1	1.10821	2.16598	13.1228	0.000291723	0.00147653
MS4A14	1.10815	1.08344	12.4264	0.000423317	0.00202067
HFM1	1.108	1.28743	2.45393	0.117231	0.202847
EEPD1	1.10792	5.88199	18.1095	2.08559e-05	0.000158266
DSC2	1.10741	2.61354	10.8798	0.000972171	0.00406796
CLIC1	1.10735	6.69409	14.6401	0.000130114	0.000748621
VNN2	1.10692	0.997441	7.91858	0.00489297	0.0154457
EME1	1.1066	1.14031	17.6468	2.65967e-05	0.000194785
CDCA8	1.10617	2.72187	13.7707	0.000206531	0.00110597
POLD1	1.10596	4.19014	41.5563	1.14523e-10	3.19558e-09
KRT75	1.10595	-0.334288	2.63441	0.104571	0.185511
CATSPER1	1.10563	-0.896795	5.56112	0.0183636	0.0458906
TTC29	1.10348	-0.812466	3.63527	0.0565675	0.113982
ACTA2	1.10339	3.17964	15.7995	7.04215e-05	0.000444947
ARMC12	1.10293	1.27419	15.7127	7.37273e-05	0.000461234
EYA1	1.10169	3.06785	5.25062	0.0219389	0.052881
TSSK6	1.10026	2.75752	44.5686	2.45601e-11	7.93585e-10
TBX19	1.09965	1.12401	17.7602	2.50566e-05	0.000185865
RNASE6	1.09841	4.34285	15.1432	9.9658e-05	0.000598096
TLDC2	1.09796	-0.169834	15.0601	0.000104144	0.000620179
GNA15	1.09749	3.2134	18.1557	2.03564e-05	0.000154912
LRRC46	1.09725	1.4483	14.2908	0.000156629	0.000873186
PRDM1	1.09684	3.20058	16.8456	4.05465e-05	0.000278871
TNFRSF10A	1.09674	0.734066	17.2181	3.33241e-05	0.00023603
PRR11	1.09672	4.28014	26.2704	2.96796e-07	3.96284e-06
GLIPR1	1.09635	4.71298	15.3216	9.06729e-05	0.000551273
FAM72A	1.09625	1.52868	14.7644	0.000121815	0.000708695
C11orf65	1.09592	0.256063	15.0559	0.000104371	0.000621305
TPI1P2	1.09587	0.0214285	14.0212	0.000180765	0.000985967
FAM65C	1.09556	2.49264	11.4054	0.000732299	0.00321758
KCNQ1	1.09547	3.69127	20.696	5.38287e-06	4.98656e-05
ZBTB32	1.09475	-0.595251	10.7473	0.00104431	0.00431507
FZD5	1.09463	3.09644	24.0792	9.24558e-07	1.07326e-05
TRPV1	1.09455	-0.964488	7.17122	0.00740826	0.0217971
MMP11	1.09415	0.661516	12.2431	0.000466986	0.00220024
CBX3P2	1.09366	0.713331	20.1407	7.19501e-06	6.38696e-05
WNT11	1.09341	0.439009	5.56634	0.018309	0.0457824
SAP30L-AS1	1.09279	-0.299536	11.5433	0.000679945	0.00301543
AC016700.5	1.09271	1.51838	13.004	0.000310823	0.00155085
CD52	1.0927	2.2917	4.61567	0.0316812	0.0712276
C5orf66	1.09251	-0.0964842	14.2607	0.000159152	0.000885117
CSF1R	1.09207	7.58858	13.97	0.000185754	0.00100774
HAS2	1.09194	3.87308	6.31062	0.0120017	0.0324463
FLT3LG	1.09171	-0.655728	16.924	3.89055e-05	0.000270231
PRSS27	1.0912	2.5573	18.1621	2.02882e-05	0.000154538
POLE2	1.09084	1.49673	16.3175	5.35659e-05	0.000353806
CCDC170	1.09046	2.04084	9.17426	0.00245442	0.00873044
IL7	1.09041	1.17588	11.3854	0.000740219	0.0032462
DDC8	1.09028	-0.771016	8.60578	0.00335097	0.0113024
AZU1	1.0897	-0.774158	5.54637	0.018519	0.0462004
IQGAP2	1.08934	4.95338	10.6004	0.00113063	0.00461859
RP11-181C3.1	1.08862	-0.485987	9.58385	0.00196297	0.00725876
RFPL3S	1.0882	-0.894047	13.0059	0.000310513	0.00154978
PLN	1.08776	1.05612	3.93941	0.0471672	0.0985176
MAP3K14	1.08726	4.24537	39.6448	3.04616e-10	8.02834e-09
MIDN	1.08711	7.64848	29.1535	6.68632e-08	1.05595e-06
LMNB1	1.08706	4.87227	14.2048	0.000163954	0.000906827
RP11-224O19.2	1.0869	1.49747	9.0106	0.00268418	0.00940075
S100P	1.0864	-0.911053	6.63457	0.0100018	0.0278891
NUTM2G	1.08579	-0.38275	9.41125	0.00215659	0.00784373
LCP1	1.08571	5.84659	14.3739	0.000149863	0.000840692
PIK3AP1	1.08566	4.51118	15.5194	8.16645e-05	0.000503385
CCDC102A	1.08537	3.42648	24.0266	9.50163e-07	1.09806e-05
C11orf35	1.08501	0.503832	9.76128	0.00178226	0.00671663
CDKN3	1.08464	2.57945	14.7221	0.000124581	0.000722183
ARHGAP18	1.083	4.26014	17.9361	2.28443e-05	0.000171502
TTI2	1.08243	2.98927	26.4546	2.69801e-07	3.66294e-06
PIK3CG	1.08168	2.41933	19.1159	1.23018e-05	0.00010161
CYP27C1	1.08164	1.09376	3.20164	0.0735644	0.140702
IRF4	1.08157	-0.718546	5.33153	0.020943	0.0509461
IKZF1	1.07826	3.99137	15.3647	8.86309e-05	0.000541165
XRCC2	1.07701	2.24139	16.238	5.58614e-05	0.000366422
FANCD2	1.07697	3.31541	18.2257	1.96211e-05	0.000150593
CECR5-AS1	1.07686	-0.815165	13.128	0.000290915	0.00147382
MEFV	1.07631	0.211452	9.89206	0.00165993	0.00633667
TAS2R5	1.07585	-0.86391	7.0172	0.00807303	0.0233826
FZD1	1.07428	5.0282	18.0781	2.12024e-05	0.000160443
ABCA1	1.07287	6.5405	19.2278	1.16011e-05	9.67121e-05
CDNF	1.07244	0.548218	12.4611	0.000415515	0.00198788
EBF3	1.07202	-0.0246535	6.539	0.0105535	0.0291606
IKBIP	1.07182	4.56732	18.6959	1.53308e-05	0.000122012
SKA3	1.07143	2.78697	10.9452	0.000938482	0.00394847
IFLTD1	1.06915	0.469184	8.46729	0.0036159	0.0120252
KIF23	1.06913	2.49266	10.5674	0.00115099	0.00468753
C8orf31	1.06851	1.84996	27.3222	1.72221e-07	2.46886e-06
APOBR	1.06791	3.85965	13.0225	0.000307773	0.0015423
IL15	1.06785	1.14597	7.80792	0.00520178	0.0162584
LINC00271	1.0671	0.947493	13.2291	0.000275631	0.00141239
CPM	1.0666	6.38935	9.18237	0.00244357	0.00871002
SCIMP	1.06603	3.09013	15.6028	7.81373e-05	0.000484787
VANGL2	1.06582	5.95445	25.0641	5.54558e-07	6.86548e-06
CDHR4	1.06499	-1.91322	1.76574	0.18391	0.288386
PLK1	1.06498	3.28852	15.7486	7.23399e-05	0.000454402
PIM1	1.06439	4.64449	21.7978	3.02954e-06	3.0363e-05
TYMS	1.0642	4.13729	16.0133	6.28996e-05	0.000404701
TPM2	1.0632	5.88963	11.1903	0.000822272	0.00353691
TRIM39	1.06319	0.304597	19.0517	1.27222e-05	0.000104548
C11orf96	1.06303	6.22691	14.6828	0.000127202	0.000734482
IGF2BP2	1.06294	3.0181	3.20303	0.0735022	0.140616
NABP1	1.06277	3.32266	12.4742	0.000412613	0.00197516
CXCL9	1.06257	1.59726	4.00273	0.0454265	0.0954867
BCMO1	1.06249	1.51957	16.1518	5.84635e-05	0.000380708
BATF3	1.06154	2.66843	13.6416	0.000221233	0.00117443
RGS16	1.06112	4.64676	10.8132	0.00100779	0.00419529
IGF2BP3	1.06091	2.35256	3.2777	0.0702272	0.135317
CD300C	1.05876	1.47828	15.7572	7.20139e-05	0.000453485
KLF17	1.05853	-1.27381	2.51871	0.112503	0.19637
HSPG2	1.05846	4.48196	13.4109	0.00025016	0.00130038
GUCY2D	1.05676	-0.546373	6.59466	0.0102285	0.0284036
SMAD9	1.05659	5.44236	15.1802	9.77206e-05	0.000588436
S100A2	1.05615	1.108	12.7897	0.000348528	0.00171111
TMEM262	1.05606	-0.559263	8.51366	0.00352491	0.0117808
SERPINH1	1.05536	6.25875	13.2897	0.000266863	0.0013757
RSAD2	1.05515	5.37438	6.43356	0.0111984	0.0305972
FAM132A	1.05385	0.390963	4.83441	0.0278971	0.0642581
CCDC120	1.0538	3.46807	17.2451	3.28548e-05	0.000233684
KCNE3	1.05375	2.38957	17.2951	3.20005e-05	0.000228761
MMP23B	1.05251	-1.10492	4.80355	0.0284012	0.0651684
TNFRSF10C	1.05241	1.16741	12.2669	0.000461074	0.00217429
SOWAHD	1.05182	1.27242	16.4285	5.05192e-05	0.000336434
GINS2	1.05144	3.27149	19.114	1.23138e-05	0.000101656
CD226	1.05118	0.831282	10.2645	0.00135616	0.0053833
PLEK2	1.04936	-0.122417	7.44633	0.00635659	0.0192065
ALG10B	1.04922	1.16134	18.4742	1.72219e-05	0.000134739
MST1L	1.04911	0.631719	4.45508	0.0347977	0.0770335
KIAA0247	1.04893	6.19323	30.5051	3.32998e-08	5.68101e-07
SCARF2	1.04721	4.39042	26.3451	2.85548e-07	3.83536e-06
GSDMC	1.04704	-0.649732	4.37814	0.0364027	0.0798404
CDC25A	1.04619	2.69572	16.3015	5.40205e-05	0.000356382
SLC16A13	1.04616	0.85404	27.3596	1.68928e-07	2.42811e-06
SAA1	1.04549	2.92348	1.35113	0.245081	0.360121
FOXM1	1.04456	4.44276	9.69587	0.00184683	0.0069052
STEAP3	1.04446	5.84407	7.70837	0.00549655	0.0170184
TRAM2	1.04441	4.18911	29.7377	4.94637e-08	8.03151e-07
FBXW4P1	1.04408	-1.08776	9.11718	0.0025322	0.00895023
TUBA1C	1.04369	5.24753	11.7385	0.000612188	0.00275118
LIMA1	1.04349	6.18176	18.2673	1.91977e-05	0.000147976
VAMP8	1.04324	4.90794	12.5006	0.000406825	0.00195034
C1QTNF6	1.04245	3.43797	20.0102	7.70296e-06	6.78196e-05
FZD2	1.04221	2.68276	14.2513	0.000159949	0.00088802
MNDA	1.04205	4.18509	12.5058	0.000405691	0.00194681
LTB4R	1.04156	2.77929	17.2606	3.25872e-05	0.000231929
OGFOD2	1.04151	-0.33805	12.8997	0.000328638	0.00162767
OR7E14P	1.04141	-0.492764	8.91892	0.00282231	0.00978692
IL12RB1	1.04086	2.05989	16.2235	5.62927e-05	0.000368801
NCF1	1.04052	2.59111	17.7988	2.45539e-05	0.000182472
RAB39A	1.04014	1.74007	18.7309	1.50522e-05	0.000120091
GRK1	1.03997	-0.950005	11.9083	0.000558836	0.00255694
ACVR2B-AS1	1.03987	0.788258	10.8385	0.000994095	0.00414856
FSD2	1.03918	-0.903079	8.6033	0.00335555	0.0113154
NTN3	1.03867	0.6331	12.8037	0.000345931	0.00169978
BEST3	1.03833	4.45938	7.52665	0.00607927	0.0185
IGSF6	1.03802	4.34614	11.2317	0.00080414	0.00347093
BNC2	1.03729	1.87345	8.5298	0.00349378	0.0116961
SFXN2	1.03598	3.10125	30.7848	2.88282e-08	5.00267e-07
WDR86	1.03589	2.59749	10.5939	0.00113464	0.00463262
AC002472.13	1.03517	-0.248735	4.28755	0.0383925	0.0834368
AURKA	1.03456	2.81904	15.7592	7.19385e-05	0.000453291
MILR1	1.03427	2.61628	12.4614	0.000415458	0.00198788
ZNF32-AS2	1.03416	-0.223325	11.8372	0.000580589	0.00263779
PTPRCAP	1.0341	2.68756	16.9081	3.9233e-05	0.000271921
GNGT2	1.03392	1.39801	14.5675	0.000135227	0.00077281
SYNE2	1.03242	6.31166	20.2366	6.84302e-06	6.11481e-05
TSSK3	1.03224	-1.3389	4.17452	0.0410363	0.0880116
CLEC4E	1.03209	1.90017	6.68439	0.00972607	0.027233
TAPT1-AS1	1.02914	2.61955	8.94062	0.00278898	0.00969631
ACTL10	1.02895	0.020547	16.5645	4.70236e-05	0.000316679
ASB9	1.0288	-0.623392	9.8326	0.00171446	0.00650358
CYBA	1.02741	7.06057	14.3161	0.000154535	0.000863432
RP11-649A18.12	1.02728	0.979089	16.6819	4.42011e-05	0.000300426
TBX18	1.02713	0.0963648	5.861	0.01548	0.0400922
FHDC1	1.02709	4.20004	8.5004	0.00355068	0.01184
TMEM37	1.02706	3.00939	7.0278	0.00802541	0.0232738
ADAMTS2	1.02662	3.09465	5.77226	0.0162811	0.0417784
LILRA1	1.02645	1.68758	16.0587	6.14092e-05	0.000395901
SPN	1.02607	3.35502	13.9817	0.000184598	0.00100315
DNLZ	1.02584	-0.948454	11.7545	0.000606979	0.00273081
GDF15	1.02568	3.97675	4.7775	0.0288339	0.0660111
RIN3	1.02561	5.40725	16.1485	5.85634e-05	0.000381052
KIF4A	1.02554	3.5942	10.7212	0.00105917	0.0043659
IRX1	1.0255	3.54256	1.54572	0.213769	0.323588
TRIM38	1.0253	4.04424	13.0701	0.000300049	0.00150968
AHR	1.02527	5.3779	9.22486	0.00238751	0.0085432
PTPRC	1.02481	5.51555	10.705	0.00106847	0.00439799
REM1	1.02474	0.791743	2.49162	0.114454	0.199193
ACPT	1.02465	-0.281361	7.31334	0.00684448	0.020387
MARCO	1.02462	2.38201	1.85516	0.173184	0.275397
NLRP3	1.02413	3.54989	10.8589	0.000983208	0.00410989
FOS	1.0234	7.98775	6.46972	0.0109728	0.0300889
ITGA11	1.02297	2.38082	10.2522	0.0013652	0.00541124
LRGUK	1.02295	0.83215	11.692	0.000627696	0.00281462
TPTEP1	1.02157	4.78269	3.93675	0.0472419	0.0986234
MAP3K7CL	1.02116	3.72771	6.97057	0.00828612	0.0238817
GRN	1.02107	7.52873	17.453	2.94504e-05	0.000212601
DKKL1	1.01992	-0.863219	5.29343	0.0214061	0.0518495
MAML2	1.01955	5.38015	22.6888	1.90477e-06	2.02857e-05
STK4-AS1	1.01939	-0.97304	11.1224	0.000852925	0.00364569
FANCE	1.01928	2.95412	27.0119	2.02205e-07	2.84752e-06
TMC8	1.01842	3.59034	13.6184	0.000223983	0.00118606
TLR7	1.01811	4.43751	8.56575	0.00342546	0.0115103
C17orf82	1.01804	-0.0644743	9.274	0.00232429	0.00834102
GS1-259H13.2	1.01732	-0.235088	7.66728	0.00562313	0.0173538
LINC00854	1.01703	1.32674	19.1694	1.19614e-05	9.91021e-05
BTBD8	1.01702	0.0385092	3.96872	0.0463531	0.0970682
ERAP2	1.01697	6.20452	6.21849	0.0126423	0.0339002
NCF1C	1.01689	1.7433	10.1139	0.00147152	0.00573555
PPP1R3B	1.01559	4.23283	13.1879	0.000281765	0.00143693
ADAMTS9	1.01556	4.44493	10.8426	0.000991915	0.00414307
ABI3	1.01542	4.84858	14.4345	0.000145116	0.000819466
RFTN1	1.0154	5.58337	13.8205	0.000201126	0.00108097
C1orf194	1.01468	1.8714	6.97009	0.00828832	0.023882
SLC44A5	1.01377	3.86872	4.82202	0.0280985	0.0646266
RAB27A	1.01335	3.47443	15.8241	6.951e-05	0.000440221
LRIG3	1.0129	2.96818	16.2386	5.58445e-05	0.000366422
CENPU	1.01262	3.41958	11.6737	0.000633894	0.00283925
CDK1	1.0124	3.56713	10.3798	0.00127404	0.00510879
SCML2	1.01197	1.26091	17.5555	2.79049e-05	0.000202804
DNAJB13	1.01174	-1.1729	6.64298	0.00995475	0.0277866
HKDC1	1.01168	1.59031	11.4025	0.000733467	0.00322008
CD86	1.01045	4.32146	11.6795	0.000631942	0.00283208
SIGLEC1	1.0103	4.71998	3.99914	0.0455235	0.0956285
TSPAN10	1.01019	1.41335	20.9436	4.73012e-06	4.4707e-05
TLR5	1.01017	2.44025	10.2437	0.00137149	0.0054295
PCED1B-AS1	1.01017	3.70573	13.1035	0.000294737	0.00148779
ZC3H12D	1.00909	1.67045	11.8587	0.000573935	0.00261344
MFNG	1.00892	4.47311	20.1727	7.07554e-06	6.29474e-05
ARRDC5	1.00783	-0.457617	7.9649	0.00476932	0.0151352
ZDHHC15	1.0069	3.87415	33.3402	7.73649e-09	1.52428e-07
AEBP1	1.00671	8.07222	5.90219	0.0151221	0.0393607
SULF2	1.00609	7.26151	13.8364	0.000199432	0.00107293
ADAP2	1.00517	4.93721	14.5329	0.000137732	0.000785266
FADD	1.00464	3.02078	29.0694	6.98328e-08	1.09642e-06
ZYX	1.00432	7.6427	22.179	2.48377e-06	2.56081e-05
CTSV	1.00374	0.324714	4.09219	0.0430817	0.0914142
CCDC71L	1.0032	3.55375	8.64062	0.0032875	0.0111161
CDKN1A	1.00305	6.7983	15.992	6.36106e-05	0.000408625
ANO6	1.00264	6.46461	25.1704	5.24825e-07	6.55767e-06
HCLS1	1.00225	6.53316	12.3603	0.000438557	0.00207961
TIMELESS	1.0004	4.65031	21.6527	3.26752e-06	3.24588e-05
CMTM1	1.00027	1.26146	19.6434	9.3325e-06	8.05857e-05
MAP3K8	0.999449	3.06132	10.1867	0.00141455	0.00555234
AGRP	0.998753	-1.19713	8.93202	0.00280214	0.00973577
DLX5	0.998298	1.70821	2.56181	0.109473	0.192432
TACC3	0.998072	4.2991	16.3177	5.35601e-05	0.000353806
DOCK2	0.99807	4.64911	11.2371	0.000801797	0.00346359
S100A10	0.997847	6.86657	9.34947	0.00223049	0.00806894
DGCR11	0.99779	0.548867	16.0332	6.22429e-05	0.000400636
BTN2A2	0.996971	3.99815	27.2336	1.80297e-07	2.57549e-06
BTBD18	0.996489	-0.350094	7.80319	0.0052154	0.0162884
VDR	0.995978	0.990777	6.05935	0.0138328	0.0365826
PITX1	0.995559	3.12057	2.42427	0.119469	0.205992
CKLF	0.995436	2.49029	18.5711	1.6368e-05	0.000128996
FCGR1B	0.995351	3.0403	12.2093	0.00047552	0.00223493
IL16	0.995344	3.40694	17.6723	2.62416e-05	0.000192884
SERPING1	0.994781	6.48544	7.0404	0.00796913	0.023148
IQGAP3	0.99442	2.65398	8.16012	0.00428217	0.0138421
NLRC4	0.994401	2.59511	12.2902	0.000455344	0.00214978
SMAGP	0.994275	0.68383	10.162	0.00143362	0.00560677
TBXAS1	0.994071	5.29191	12.131	0.000495914	0.00230826
REEP4	0.993924	3.92767	28.0505	1.18193e-07	1.7763e-06
EPB41	0.993909	4.82239	21.449	3.63363e-06	3.55516e-05
CSAG1	0.993681	-0.713034	4.25968	0.0390272	0.0845319
WISP1	0.99323	1.9523	4.61955	0.0316096	0.0711259
DTHD1	0.993116	0.255409	2.90212	0.088463	0.162299
FOXD4	0.992979	0.0500699	7.53729	0.00604349	0.0184224
SLC11A1	0.992579	5.76972	8.27689	0.00401528	0.0131211
RBM47	0.991311	4.15073	9.79204	0.00175269	0.0066253
ITPRIPL1	0.991297	1.55378	9.63007	0.00191418	0.00710114
CMTM3	0.990777	6.12845	24.4706	7.54522e-07	9.02298e-06
PPP1R36	0.990558	1.14165	6.85317	0.00884841	0.0251814
ZNF85	0.99028	2.62241	25.5559	4.2974e-07	5.49713e-06
SP140	0.990174	1.85184	9.32931	0.00225518	0.00813627
TPST1	0.989479	6.11408	22.5854	2.01009e-06	2.12672e-05
PILRA	0.989208	3.77921	12.9576	0.000318629	0.00158442
WDR76	0.988949	3.69365	17.4027	3.02402e-05	0.000217719
CCNA2	0.98868	3.09394	8.8287	0.0029653	0.0101974
CEBPA	0.988254	0.749355	7.32009	0.00681879	0.0203368
CHEK2	0.98806	2.35753	24.1083	9.10689e-07	1.06079e-05
C6orf163	0.988014	-0.286283	5.30215	0.0212992	0.0516138
ADCY7	0.987941	3.47706	15.102	0.000101857	0.000608583
LINC00652	0.987823	0.577503	13.5285	0.000234964	0.0012345
C1R	0.987797	6.88521	8.14536	0.00431715	0.0139412
FUOM	0.987372	2.91751	14.8544	0.000116138	0.000679336
ACKR3	0.986737	5.51459	12.3932	0.000430901	0.00204995
PCDHA3	0.985923	0.734526	4.71414	0.0299155	0.0679577
DLG5	0.985874	6.07513	16.2922	5.42874e-05	0.000357549
NDST2	0.985764	-0.42053	6.9442	0.00840913	0.0241549
MMP15	0.985154	5.31498	10.057	0.00151773	0.00587317
PAX8	0.985113	1.28258	3.15985	0.07547	0.143466
DZIP1L	0.985013	2.18896	19.6458	9.32093e-06	8.0552e-05
PRR16	0.98494	0.687681	6.18902	0.0128545	0.0343951
RPL13AP20	0.984674	-0.482883	7.03754	0.00798185	0.0231808
RCN3	0.984385	3.60339	11.9567	0.000544524	0.00250351
NOG	0.984062	3.32674	6.68803	0.00970624	0.0271869
TM9SF1	0.983328	2.5793	34.5628	4.12708e-09	8.57033e-08
GNB4	0.983226	5.37268	25.137	5.33994e-07	6.64372e-06
GRAP	0.983213	-0.183098	13.3541	0.000257855	0.0013348
FAM129A	0.982956	5.05511	9.56378	0.00198454	0.00731849
ANKRD53	0.982924	1.0923	11.7601	0.000605127	0.00272704
ZP3	0.98292	1.59031	6.09198	0.0135797	0.0360482
VEPH1	0.982487	2.36963	2.00447	0.156836	0.255197
FCGR3A	0.981851	6.97942	8.40753	0.00373669	0.012386
EPHA3	0.981601	3.67337	4.13835	0.041922	0.0895179
RSPH4A	0.981229	1.98749	11.2903	0.000779137	0.00337563
MYO1F	0.980311	5.39316	15.0987	0.000102034	0.000609188
FOSL2	0.979594	6.17418	13.0207	0.000308061	0.00154231
GPR39	0.979372	-1.05402	2.69833	0.100453	0.179666
C15orf26	0.97924	-0.792196	4.18472	0.0407901	0.0875637
A2M	0.97908	9.3256	15.7208	7.34124e-05	0.000459531
CTD-2206N4.4	0.978513	-0.762142	8.95351	0.00276937	0.0096406
EPHA2	0.977724	3.17379	10.094	0.00148753	0.00578679
ETS1	0.976973	5.48441	21.3309	3.86457e-06	3.74316e-05
TEX9	0.976864	2.56604	16.1104	5.97539e-05	0.000387549
LILRB4	0.976861	5.58889	13.3463	0.000258927	0.00133949
IL1R1	0.97674	4.01981	7.336	0.00675872	0.0201837
ZNF385C	0.975732	1.29721	12.1152	0.000500137	0.00232324
GRAP2	0.975294	0.0271789	6.9047	0.00859697	0.0245743
FCER1G	0.975177	5.67281	11.8111	0.000588785	0.00266502
SH2B2	0.974747	3.76472	25.7911	3.80438e-07	4.94876e-06
LTBP2	0.974353	3.91631	11.4604	0.000710957	0.00312806
C1S	0.974156	7.01691	7.3049	0.00687667	0.0204652
DAPP1	0.973824	1.62719	8.35064	0.00385552	0.01269
NOD1	0.973756	2.84365	24.1128	9.0855e-07	1.05982e-05
EFS	0.973531	6.26213	13.8659	0.000196332	0.00105908
RAB42	0.973196	3.12176	5.84557	0.0156163	0.0403547
HBEGF	0.972934	4.58259	13.2555	0.000271779	0.00139481
CD5L	0.972924	0.0745442	1.13616	0.286465	0.405727
ABHD4	0.971843	6.22673	44.3748	2.71158e-11	8.7094e-10
RCSD1	0.971812	4.49855	16.407	5.10961e-05	0.000339715
WNT6	0.971764	0.336159	5.09485	0.023997	0.0568301
LEFTY2	0.971659	2.55384	2.66444	0.102614	0.182641
SYCE3	0.971186	-0.503034	7.38377	0.00658151	0.0197604
TBC1D10C	0.971009	2.03945	16.0665	6.11574e-05	0.000394592
ANKRD22	0.969882	3.9699	5.81248	0.0159129	0.0409833
ZCWPW2	0.969802	0.536749	3.59631	0.0579081	0.116176
SH3TC1	0.969801	5.41238	13.6336	0.00022217	0.00117878
LAPTM5	0.969461	8.84509	11.5904	0.000662943	0.00295381
TMEM253	0.969427	-0.802701	11.5379	0.000681922	0.0030217
SLC16A12	0.968412	-0.838181	3.63402	0.0566098	0.114032
HPSE	0.967965	3.85292	7.53295	0.00605807	0.0184459
HELZ2	0.967893	5.64342	12.6835	0.000368888	0.00179402
C16orf71	0.967597	1.39234	16.5244	4.80273e-05	0.000322096
DLEU2	0.96751	2.0253	20.7468	5.2418e-06	4.88388e-05
APOL4	0.96683	4.6495	6.90468	0.00859704	0.0245743
CENPK	0.966646	2.10264	5.38609	0.0202979	0.0497169
ELN	0.96584	6.77834	9.66742	0.00187564	0.00699513
CHST14	0.965805	4.4319	25.0409	5.61271e-07	6.93795e-06
BIK	0.965674	-0.712454	8.35254	0.00385148	0.0126808
HES7	0.965585	1.12857	5.08542	0.0241279	0.0570482
ISG15	0.96543	6.97342	5.79985	0.0160276	0.041213
CD4	0.965075	5.97313	13.2038	0.000279376	0.00142745
TRIM22	0.964612	5.98561	10.2335	0.00137909	0.00545026
ARPC1B	0.96442	5.81242	15.8471	6.86728e-05	0.000436116
NRP1	0.964327	5.77199	10.7764	0.00102802	0.00425963
CHRND	0.963967	-1.77586	3.57597	0.0586212	0.117301
EBF1	0.963898	2.1773	9.52965	0.00202179	0.00743379
MYH7	0.963848	3.99525	7.94844	0.00481289	0.0152405
ABCC1	0.96382	4.50269	30.3779	3.55564e-08	6.01517e-07
LAMC3	0.963456	3.38399	9.10042	0.00255551	0.00901657
RASAL3	0.961894	3.40405	14.5514	0.000136391	0.000778633
SPI1	0.961211	5.56975	14.1553	0.000168322	0.000927811
RIBC1	0.960873	2.15538	11.0781	0.000873526	0.00372464
RP11-545E17.3	0.960706	0.162422	14.4	0.000147803	0.000832312
KCNE2	0.960403	-0.600053	8.7516	0.0030933	0.010579
VAV1	0.96018	4.09532	11.7539	0.000607171	0.00273092
C7	0.959438	3.14951	3.07734	0.0793901	0.149091
SP8	0.959298	0.586107	2.00537	0.156743	0.255101
NUSAP1	0.958819	4.41273	8.21713	0.00414968	0.0134857
CCDC116	0.958566	-0.670331	8.11052	0.0044009	0.0141512
CYTH4	0.95758	4.75784	13.0089	0.000310015	0.00154825
EPSTI1	0.957356	4.10061	6.38864	0.0114853	0.0312859
CXCR2	0.95723	0.0806963	6.93217	0.00846589	0.0242939
TFEC	0.956663	3.43333	6.56773	0.0103844	0.0287623
TGIF2	0.956649	4.08082	23.0275	1.597e-06	1.73628e-05
FOXF1	0.956378	2.54178	6.0871	0.0136172	0.0361247
ADAM9	0.956004	7.12149	24.5923	7.08351e-07	8.51497e-06
TMC1	0.955771	0.0294215	11.7754	0.000600189	0.00270932
RNASE3	0.955589	-0.366067	6.47561	0.0109365	0.0300085
SCIN	0.955271	5.46908	7.62182	0.00576663	0.0177158
PLEKHA7	0.954883	3.66618	16.866	4.01134e-05	0.0002766
KCTD21-AS1	0.954539	1.27709	16.7367	4.29427e-05	0.000292735
TGFB1	0.954034	6.5452	30.3956	3.52318e-08	5.96651e-07
ID4	0.953776	8.20613	10.4411	0.00123242	0.00496534
KLHDC7B	0.953719	0.315439	6.80061	0.00911268	0.0258288
ITGB4	0.953648	6.98044	10.9706	0.00092569	0.00390584
SH3RF3	0.953417	5.11884	24.711	6.66039e-07	8.08645e-06
FGR	0.953355	3.58127	12.315	0.00044933	0.00212573
FN1	0.952771	8.57821	9.50687	0.00204704	0.00750316
OAS2	0.952286	4.95829	6.0367	0.0140114	0.0369823
SAMD13	0.952211	1.46068	9.20285	0.00241638	0.00862361
MEIG1	0.952007	0.155579	10.7359	0.00105078	0.00433737
KIF2C	0.951725	3.34113	9.92536	0.00163017	0.00624099
CDH3	0.9512	1.8397	6.50067	0.0107834	0.0296993
CD84	0.950695	5.29014	9.50939	0.00204423	0.00750005
SFN	0.950443	0.99998	2.75844	0.0967424	0.174089
FBXO43	0.949707	-0.425797	6.60348	0.010178	0.0282875
AMDHD1	0.948615	0.00127676	11.1222	0.000852983	0.00364569
IRF1	0.948289	5.33055	12.2808	0.000457651	0.00216004
MRPS31P5	0.948065	0.269901	9.43339	0.0021307	0.00776531
SP140L	0.947947	2.8533	10.4981	0.00119497	0.00483617
TRPM8	0.946835	2.08953	2.12694	0.14473	0.239701
DCT	0.946356	1.50719	10.1281	0.00146022	0.00569564
ODF3B	0.945649	3.37706	5.94727	0.0147401	0.0385029
ZNF792	0.945505	1.43996	22.7901	1.80695e-06	1.93717e-05
CD6	0.945153	1.06818	7.71643	0.00547204	0.0169523
PRRX1	0.945106	6.32225	15.9214	6.60277e-05	0.000420972
GALNT13	0.944909	5.92869	5.9378	0.0148195	0.0386854
ARID3A	0.944538	3.68159	26.5566	2.55927e-07	3.50107e-06
RPGRIP1	0.94441	0.17308	13.0157	0.000308895	0.00154409
BTK	0.944357	3.7406	10.3148	0.00131969	0.00525663
TEAD3	0.943598	2.6136	11.2866	0.000780676	0.0033814
S100A11	0.943068	6.09984	10.3302	0.00130869	0.00522182
AC139100.2	0.942931	1.5416	14.004	0.000182421	0.000992992
MX2	0.941172	3.81336	5.23201	0.0221749	0.0533073
PLTP	0.941103	7.89999	14.0744	0.000175716	0.000962773
HAUS8	0.941079	2.64706	30.1606	3.97702e-08	6.64455e-07
MDK	0.940827	6.65628	8.34633	0.00386467	0.0127087
NAIP	0.9408	2.02783	16.0633	6.12588e-05	0.000395089
SEMA5B	0.940599	4.99813	10.5505	0.00116158	0.0047247
PHLDA1	0.940514	7.31231	11.0306	0.000896181	0.00380318
VIM	0.939633	9.8448	11.293	0.000778013	0.00337167
DNMT3B	0.939547	1.1339	13.4764	0.000241588	0.00126232
DCPS	0.938742	3.27037	35.9778	1.99576e-09	4.39883e-08
TNFRSF8	0.938309	-0.268753	2.91948	0.0875158	0.161074
ZDHHC12	0.938218	3.90399	18.8812	1.39117e-05	0.000112773
FAM225B	0.937496	0.686774	2.98287	0.0841499	0.156088
FDXACB1	0.9373	1.36706	25.5512	4.30799e-07	5.50632e-06
GLIPR2	0.936669	6.37783	26.5028	2.6315e-07	3.59075e-06
SPTLC3	0.936564	2.50109	15.963	6.4593e-05	0.000413293
PTPN6	0.93649	4.48304	15.9446	6.5225e-05	0.000416841
GPX3	0.936332	7.5755	5.28913	0.021459	0.0519387
SNX31	0.936243	1.07025	2.05887	0.151322	0.248148
HOXB2	0.935993	1.03088	3.25609	0.0711588	0.136797
C9orf135	0.935373	-0.953884	2.96383	0.0851462	0.157556
C14orf64	0.935225	1.96647	14.3053	0.000155424	0.000867369
MIR4292	0.934756	-0.739701	9.51019	0.00204334	0.00749938
L3HYPDH	0.933914	3.63728	21.8912	2.88548e-06	2.91909e-05
SLC2A5	0.933868	6.00795	12.8793	0.000332234	0.00164323
ARRDC3	0.933787	6.30333	21.1489	4.24949e-06	4.06964e-05
TNFRSF10D	0.933221	1.61446	16.5858	4.64984e-05	0.000313927
PTAFR	0.932982	5.12141	10.884	0.000969975	0.00406087
CAPG	0.931925	6.90746	9.35193	0.00222751	0.00806176
PLB1	0.93179	3.18287	10.3305	0.00130846	0.00522182
AKNAD1	0.931449	1.45276	5.93474	0.0148453	0.0387402
NPW	0.931373	0.611783	7.72094	0.00545839	0.0169263
CD247	0.93111	0.402038	5.7031	0.016935	0.0431071
MFAP2	0.931043	0.818767	2.91923	0.0875294	0.16108
IFI16	0.930634	6.03658	16.1731	5.78107e-05	0.000376994
SERINC5	0.93056	4.3054	9.63944	0.00190444	0.00707293
SAMHD1	0.930356	7.6989	19.1026	1.23879e-05	0.000102216
BMP8B	0.93027	3.44617	7.76773	0.00531879	0.0165601
GTF2IRD1P1	0.929845	-0.650785	7.62892	0.00574397	0.0176593
SMC5	0.929515	5.5894	35.6027	2.41958e-09	5.24004e-08
RARA	0.929071	4.74987	27.1519	1.88081e-07	2.67251e-06
CCDC15	0.929024	1.82569	15.619	7.74732e-05	0.000481148
LRG1	0.928885	0.00545342	11.2006	0.000817705	0.00352195
RHPN1-AS1	0.92816	0.121665	10.7202	0.00105973	0.00436647
CFLAR-AS1	0.928153	-1.03448	3.84718	0.0498296	0.102868
CRYAB	0.928121	10.221	11.1955	0.000819946	0.00352784
STAB2	0.928068	-0.569035	4.91176	0.0266744	0.0618473
EGR1	0.927843	8.002	5.68474	0.0171131	0.0434647
CLEC4A	0.927746	1.69108	10.36	0.00128775	0.00515355
NFKBIZ	0.927399	3.67075	9.28459	0.0023109	0.00830958
HELLS	0.927018	2.90955	14.7888	0.000120247	0.000700581
NUF2	0.925983	2.5832	6.20602	0.0127317	0.0340965
CALD1	0.925619	6.9177	15.2559	9.38816e-05	0.000567859
PTRF	0.925205	7.38361	12.1567	0.000489117	0.00228452
TTC26	0.924738	3.35108	16.4917	4.88645e-05	0.000326491
ZNF300	0.92468	3.2942	9.36766	0.00220847	0.0080108
ANKRD61	0.924585	-0.865846	5.91229	0.0150356	0.039161
MCM5	0.923594	5.19443	26.1892	3.09551e-07	4.11275e-06
CEP128	0.923522	1.84979	20.9428	4.73192e-06	4.4707e-05
NKX3-2	0.923422	0.286184	1.65114	0.198804	0.306418
NXT1	0.923095	3.89579	29.0836	6.93207e-08	1.0905e-06
ATP8B3	0.922663	0.711602	16.7277	4.31466e-05	0.000293877
ALG10	0.922381	0.220846	14.4031	0.000147563	0.000831251
FCGR1A	0.922262	5.49599	9.44315	0.0021194	0.00773108
KIRREL	0.922053	4.34575	14.1072	0.00017268	0.000948273
FEM1A	0.921755	0.412806	9.82103	0.00172528	0.00654155
NAT1	0.921426	0.7392	13.7077	0.000213582	0.00113995
HSD3B7	0.921393	3.88009	17.2897	3.20913e-05	0.000229208
NOTCH1	0.921223	7.61212	15.708	7.39107e-05	0.000462114
CUBN	0.920493	2.46095	14.3685	0.000150295	0.000842393
VIPR2	0.920169	4.22085	3.9315	0.0473898	0.0988674
SPA17	0.920141	2.6989	12.2696	0.000460392	0.00217171
KIF27	0.919973	2.60323	20.4045	6.26812e-06	5.66766e-05
PKMYT1	0.919661	3.0163	15.1168	0.000101059	0.000605157
C6orf52	0.919602	0.892102	11.6432	0.000644384	0.00288065
RP11-368J21.3	0.919272	0.084722	2.9739	0.0846178	0.156812
STK10	0.918715	4.9895	26.1804	3.10957e-07	4.12465e-06
FAM72D	0.918054	-0.0383387	3.44136	0.0635834	0.125168
ZNF625	0.918001	-0.600181	12.7378	0.000358346	0.00175013
SLC4A5	0.917662	0.0841026	6.58704	0.0102724	0.028496
APOBEC3C	0.917582	4.99434	9.15853	0.00247562	0.00879297
ABHD15	0.916636	3.70664	26.2229	3.0419e-07	4.05152e-06
ITPRIP	0.916369	4.43083	21.8573	2.93704e-06	2.96382e-05
ARHGAP11A	0.916235	4.35217	11.6358	0.000646955	0.00289054
SUGCT	0.915981	1.96258	16.5707	4.68687e-05	0.000315899
C1orf162	0.915624	3.88493	10.3512	0.00129387	0.00517165
LRR1	0.915481	1.79434	17.0174	3.70392e-05	0.00025905
FUCA1	0.915267	5.45159	8.63687	0.00329427	0.0111344
ZC3H10	0.914978	2.6712	39.353	3.53708e-10	9.12859e-09
PYGL	0.914793	5.75772	10.0595	0.00151566	0.00586906
PRRG4	0.913674	3.17055	10.2258	0.00138486	0.00546113
TMEM106A	0.913404	2.86872	14.0366	0.000179289	0.000978907
ST8SIA4	0.913157	4.74443	16.0104	6.29951e-05	0.000405155
S100A3	0.911672	2.02263	5.27038	0.0216913	0.0524003
DOCK11	0.911409	4.43277	21.6147	3.33281e-06	3.29528e-05
IFNLR1	0.911041	2.65856	10.1476	0.0014449	0.00564677
PSMB9	0.911034	5.24597	9.54901	0.00200058	0.00736416
C1orf53	0.910896	2.25215	14.6976	0.000126208	0.00072926
VCAN	0.910583	7.63584	10.3757	0.00127682	0.00511868
H6PD	0.910548	6.91955	32.8903	9.75063e-09	1.8687e-07
TP53I3	0.910528	4.07262	14.5153	0.000139028	0.000791173
RGS19	0.91046	4.99525	21.0273	4.52777e-06	4.30805e-05
PRRG2	0.909829	0.117901	14.4779	0.000141812	0.000804181
NDUFA7	0.909671	0.00280238	12.3049	0.000451765	0.00213475
RMI2	0.909521	2.22641	12.9023	0.000328176	0.00162596
ITGAM	0.909441	4.50207	11.1689	0.000831783	0.00357021
OXER1	0.909124	-0.295831	9.1761	0.00245196	0.00872463
PTK7	0.908328	5.23292	17.9725	2.24115e-05	0.000168644
DNAJC22	0.908204	2.57963	10.9628	0.000929603	0.00391723
YBX3	0.90801	6.23858	19.8081	8.56207e-06	7.4611e-05
C4A	0.907857	5.12675	5.58436	0.0181216	0.0453911
CA1	0.907614	-2.21795	2.84308	0.0917683	0.167186
ADAMTS14	0.907417	3.91386	3.3657	0.0665673	0.129726
NCKAP1L	0.907323	5.23259	10.8382	0.000994257	0.00414856
TLR1	0.907222	3.37113	12.5043	0.000406006	0.001947
SLC2A9	0.906688	1.94258	14.7136	0.000125141	0.000724652
TTN-AS1	0.9066	0.219974	3.25657	0.0711376	0.136781
ZFP36	0.906339	6.83072	8.12299	0.00437073	0.0140805
SARS2	0.906217	0.209401	9.42583	0.0021395	0.00779036
COL15A1	0.906163	1.43597	6.64122	0.00996454	0.0278003
STXBP2	0.906144	3.50173	12.7463	0.000356723	0.0017459
ZBTB5	0.90601	4.42401	21.4482	3.63526e-06	3.55516e-05
NRROS	0.905813	2.85909	14.0813	0.000175076	0.0009598
S1PR3	0.90572	5.61583	9.81305	0.00173278	0.00655769
FNDC7	0.905151	-0.422689	3.08233	0.0791472	0.14879
PYCARD	0.904799	3.48242	13.5081	0.000237533	0.00124516
FXYD5	0.904312	4.60891	10.066	0.0015103	0.00585846
ZNF337	0.903891	1.9684	15.1224	0.00010076	0.00060359
TRAF4	0.903644	5.99561	15.2837	9.25119e-05	0.000561045
TLR2	0.903371	4.30878	9.98466	0.0015785	0.00607485
F2RL2	0.903084	0.679679	2.95743	0.0854836	0.15809
FOXL1	0.902897	-0.254485	3.54766	0.0596295	0.118847
DPYSL3	0.902704	9.33244	18.9692	1.32845e-05	0.000108232
ARHGEF19	0.902623	0.778255	8.12435	0.00436746	0.0140752
A1BG	0.902518	-0.414719	9.33718	0.00224551	0.00810873
ZNF90	0.9017	1.21913	12.6509	0.000375387	0.00181953
CCDC37	0.901624	0.785218	2.97083	0.0847785	0.157028
MAP4K1	0.901532	1.9554	17.3926	3.04008e-05	0.000218583
SP6	0.901256	1.50778	4.06625	0.0437483	0.0926219
C20orf197	0.900809	-0.593555	7.75099	0.00536832	0.0166886
TMEM52B	0.900523	1.96085	11.1725	0.00083019	0.00356527
LIPG	0.899953	3.43922	6.77523	0.00924314	0.0261344
AC004540.5	0.899431	3.40675	5.65707	0.0173851	0.0439759
GBP3	0.899102	5.54129	6.7617	0.00931348	0.0262873
RTP4	0.899051	2.62715	6.97756	0.00825383	0.0238052
FGL2	0.898425	5.50753	8.70837	0.00316753	0.0107804
ZBTB22	0.897993	1.08308	10.4291	0.00124044	0.00499079
NSUN5P2	0.897804	0.0713139	12.3742	0.000435304	0.00206785
FRMD3	0.896943	4.39669	13.3152	0.000263263	0.00135888
CHST3	0.896924	6.07382	16.6991	4.38026e-05	0.000298016
ZNF70	0.896307	2.93572	23.547	1.21897e-06	1.36667e-05
PCDHGA8	0.895865	-1.15223	2.73099	0.0984185	0.176681
RNASEH2A	0.895754	4.44836	23.4611	1.27463e-06	1.42216e-05
HELB	0.895617	0.940242	8.86959	0.0028996	0.0100119
TNIP2	0.895313	5.27558	27.1961	1.83831e-07	2.61903e-06
RP11-244H3.1	0.89441	1.62346	19.7154	8.98741e-06	7.80648e-05
NCAPG2	0.893569	4.8812	16.5203	4.81315e-05	0.000322661
EFNA4	0.893268	1.49586	13.0331	0.000306031	0.00153548
ULBP3	0.892497	-0.67514	3.07066	0.0797169	0.149565
TGIF1	0.89248	4.43435	15.7835	7.10177e-05	0.000448538
LINC00568	0.892318	-0.479065	4.33575	0.0373199	0.0815335
SPSB1	0.891861	5.28208	16.9206	3.89765e-05	0.000270492
DCAF12	0.891841	5.92285	28.6941	8.47634e-08	1.31677e-06
CD274	0.891547	2.47896	8.5148	0.0035227	0.0117758
MED30	0.891445	3.4233	25.3805	4.70663e-07	5.96488e-06
CKAP2L	0.891043	2.34271	4.73788	0.0295055	0.0672057
TRIOBP	0.888895	4.07997	44.3975	2.68023e-11	8.62586e-10
CLN3	0.888784	2.53792	13.5351	0.00023414	0.00123137
IGSF5	0.888525	1.19155	13.3288	0.000261357	0.00135076
C19orf35	0.886733	1.60449	13.9123	0.000191542	0.00103636
ABL1	0.886417	7.15538	34.3373	4.63423e-09	9.50134e-08
ZBP1	0.885977	0.735849	3.58328	0.0583639	0.116858
SH3BP1	0.885939	3.75626	20.5522	5.80273e-06	5.31456e-05
ZNF843	0.885808	2.02407	17.9611	2.25469e-05	0.000169427
HLA-A	0.885619	8.13179	8.92456	0.00281361	0.00976723
GZMM	0.885484	0.355187	7.3275	0.00679076	0.0202644
MGP	0.885313	5.8298	3.57565	0.0586325	0.117309
ZKSCAN4	0.884971	2.52602	26.3517	2.84562e-07	3.82796e-06
TRIM5	0.884826	3.90062	11.4725	0.000706343	0.00311199
SH2B3	0.88378	5.07323	20.4698	6.05789e-06	5.5201e-05
SCUBE2	0.883631	4.27233	8.75576	0.00308626	0.0105617
GNMT	0.883517	0.971543	10.2254	0.00138523	0.00546113
DOCK8	0.883301	4.54561	13.288	0.000267108	0.00137615
SARM1	0.883242	4.01869	19.469	1.02245e-05	8.70325e-05
PCDHA8	0.883205	-0.993874	2.61438	0.105899	0.187517
RASD1	0.883201	7.50568	8.31851	0.0039243	0.0128685
SIRPB2	0.883115	2.8304	7.11524	0.00764314	0.0223498
LEPREL2	0.882381	4.10646	13.1778	0.000283284	0.00144331
PDLIM7	0.882158	5.19936	13.6744	0.000217402	0.00115652
RBBP8	0.881889	5.29616	16.3212	5.34638e-05	0.000353421
LAMP3	0.881553	0.166289	3.1602	0.0754538	0.143466
IL10RB	0.881438	4.87638	23.675	1.14052e-06	1.29048e-05
TOX3	0.881386	3.27536	5.84292	0.0156399	0.0404026
MAK	0.881229	0.944861	8.4894	0.00357221	0.011902
BGLAP	0.881067	-0.944114	3.81008	0.0509451	0.104836
GPC6	0.880993	3.78265	12.2318	0.000469817	0.00221293
NUP188	0.880042	5.79024	35.0519	3.2103e-09	6.80927e-08
NRARP	0.880032	5.12189	9.97569	0.00158621	0.0060987
GPSM3	0.877306	3.40476	9.88391	0.0016673	0.00635924
KCNN4	0.877205	1.76774	5.68646	0.0170963	0.0434426
BAZ1A	0.876993	5.13178	18.3858	1.80397e-05	0.000140255
CXCL12	0.876942	4.35517	10.7423	0.00104712	0.00432444
PPP1R14B	0.876712	6.98693	21.6912	3.20254e-06	3.19581e-05
DEPDC1B	0.876045	1.50456	7.1532	0.00748303	0.0219851
CYP2S1	0.875904	0.951819	16.0893	6.04251e-05	0.000391117
MARVELD3	0.875757	1.78509	2.8864	0.0893302	0.163482
ANGPTL6	0.874693	1.39171	10.2479	0.0013684	0.00541993
BCAN	0.874539	11.1278	6.92433	0.00850309	0.0243877
ACTN1	0.874507	7.09371	9.25699	0.00234598	0.00840892
GPC3	0.874492	0.598815	3.11335	0.0776533	0.146695
AC002480.3	0.8744	-0.659843	4.50747	0.0337472	0.07517
MAN2B1	0.874376	5.80359	15.9868	6.37842e-05	0.000409237
KCNK13	0.87234	2.0805	13.1408	0.000288939	0.00146657
PCDHB7	0.872123	3.17034	5.04685	0.0246708	0.058043
COL18A1	0.87109	6.21108	10.2696	0.00135236	0.00537751
NUDT1	0.870928	4.68012	30.5467	3.25924e-08	5.5839e-07
PROS1	0.8709	6.07759	10.1702	0.00142732	0.00558658
MMEL1	0.870861	0.563167	2.84642	0.0915778	0.166952
COL8A2	0.870726	4.41967	8.76074	0.00307784	0.0105396
SMTNL1	0.870226	1.27021	13.2141	0.000277846	0.00142098
LST1	0.869718	4.03799	9.9799	0.00158259	0.00608768
ZNF581	0.869666	3.98201	20.8106	5.07017e-06	4.75137e-05
TAS1R1	0.86919	-0.109728	4.5069	0.0337584	0.07517
TCF7L1	0.869022	4.57665	12.1227	0.000498114	0.00231517
MEGF11	0.868555	4.85851	4.93603	0.0263024	0.0611602
MKRN3	0.868235	2.94591	6.48989	0.0108489	0.0298291
NFATC2	0.86686	3.70243	17.223	3.32394e-05	0.000235637
KMO	0.866584	0.351564	2.75901	0.0967082	0.174066
DPEP2	0.866538	2.26636	6.71048	0.00958478	0.0269073
MDFIC	0.86614	4.55688	10.7209	0.00105932	0.0043659
ADAMTSL4	0.866093	3.20209	10.2661	0.00135493	0.0053811
SERPINB8	0.865696	3.52873	18.7063	1.52479e-05	0.000121472
SLX4IP	0.86508	1.22777	12.2748	0.000459117	0.00216632
ZNF681	0.864659	2.94241	11.6521	0.000641312	0.0028685
AC147651.3	0.86425	1.46091	5.49631	0.0190566	0.0472786
DEXI	0.864172	-0.0642613	12.3154	0.000449233	0.00212573
GOLGA2P7	0.864049	3.00327	9.52723	0.00202446	0.0074419
KIAA0391	0.863839	-0.47	9.13987	0.00250099	0.00886555
TMEM100	0.863789	5.54262	3.65902	0.0557665	0.112662
SYTL4	0.862942	5.37298	12.768	0.000352602	0.00172835
MAFF	0.862583	4.94747	9.6225	0.00192208	0.00712555
CNTF	0.86244	0.449325	5.85131	0.0155655	0.0402734
FBXO32	0.86191	6.73805	10.1627	0.00143313	0.00560619
FANCA	0.861225	2.96075	15.6742	7.52419e-05	0.000469165
GRID2IP	0.860866	1.15411	12.7896	0.000348556	0.00171111
FANCC	0.860698	3.48159	19.4222	1.04782e-05	8.87239e-05
HNRNPF	0.860683	6.64466	29.5779	5.37148e-08	8.67816e-07
IL1RAP	0.859579	5.16177	7.99819	0.00468241	0.0149091
CCDC74B	0.859543	2.72363	13.2451	0.000273298	0.00140127
BRCA1	0.859276	4.04351	17.3164	3.16441e-05	0.000226816
SLC15A3	0.858937	5.42559	8.9993	0.00270083	0.00944881
CYP19A1	0.858808	1.03088	4.45101	0.0348806	0.0771538
FAM203A	0.858771	1.27848	14.5044	0.000139834	0.00079492
WDR93	0.857565	0.73387	12.1246	0.000497614	0.00231351
CASP6	0.857223	3.28793	16.8595	4.02517e-05	0.000277316
CRYGS	0.856762	2.18322	7.19429	0.00731357	0.0215499
RP2	0.855756	4.73803	13.0275	0.000306949	0.00153913
LRRC8A	0.855614	7.89867	15.0622	0.000104028	0.000619717
RPS2P32	0.855271	1.02561	9.78237	0.00176193	0.00665444
SENCR	0.855151	-0.396208	8.66234	0.00324854	0.011012
GLYCTK	0.854583	2.69238	13.5315	0.000234591	0.00123294
BTBD19	0.85446	2.84132	11.8725	0.000569692	0.00259778
PRRT4	0.854259	2.35402	5.08181	0.0241782	0.0571587
PARVG	0.854131	4.62645	9.37334	0.00220164	0.00798779
TNFAIP2	0.852677	4.98199	7.28989	0.00693436	0.0205978
TMEM102	0.851542	2.06847	18.8308	1.42842e-05	0.000115388
HEATR2	0.851443	4.96052	26.239	3.0167e-07	4.02127e-06
TBX2	0.851237	4.13755	7.93964	0.00483636	0.0153028
P4HA1	0.851096	5.55475	18.2542	1.93302e-05	0.000148855
WNT5A	0.850584	4.99986	11.5988	0.000659949	0.0029429
LAMC1	0.850354	6.08117	12.6629	0.000372988	0.00181015
GAPT	0.850101	1.9896	4.76193	0.0290959	0.0664885
UFSP1	0.850057	1.25756	16.6079	4.59598e-05	0.000311071
RARRES3	0.84955	6.21659	7.80071	0.00522257	0.0163077
LEF1-AS1	0.849425	-0.722918	3.63194	0.0566806	0.114153
ERI1	0.849225	4.95941	24.2244	8.57397e-07	1.01037e-05
CEBPB	0.848911	6.50434	10.969	0.000926488	0.00390716
HCG18	0.848771	1.3286	15.3226	9.06256e-05	0.000551273
TMEM238	0.848241	0.725719	12.7625	0.000353633	0.00173235
CCDC134	0.846819	1.0079	21.0213	4.54212e-06	4.31916e-05
RGS18	0.846394	1.92259	2.16192	0.141468	0.235405
TRIP13	0.846282	2.43322	11.4145	0.000728721	0.00320272
NCF1B	0.845335	2.07868	8.39672	0.00375898	0.0124396
VOPP1	0.845307	7.65574	10.2672	0.00135416	0.00538005
TMEM139	0.845103	0.193701	4.28051	0.0385517	0.0837152
ZBTB26	0.844498	3.05336	11.3717	0.000745714	0.00326409
IL32	0.84383	3.7869	7.60229	0.00582942	0.0178676
TEX30	0.843804	3.17294	10.2915	0.00133645	0.00531816
IGF2	0.843552	5.0653	3.09795	0.0783909	0.14774
LCP2	0.843446	4.74172	10.5496	0.00116213	0.00472573
KMT2B	0.843353	-0.733291	7.47684	0.00624978	0.0189333
GSX1	0.842932	2.15091	2.60741	0.106365	0.188136
KANSL1-AS1	0.842789	0.772898	10.5821	0.00114185	0.00465852
VASP	0.842321	5.41383	30.2842	3.73161e-08	6.27999e-07
PCSK5	0.841946	3.69401	9.34376	0.00223746	0.0080887
FAM124B	0.841905	0.0082235	5.58102	0.0181561	0.0454705
MEX3B	0.841712	2.96904	4.88853	0.0270357	0.0625592
STK17B	0.841677	6.13073	10.6257	0.00111527	0.00456391
LYAR	0.841521	3.64751	34.2889	4.75074e-09	9.70446e-08
CABP4	0.841296	0.837782	8.09402	0.00444115	0.0142477
DEF6	0.841113	3.69029	11.322	0.000765945	0.00333278
CTSZ	0.841092	7.63533	7.48815	0.00621062	0.0188253
LINC00323	0.840981	0.621171	4.52937	0.033318	0.0743899
PCDHAC1	0.84097	-0.314656	5.27223	0.0216682	0.0523824
PXDN	0.840851	5.31786	10.6053	0.00112761	0.0046074
FSTL1	0.840593	7.21969	8.85229	0.00292721	0.0100948
DLL1	0.839974	5.44661	5.95896	0.0146427	0.0382981
MICALL1	0.839798	5.38625	27.392	1.66115e-07	2.39622e-06
LY96	0.839535	3.25639	3.8889	0.0486063	0.100871
FNDC1	0.838935	0.961201	1.64665	0.199416	0.307127
PARD6B	0.838845	1.57173	15.0739	0.000103382	0.000616325
IGSF9B	0.838359	3.80998	7.50156	0.00616455	0.0187004
HS3ST1	0.838201	4.25524	7.01318	0.00809121	0.0234226
AKNA	0.838171	5.3853	18.0032	2.20533e-05	0.000166259
SLC4A2	0.838086	6.64947	20.8999	4.83912e-06	4.55599e-05
RCC1	0.837934	4.64334	14.4888	0.000140994	0.000800105
RND2	0.837836	7.33216	11.5219	0.000687807	0.00304277
TXLNB	0.837791	2.93868	5.19299	0.0226782	0.0542799
DCBLD2	0.83763	5.21908	13.4443	0.00024575	0.00128241
METTL12	0.837273	1.67855	13.8836	0.000194486	0.00105017
CDH24	0.837037	4.63193	14.3175	0.000154424	0.000863278
LY6G5C	0.836915	-0.442824	8.66026	0.00325224	0.01102
HLA-E	0.836727	7.96194	11.2507	0.000795914	0.00344002
OAS1	0.83672	5.14336	4.18842	0.040701	0.0874306
KDM6B	0.836526	5.54279	18.8523	1.41241e-05	0.000114323
RBM34	0.836321	1.09689	7.74018	0.00540053	0.016779
PXDNL	0.836312	-0.0408677	5.354	0.0206748	0.0504631
AMOTL2	0.836215	5.90591	8.73094	0.00312856	0.0106748
RP1-152L7.5	0.836019	2.65703	12.9896	0.000313227	0.00156103
GHRLOS	0.835658	-0.65686	7.71891	0.00546454	0.0169388
GSE1	0.835611	5.79742	13.9714	0.000185617	0.00100733
ANKUB1	0.835438	-0.191516	1.11263	0.291512	0.410858
RDH5	0.835433	0.69945	10.9916	0.000915277	0.00386796
PTPLA	0.835405	2.03094	7.54914	0.00600388	0.0183207
ZFHX4	0.835003	5.07824	12.8671	0.000334417	0.00165224
RGMB	0.834937	6.02344	11.8563	0.000574679	0.0026161
CTD-2201E18.3	0.834925	2.75142	20.6024	5.65265e-06	5.2096e-05
KLF6	0.834802	6.9219	16.4791	4.91903e-05	0.000328532
SIPA1	0.834624	6.25953	17.6903	2.59953e-05	0.000191248
PMFBP1	0.834246	0.681308	8.95054	0.00277388	0.00965421
FAM150B	0.83374	0.707318	4.25775	0.0390717	0.0845943
POLM	0.833722	4.38758	27.0219	2.01163e-07	2.83841e-06
NID1	0.83372	5.07747	8.62924	0.00330809	0.0111703
FOXN3-AS1	0.833517	1.28415	11.9135	0.000557293	0.0025506
RP11-279F6.1	0.832929	-0.202495	9.14268	0.00249715	0.008859
WFDC3	0.832771	0.562903	4.74206	0.0294338	0.0670803
C14orf93	0.831808	3.40621	28.0418	1.18722e-07	1.7826e-06
RAB13	0.831727	7.3623	19.2109	1.17042e-05	9.73201e-05
OAS3	0.831671	5.85776	5.72876	0.0166893	0.042616
GMIP	0.831648	4.81165	17.4249	2.98885e-05	0.000215571
CD276	0.831418	6.49155	19.184	1.18702e-05	9.84974e-05
FREM2	0.83141	3.84673	5.61849	0.0177719	0.0447372
RAB23	0.831152	3.4079	11.1871	0.0008237	0.00354116
TMEM86A	0.83063	3.98669	17.7576	2.50911e-05	0.000186036
BNIPL	0.830421	-0.514367	4.86049	0.0274786	0.0634568
PTBP1	0.83001	7.17917	24.0747	9.26715e-07	1.07326e-05
ZNF286B	0.828652	2.50799	10.7234	0.0010579	0.00436361
IPMK	0.827673	3.45959	12.6344	0.000378704	0.00183349
EMR4P	0.827363	0.206288	5.67534	0.017205	0.0436169
CEACAM1	0.827188	0.0122987	9.35308	0.00222611	0.00805848
REL	0.827128	2.61308	16.3674	5.21745e-05	0.000345889
CDCA3	0.826053	2.51963	10.8365	0.000995181	0.0041492
BARD1	0.825925	4.01839	20.606	5.64179e-06	5.20256e-05
MEX3C	0.825896	5.37484	20.2885	6.65989e-06	5.97099e-05
SEPT1	0.825665	-0.542918	12.171	0.000485376	0.00227034
MSI1	0.825451	5.41819	15.9684	6.44084e-05	0.000412766
CASP4	0.824288	4.65824	7.51457	0.0061202	0.0186071
SPNS3	0.824273	1.06688	9.84568	0.00170231	0.00646661
PCDHGB4	0.823792	-0.557949	4.03103	0.0446706	0.0942041
NPR1	0.823711	1.18209	3.73396	0.0533169	0.108789
KIF18A	0.823611	1.34162	5.28443	0.021517	0.0520635
RP11-529K1.2	0.823497	0.38428	11.8644	0.000572182	0.00260626
SCGB1D2	0.823494	-0.706734	3.53386	0.0601275	0.119633
NAGLU	0.821971	5.62216	19.4948	1.00876e-05	8.60481e-05
SOCS2-AS1	0.821825	1.60606	6.45768	0.0110474	0.0302358
BCL9L	0.821057	5.38366	15.7228	7.33336e-05	0.000459216
SBNO2	0.821012	5.61568	20.0298	7.62461e-06	6.7203e-05
ATP6V1B1	0.820727	1.08134	5.72607	0.0167149	0.0426545
SLC39A1	0.820653	7.00274	23.1249	1.5181e-06	1.66281e-05
LY86	0.820447	5.08877	7.29021	0.00693313	0.0205978
ATAT1	0.820346	4.66442	14.6277	0.000130979	0.000752935
AKAP3	0.820202	2.41318	10.0591	0.00151594	0.00586906
RP11-162A12.2	0.819949	1.96051	27.2197	1.81601e-07	2.58954e-06
FPGS	0.819571	5.93842	51.6641	6.58547e-13	2.82965e-11
BMP1	0.819447	5.12844	23.116	1.52515e-06	1.6694e-05
POLD2	0.819208	7.00413	37.0023	1.17989e-09	2.7193e-08
ITGAL	0.817587	3.48181	6.90579	0.00859172	0.0245721
DDR1	0.817047	9.19215	14.3925	0.000148394	0.000834648
MVP	0.81662	6.32549	12.093	0.000506113	0.00235032
SMG7-AS1	0.8162	-0.02517	4.52297	0.0334427	0.0746066
MIS18A	0.816128	3.66774	29.2338	6.41501e-08	1.0141e-06
HOTAIRM1	0.816098	2.75219	3.79614	0.0513709	0.105457
EFTUD2	0.815836	6.69461	26.8461	2.20318e-07	3.06322e-06
OPHN1	0.815581	6.16438	8.55767	0.00344069	0.0115519
CRYBB1	0.815474	1.61953	8.52659	0.00349996	0.011712
ZNF485	0.815432	0.753508	13.9524	0.000187494	0.00101581
APOC1	0.814933	7.87293	6.58927	0.0102595	0.028475
LINC00173	0.813981	1.19266	8.74409	0.00310608	0.010613
MAMDC2	0.813927	0.9127	5.86751	0.0154228	0.039989
GINS4	0.813385	2.18389	15.0015	0.000107428	0.00063692
IGFALS	0.812933	0.483	6.03474	0.014027	0.0370173
GHRHR	0.812583	0.316826	4.3087	0.037918	0.0826062
XYLB	0.81154	1.36669	14.7329	0.000123864	0.000719063
NFKBIL1	0.811535	3.01752	18.7586	1.48352e-05	0.000118711
TPH1	0.81124	0.391389	4.79878	0.0284798	0.0653116
EHD1	0.811201	6.59178	33.1821	8.39214e-09	1.63946e-07
ZNF876P	0.811095	0.26602	5.61252	0.0178326	0.0448411
CYB561A3	0.810082	4.88336	19.5157	9.97763e-06	8.52131e-05
SHB	0.808923	3.30339	11.79	0.000595495	0.00269114
C1RL	0.808483	4.98314	6.33096	0.0118648	0.0321732
PDIA4	0.80815	7.11556	15.3665	8.8542e-05	0.000540826
TUBB6	0.807966	4.95519	6.36475	0.0116409	0.0316546
SERPINF2	0.807357	2.06915	9.59903	0.00194681	0.00720894
PCK2	0.807285	3.71	18.7842	1.46378e-05	0.000117364
C3AR1	0.807213	5.09952	7.82441	0.00515451	0.0161482
[truncated: 14,157 more rows]

## Sheet: 2 TMEsig_NEcl1_vs_NEcl2
Phenotype	NES_avg_InterestGroup	NES_avg_BaselineGroup	deltaNES	pValue	FDR
MacrophagesM2	0.949854	-1.0699	2.01975	2.67689e-05	0.000106256
CD8	0.697288	-0.927071	1.62436	0.000543589	0.00134686
Monocytes	0.916244	-0.671676	1.58792	0.000169743	0.00049276
Macrophages	0.693345	-0.887505	1.58085	0.000182344	0.000525422
MDSC	0.518359	-1.01116	1.52952	7.51202e-05	0.000237575
Monocytes	0.727461	-0.76284	1.4903	6.44125e-05	0.000207078
MacrophagesM1	0.570765	-0.903012	1.47378	7.51202e-05	0.000237575
TFH	0.382113	-1.07345	1.45557	1.79236e-06	9.96039e-06
Microglia	0.714578	-0.722609	1.43719	0.000210169	0.000601145
MacrophagesM2	0.501896	-0.914602	1.4165	8.79911e-06	4.02689e-05
Neutrophils	0.469808	-0.910707	1.38052	9.43016e-05	0.000293467
TAM	0.0833752	-1.28263	1.366	9.80754e-08	7.78598e-07
CD8	0.40634	-0.918207	1.32455	0.000417521	0.00108277
Bcells	0.331856	-0.979004	1.31086	1.23889e-07	9.44955e-07
ExhaustedTcell	0.518185	-0.65457	1.17275	0.00310644	0.00607239
IMMUNE_EMBRYONIC	0.400974	-0.704216	1.10519	0.000169743	0.00049276
CD8	0.530437	-0.565617	1.09605	0.00047676	0.00122013
Tregs	0.267907	-0.826592	1.0945	2.18014e-06	1.19447e-05
Th17	0.191762	-0.89423	1.08599	3.70766e-05	0.000140027
Microglia	0.611008	-0.461401	1.07241	0.000580116	0.00141041
Microglia	0.604028	-0.44796	1.05199	0.000543589	0.00134686
Microglia	0.570994	-0.4519	1.02289	0.000580116	0.00141041
Tcm	0.303371	-0.716079	1.01945	6.44125e-05	0.000207078
Microglia	-0.370385	-1.38759	1.0172	0.000318755	0.000855144
Macrophages	0.264663	-0.729434	0.994097	2.90606e-05	0.000113046
MacrophagesM1	0.325696	-0.668286	0.993982	0.00197638	0.00417832
CD8	0.16427	-0.817252	0.981522	4.71066e-05	0.000163611
Neutrophils	0.177472	-0.792962	0.970434	7.19785e-07	4.44439e-06
NPCS	-0.2394	-1.20711	0.967705	5.09737e-05	0.000170938
MacrophagesM2	0.24002	-0.726525	0.966545	0.000509174	0.00128616
MYELOID_EMBRYONIC	0.292755	-0.671316	0.964071	0.00156393	0.00345664
Th1	0.0463692	-0.903796	0.950165	8.71543e-08	7.06313e-07
Microglia	0.745822	-0.201045	0.946867	0.0170088	0.0264657
MacrophagesM2	0.135268	-0.790068	0.925336	0.000341203	0.00090291
Tregs	0.341185	-0.580561	0.921746	1.61875e-05	6.77092e-05
OPC	-0.285394	-1.19295	0.907554	5.09737e-05	0.000170938
Microglia	0.557891	-0.345186	0.903077	0.00277981	0.00551708
DendriticCells	0.619752	-0.277989	0.89774	0.00759061	0.0133007
NPCS	0.178769	-0.709208	0.887977	3.80275e-07	2.59521e-06
Monocytes	0.324741	-0.557881	0.882622	0.00478312	0.00886016
Microglia	0.536094	-0.328515	0.864609	0.0024843	0.00498141
Basophils	0.229318	-0.63461	0.863928	0.00036509	0.000953155
MacrophagesM2	0.272699	-0.582983	0.855682	0.000703543	0.00165866
Th1	-0.0528855	-0.899538	0.846653	7.19785e-07	4.44439e-06
Tregs	0.122523	-0.722025	0.844548	0.00310644	0.00607239
CD8	0.113191	-0.727442	0.840634	0.00838307	0.0143027
CD4	0.0116161	-0.817487	0.829103	1.48602e-05	6.35232e-05
TgammaDelta	-0.0270084	-0.855973	0.828964	1.23889e-07	9.44955e-07
Tcell	0.231896	-0.589968	0.821864	0.00061887	0.00149528
FETAL_IMMUNE_CELLS	0.429024	-0.392243	0.821267	0.000963339	0.00221739
CD8	0.292829	-0.522938	0.815767	6.44125e-05	0.000207078
Microglia	0.302128	-0.512734	0.814862	4.71066e-05	0.000163611
NeuralStemCells	-0.327151	-1.12314	0.795987	0.000126942	0.000385785
CD4	0.372629	-0.418453	0.791082	0.00386443	0.00733299
Bcells	0.320875	-0.467834	0.788709	0.000341203	0.00090291
CD8	0.222313	-0.565681	0.787994	0.000169743	0.00049276
NPCS	-0.409414	-1.19363	0.784216	0.00209372	0.00437881
FETAL_IMMUNE_CELLS	0.449745	-0.326777	0.776522	0.00175928	0.003781
FETAL_THYMUS_IMMUNE_CELLS	0.449745	-0.326777	0.776522	0.00175928	0.003781
Tregs	0.23504	-0.538745	0.773785	4.71705e-07	3.11006e-06
Erythrocytes	-0.17445	-0.946103	0.771653	4.01754e-05	0.00014884
Bcells	0.0759238	-0.691948	0.767872	7.9864e-07	4.85424e-06
BRAIN_INP	-0.430686	-1.16506	0.734372	0.014841	0.023468
CD8	0.23133	-0.498134	0.729464	9.6146e-06	4.25009e-05
Tcell	0.247527	-0.458728	0.706255	2.26808e-05	9.38601e-05
Microglia	0.430631	-0.274164	0.704794	0.00478312	0.00886016
Monocytes	0.218581	-0.475358	0.693939	0.00759061	0.0133007
Eosinophils	0.53445	-0.154749	0.689199	0.00277981	0.00551708
Th2	0.0157293	-0.670902	0.686632	6.3716e-10	6.88487e-09
Monocytes	0.231885	-0.449971	0.681856	0.00759061	0.0133007
BRAIN_PROGENITOR	-0.13067	-0.803304	0.672635	4.71066e-05	0.000163611
Monocytes	0.189777	-0.464224	0.654002	0.0101885	0.0169373
MastCells	0.278609	-0.374792	0.6534	0.0079782	0.0137934
Monocytes	0.217352	-0.434107	0.651458	0.0106898	0.0175457
DendriticCells	0.337313	-0.306983	0.644296	0.00346698	0.00670973
NaturalKiller	0.117296	-0.522255	0.639551	0.000277871	0.000755887
Microglia	-0.170905	-0.808957	0.638052	2.67689e-05	0.000106256
Macrophages	0.133769	-0.502707	0.636476	0.0581367	0.0785249
TgammaDelta	-0.0202527	-0.653158	0.632905	4.46252e-09	4.45108e-08
Monocytes	0.173443	-0.455933	0.629376	0.0117573	0.0192167
TDoubleNeg	0.119791	-0.493195	0.612986	0.00175928	0.003781
DendriticCells	0.496601	-0.115986	0.612587	0.0106898	0.0175457
Bcells	-0.108514	-0.716036	0.607522	5.09737e-05	0.000170938
Neutrophils	0.144433	-0.455406	0.599839	0.000580116	0.00141041
TNaturalKiller	0.130312	-0.467144	0.597456	0.000318755	0.000855144
CD8	0.130497	-0.466284	0.596781	0.00165901	0.0036256
MPP	0.186152	-0.408519	0.594672	1.9736e-08	1.78542e-07
Bcells	0.310577	-0.280606	0.591182	0.0097079	0.0163479
DendriticCells	0.212869	-0.376229	0.589098	0.0177897	0.0272448
BRAIN_PROGENITOR	-0.138374	-0.716531	0.578157	0.000277871	0.000755887
DendriticCells	0.133477	-0.442206	0.575683	5.11226e-06	2.48583e-05
TgammaDelta	-0.0355585	-0.607125	0.571566	2.55143e-08	2.20557e-07
Monocytes	0.157971	-0.413126	0.571096	0.0177897	0.0272448
Macrophages	0.306236	-0.263379	0.569615	0.0055945	0.0101221
Monocytes	0.187034	-0.377318	0.564352	2.40227e-06	1.29789e-05
Astrocytes	0.18081	-0.380908	0.561718	0.00036509	0.000953155
Bcells	-0.0508725	-0.611851	0.560979	6.44125e-05	0.000207078
DendriticCells	0.150877	-0.40828	0.559158	0.00130746	0.00299179
Basophils	0.135152	-0.4227	0.557852	1.74836e-07	1.28323e-06
BRAIN_PROGENITOR	-0.135993	-0.692688	0.556695	0.00010164	0.000313795
Neutrophils	0.443745	-0.109391	0.553136	0.0170088	0.0264657
Bcells	0.311772	-0.24017	0.551942	0.00759061	0.0133007
DendriticCells	0.132046	-0.41875	0.550797	4.35131e-05	0.000156728
BRAIN_PROLIFERATING	-0.407767	-0.953036	0.545269	0.0203199	0.0307566
MPP	0.164952	-0.365496	0.530448	1.1668e-08	1.10704e-07
CD4	0.145907	-0.382396	0.528302	0.000225499	0.000635647
TFH	0.252696	-0.275105	0.527801	0.00156393	0.00345664
Monocytes	0.172084	-0.355626	0.527709	7.3581e-06	3.4075e-05
DendriticCells	0.210785	-0.310588	0.521373	0.0162577	0.025501
Monocytes	0.24888	-0.267611	0.516491	0.0101885	0.0169373
CD8	0.0999616	-0.413807	0.513768	0.0186011	0.0283759
NaturalKiller	0.109812	-0.403643	0.513454	0.0101885	0.0169373
Bcells	0.235323	-0.270164	0.505488	0.0203199	0.0307566
MEP	-0.0283363	-0.530674	0.502338	5.09737e-05	0.000170938
Sebocytes	-0.0317747	-0.526129	0.494354	2.46462e-05	9.98683e-05
CD8	-0.0592187	-0.5424	0.483182	0.00138838	0.00313999
Monocytes	0.145788	-0.333916	0.479704	0.0310959	0.0449677
CD4	0.108176	-0.370132	0.478307	2.82088e-10	3.22742e-09
Tcell	0.133464	-0.343085	0.47655	0.0022173	0.00456365
NaturalKiller	0.054203	-0.397758	0.451961	0.0162577	0.025501
DendriticCells	0.117599	-0.331466	0.449066	0.0560148	0.0759225
HSC	0.170023	-0.275048	0.445071	0.00686485	0.0123061
Neutrophils	0.158691	-0.28462	0.443311	4.24718e-06	2.23264e-05
MastCells	0.121684	-0.321151	0.442835	1.46995e-06	8.40899e-06
CD4	0.118657	-0.322532	0.441189	0.00531143	0.0096549
CD8	0.118402	-0.314468	0.43287	5.60411e-06	2.65854e-05
CMP	0.052265	-0.3795	0.431765	3.41073e-07	2.41231e-06
Erythrocytes	-0.124296	-0.552009	0.427713	0.000157947	0.000469019
CD4	0.196001	-0.223981	0.419982	0.00759061	0.0133007
BLOOD_GRANU_MACRO_PROGENITOR	0.018679	-0.398903	0.417582	0.00156393	0.00345664
CD4	0.130431	-0.284534	0.414965	1.32996e-06	7.72169e-06
Multiplet	-0.119426	-0.531909	0.412483	0.000963339	0.00221739
MacrophagesM1	0.0885168	-0.309687	0.398204	0.0141736	0.0225042
CD4	0.237842	-0.159193	0.397035	0.0323995	0.046507
MacrophagesM1	0.0495252	-0.347471	0.396996	0.0036609	0.00701521
FETAL_LYMPHOID_CELLS	0.16585	-0.229551	0.395401	0.00065997	0.00158474
EXCITATORY_NEURONS	0.101056	-0.288867	0.389923	0.0135323	0.0216629
Neutrophils	0.144012	-0.239027	0.383039	0.0337488	0.0482657
MEP	-0.050224	-0.430791	0.380567	0.000146912	0.000439605
Macrophages	0.14261	-0.234009	0.376619	0.0560148	0.0759225
Eosinophils	0.144004	-0.23134	0.375344	9.6146e-06	4.25009e-05
Bcells	0.329136	-0.0433985	0.372534	0.0481518	0.0666586
Bcells	0.251255	-0.120793	0.372048	0.0263149	0.0390707
CD4	0.0315364	-0.337119	0.368656	1.61875e-05	6.77092e-05
HSC	0.10634	-0.258884	0.365224	4.24718e-06	2.23264e-05
DendriticCells	0.0245778	-0.33542	0.359998	0.074892	0.0984223
Macrophages	0.0519133	-0.305162	0.357076	0.0625772	0.0839398
CD8	0.0976808	-0.257026	0.354706	1.3327e-08	1.23433e-07
Bcells	0.0949062	-0.256943	0.351849	3.72352e-08	3.0818e-07
GliomaStemCells	0.116181	-0.233349	0.34953	0.0648987	0.0867546
DendriticCells	0.0549816	-0.286581	0.341563	0.0129164	0.0208485
CLP	0.0335896	-0.307791	0.341381	0.00234739	0.00478082
CD8	0.129932	-0.210324	0.340256	0.0177897	0.0272448
NaturalKiller	0.0266319	-0.313547	0.340179	0.0481518	0.0666586
NaturalKiller	0.121485	-0.21005	0.331534	0.00407799	0.00762663
NaturalKiller	0.0948571	-0.228531	0.323388	6.48281e-07	4.13412e-06
DendriticCells	0.14267	-0.17725	0.31992	0.0274475	0.0405972
Th2	-0.159088	-0.477642	0.318554	0.0241685	0.0361598
MastCells	0.111232	-0.202545	0.313777	9.43016e-05	0.000293467
CD34POS	0.0789276	-0.234683	0.31361	0.00156393	0.00345664
CD4	-0.0481696	-0.360884	0.312715	0.0672895	0.0896426
Tregs	0.120558	-0.191677	0.312235	0.0024843	0.00498141
DendriticCells	0.0884063	-0.217052	0.305459	0.00138838	0.00313999
Tregs	0.201307	-0.102754	0.304061	0.0079782	0.0137934
Pericytes	-0.0362577	-0.338339	0.302081	0.000225499	0.000635647
Astrocytes	-0.0366414	-0.335788	0.299147	0.000798644	0.00186031
CD8	0.0903496	-0.207141	0.29749	5.11226e-06	2.48583e-05
NaturalKiller	0.0743224	-0.222571	0.296893	2.46462e-05	9.98683e-05
Epithelial	-0.0472048	-0.336164	0.288959	5.96059e-05	0.000198177
Monocytes	0.0942756	-0.188503	0.282778	0.0022173	0.00456365
GMP	0.0169662	-0.261497	0.278464	1.79236e-06	9.96039e-06
NaturalKiller	0.0463665	-0.229662	0.276028	1.14614e-05	5.00952e-05
CLP	-0.0940561	-0.368043	0.273987	0.00504114	0.00920659
MastCells	-0.0316682	-0.301168	0.2695	0.0252223	0.0375919
GMP	0.00209792	-0.266679	0.268777	1.48602e-05	6.35232e-05
CD8	0.146039	-0.120508	0.266547	0.0135323	0.0216629
TNaturalKiller	0.0617872	-0.200265	0.262052	0.0323995	0.046507
BRAIN_PROGENITOR	-0.0340464	-0.292972	0.258925	0.0560148	0.0759225
Neutrophils	0.112233	-0.132366	0.244599	0.00924725	0.0156399
MSC	-0.10682	-0.338951	0.232131	0.0481518	0.0666586
BONE_MARROW_CD34_POS	0.0525133	-0.177	0.229514	0.0560148	0.0759225
Bcells	0.3448	0.13161	0.21319	0.0722848	0.0956421
Bcells	0.115274	-0.092372	0.207646	0.00186499	0.00398615
NeuralStemCells	-0.0242791	-0.230214	0.205935	0.0241685	0.0361598
Pericytes	-0.0770636	-0.269879	0.192816	0.00504114	0.00920659
Bcells	-0.0630972	-0.251354	0.188257	0.00407799	0.00762663
Tcell	0.138632	-0.0477543	0.186386	0.0500266	0.0690084
Bcells	0.165552	-0.0199471	0.185499	0.000277871	0.000755887
CD4	0.095274	-0.0891121	0.184386	0.0106898	0.0175457
CD4	0.041779	-0.134868	0.176647	0.0141736	0.0225042
CD8	0.0970289	-0.0768289	0.173858	0.0036609	0.00701521
Endothelial	-0.0358528	-0.207642	0.171789	0.000703543	0.00165866
CD4	0.121277	-0.0272827	0.14856	0.044576	0.0630547
Erythrocytes	-0.0420753	-0.186441	0.144365	5.11226e-06	2.48583e-05
CMP	0.05205	-0.0835371	0.135587	0.00924725	0.0156399
Plasma	-0.0196066	-0.127746	0.10814	0.0481518	0.0666586
Plasma	-0.0528691	-0.150015	0.0971456	0.0310959	0.0449677
Megakaryocytes	-0.0107647	-0.104229	0.0934643	0.0412231	0.0585248
Megakaryocytes	0.00436889	0.0730624	-0.0686936	0.0463354	0.0650702
Eosinophils	0.001449	0.117485	-0.116036	0.0625772	0.0839398
Platelets	-0.036771	0.0959164	-0.132687	0.000703543	0.00165866
Bcells	0.0339567	0.179387	-0.14543	0.0286211	0.0418556
Platelets	-0.00588242	0.141353	-0.147235	0.0560148	0.0759225
Basophils	0.00319565	0.194657	-0.191462	0.000749722	0.00175688
RadialGlia	0.154531	0.347888	-0.193356	0.0310959	0.0449677
Th17	0.0148131	0.210393	-0.19558	0.074892	0.0984223
Neurons	-0.0275284	0.169938	-0.197466	0.0129164	0.0208485
RadialGlia	0.178637	0.398882	-0.220246	0.0463354	0.0650702
BONE_MARROW_CD34_POS	-0.0311907	0.190736	-0.221926	0.0024843	0.00498141
Th1	-0.112786	0.118963	-0.231749	0.00504114	0.00920659
Astrocytes	0.0732589	0.306839	-0.23358	0.00310644	0.00607239
MacrophagesM2	-0.0216906	0.22383	-0.245521	0.00407799	0.00762663
Endothelial	-0.189521	0.0696442	-0.259165	0.0286211	0.0418556
Oligodendrocytes	-0.0507801	0.209395	-0.260175	0.000109504	0.000335409
Platelets	-0.0248814	0.254923	-0.279804	4.18991e-12	7.40853e-11
RadialGlia	0.0519104	0.340859	-0.288948	0.0079782	0.0137934
Astrocytes	0.19193	0.485408	-0.293478	0.0231524	0.0349081
Endothelial	-0.140118	0.166862	-0.30698	0.00346698	0.00670973
HSC	-0.00811427	0.312824	-0.320938	5.60411e-06	2.65854e-05
Astrocytes	0.132293	0.454677	-0.322385	0.00838307	0.0143027
Astrocytes	0.173239	0.500657	-0.327418	0.0177897	0.0272448
Bcells	0.0208962	0.36176	-0.340864	0.0022173	0.00456365
Glial	0.0882321	0.438213	-0.349981	0.012325	0.0200603
Neurons	0.0494166	0.410963	-0.361546	4.01754e-05	0.00014884
MastCells	0.12862	0.505527	-0.376906	0.0380828	0.0542645
Oligodendrocytes	-0.0560058	0.322965	-0.378971	3.42009e-05	0.000131724
OPC	0.0371422	0.422986	-0.385844	0.00197638	0.00417832
BONE_MARROW_CD34_POS	-0.187321	0.205795	-0.393116	0.00165901	0.0036256
Oligodendrocytes	-0.0129103	0.400055	-0.412965	0.0697511	0.0926047
OPC	0.0251032	0.447444	-0.422341	0.00652546	0.0117519
Oligodendrocytes	0.0356195	0.493726	-0.458106	0.00209372	0.00437881
Bcells	-0.000823882	0.464247	-0.465071	3.98901e-11	5.54187e-10
Oligodendrocytes	-0.0545477	0.418723	-0.473271	0.00838307	0.0143027
EXCITATORY_NEURONS	0.150518	0.624386	-0.473867	0.00386443	0.00733299
Bcells	-0.0461468	0.456482	-0.502628	7.78059e-09	7.56662e-08
Neurons	-0.0331908	0.473004	-0.506195	5.83486e-07	3.78293e-06
INTERNEURON	-0.00165718	0.516635	-0.518292	0.000509174	0.00128616
Oligodendrocytes	0.0526618	0.57201	-0.519348	0.00234739	0.00478082
Astrocytes	0.180828	0.700317	-0.519489	0.000543589	0.00134686
BRAIN_OTHER	0.023123	0.577688	-0.554565	3.70766e-05	0.000140027
Megakaryocytes	-0.0553201	0.526793	-0.582113	4.35131e-05	0.000156728
Neurons	-0.0185103	0.594459	-0.61297	5.43114e-10	6.03633e-09
BONE_MARROW_CD34_POS	-0.185481	0.457329	-0.64281	0.000277871	0.000755887
Oligodendrocytes	0.00633369	0.664696	-0.658362	0.0286211	0.0418556
OPC	-0.173226	0.495793	-0.669019	9.6146e-06	4.25009e-05
NEUROBLAST	-0.0462511	0.631486	-0.677738	1.32996e-06	7.72169e-06
BONE_MARROW_CD34_POS	0.0295787	0.71202	-0.682441	0.000446242	0.00114959
GRANULE_NEURONS	-0.11879	0.564394	-0.683184	4.35131e-05	0.000156728
INTERNEURON	-0.0180912	0.718047	-0.736138	4.66099e-06	2.35471e-05
Astrocytes	0.223524	0.963357	-0.739833	7.3581e-06	3.4075e-05
EXCITATORY_NEURONS	0.165342	0.941711	-0.77637	2.90606e-05	0.000113046
INTERNEURON	0.0275448	0.810271	-0.782726	4.66099e-06	2.35471e-05
BONE_MARROW_CD34_POS	0.00686225	0.799796	-0.792934	2.55143e-08	2.20557e-07
INHIBITORY_NEURONS	-0.112046	0.697241	-0.809287	3.80275e-07	2.59521e-06
INTERNEURON	0.132831	0.944323	-0.811492	4.71066e-05	0.000163611
OPC	-0.0236418	0.808601	-0.832243	0.000136591	0.00041189
FETAL_CEREBRUM_SKOR2_NPSR1_POSITIVE_CELLS	-0.182679	0.666888	-0.849566	4.7436e-13	1.15329e-11
INTERNEURON	0.0562772	0.927792	-0.871514	2.89678e-08	2.44967e-07
BONE_MARROW_CD34_POS	-0.375173	0.499239	-0.874412	0.000277871	0.000755887
OPC	-0.165511	0.713007	-0.878518	8.72899e-10	9.17724e-09
Astrocytes	-0.0763105	0.815739	-0.892049	1.22008e-11	1.82543e-10
EXCITATORY_NEURONS	-0.0652478	0.9074	-0.972647	4.66099e-06	2.35471e-05
EXCITATORY_NEURONS	-0.174262	0.81576	-0.990022	1.19525e-10	1.49985e-09
FETAL_CEREBELLUM_SLC24A4_PEX5L_POSITIVE_CELLS	-0.152917	0.839612	-0.992529	2.11223e-12	4.10829e-11
NEURONAL_DIFFERENTIAION	-0.0312911	0.971141	-1.00243	5.22319e-12	8.834e-11
INHIBITORY_INTERNEURONS	-0.290654	0.735619	-1.02627	2.45019e-07	1.76505e-06
PURKINJE_NEURONS	-0.202234	0.827273	-1.02951	1.02464e-12	2.21435e-11
BRAIN_INP	-0.120056	0.916717	-1.03677	4.23679e-07	2.84157e-06
HSC	-0.12181	0.915919	-1.03773	1.69463e-10	1.99761e-09
INTERNEURON	0.18592	1.22702	-1.0411	1.32996e-06	7.72169e-06
EXCITATORY_NEURONS	-0.0833434	0.989166	-1.07251	1.30989e-12	2.68182e-11
NEUROBLAST	-0.0821113	0.996126	-1.07824	2.71624e-11	3.9134e-10
INTERNEURON	-0.295533	0.797465	-1.093	1.39072e-07	1.04037e-06
FETAL_CEREBELLUM_UNIPOLAR_BRUSH_CELLS	-0.164107	0.941702	-1.10581	8.36301e-11	1.0844e-09
CAJAL_RETZIUS_NEURON_EMBRYONIC	-0.15356	0.958339	-1.1119	1.55468e-13	4.65209e-12
NEUROBLAST	-0.0567819	1.06528	-1.12206	1.22008e-11	1.82543e-10
EXCITATORY_NEURONS	-0.0943646	1.04573	-1.14009	2.75479e-13	7.14408e-12
GABAERGIC_NEURONS	-0.083304	1.06867	-1.15198	8.47802e-14	3.29795e-12
BRAIN_RED_NUCLEUS	-0.0859321	1.07081	-1.15674	9.91746e-12	1.60746e-10
Neurons	-0.0735403	1.08497	-1.15851	2.75479e-13	7.14408e-12
Microglia	-0.0817399	1.10734	-1.18908	6.16872e-13	1.41155e-11
Neurons	-0.148689	1.11909	-1.26778	3.15937e-14	2.04832e-12
DOPAMINERGIC_NEURONS	-0.0988623	1.19316	-1.29202	1.55468e-13	4.65209e-12
Neurons	-0.175021	1.12758	-1.3026	4.43221e-14	2.46304e-12
GABAERGIC_NEURONS	-0.0755006	1.24286	-1.31836	1.52286e-14	1.48098e-12
DOPAMINERGIC_NEURONS	-0.096723	1.25302	-1.34975	8.47802e-14	3.29795e-12
Neurotype	-0.119746	1.31021	-1.42996	6.18236e-14	3.00617e-12
DOPAMINERGIC_NEURONS	-0.10086	1.33276	-1.43362	3.15937e-14	2.04832e-12
Neurons	-0.140582	1.29445	-1.43503	1.38434e-09	1.41712e-08
INTERNEURON	-0.0677049	1.42258	-1.49029	1.59105e-15	6.18918e-13
INTERNEURON	-0.102342	1.42447	-1.52681	2.66501e-12	4.93661e-11
INHIBITORY_NEURONS	-0.330556	1.30566	-1.63622	4.81661e-11	6.46089e-10
EXCITATORY_NEURONS	-0.102423	1.5507	-1.65312	1.52286e-14	1.48098e-12
LIMBIC_SYSTEM_NEURONS	-0.327827	1.34149	-1.66932	1.15465e-13	4.08325e-12
SEROTONERGIC_NEURONS	-0.105819	1.67165	-1.77747	6.81878e-15	1.32625e-12
EXCITATORY_NEURONS	-0.480991	1.3097	-1.79069	1.69463e-10	1.99761e-09

## Sheet: 3 GOBP_up_genes
Term	Description	Count	PValue	FDR	Genes
GO:0006954	inflammatory response	49	2.82811e-18	8.2496e-15	CXCL6, IL1RN, TNFAIP3, ADM, CXCL13, CXCL3, CCRL2, STAB1, CCR7, ITGB6, CCR4, GBP5, CD96, ANXA1, F2R, IL1A, AIM2, LTB4R2, IL1B, TLR8, ADAM8, S100A9, IDO1, PTGER4, PTGER1, PTGER2, C5AR1, FPR3, CXCR6, FPR2, THBS1, CCL8, S100A12, TAC4, CCL22, CCL20, NKG7, LYZ, BMP2, IL6, KRT16, IL2RA, NOX4, F2RL1, SDC1, PTX3, FCGR2B, FOLR2, CCL26
GO:0006955	immune response	53	7.20724e-18	1.05118e-14	CXCL6, CSF3, ADAMDEC1, IL1RN, CTSW, CXCL13, FCAR, CCRL2, CCR7, ITGB6, CCR4, IL10, CD96, IL1R2, LAX1, GEM, CHIT1, IL1A, ZAP70, AIM2, CD8B, ITGAD, IL1B, TLR8, LTB, HLA-DQB1, PTGER4, C5AR1, CD1D, CXCR6, CST7, IL2RG, THBS1, CRIP1, CCL8, GBP2, S1PR4, HLA-DQA1, MICB, CCL22, TNFSF14, CD70, CCL20, GZMA, LIF, OSM, LILRB2, IL2RA, TNFSF8, FCGR2B, IL7R, HAMP, HLA-DRB1
GO:0009952	anterior/posterior pattern specification	18	3.86607e-10	2.72736e-07	TBX1, CELSR1, HOXC11, HOXA11, HOXA10, HOXB9, HOXA3, HOXB4, ALX4, HOXA7, HOXB8, HOXA6, HOXB7, HOXB6, HOXA4, HOXB5, HOXC6, CDON
GO:0042110	T cell activation	14	4.52689e-10	2.72736e-07	ITK, TNFSF14, CD3G, CD3E, LY9, DPP4, CD2, ZAP70, CD8B, SLAMF9, CD28, SLAMF7, CD48, SLAMF6
GO:0001666	response to hypoxia	24	4.67493e-10	2.72736e-07	ALAS2, VCAM1, CAV1, REG1A, ADM, TRH, ASCL2, THBS1, PGF, VEGFA, DPP4, IL1A, ALDH3A1, MMP14, BMP2, EDNRA, PLAU, NPPA, NOX4, HMOX1, CA9, ANG, PLEKHN1, AJUBA
GO:0048704	embryonic skeletal system morphogenesis	13	9.07014e-10	4.4096e-07	SIX1, HOXB9, GSC, HOXA3, HOXB4, ALX4, HOXA7, HOXB8, HOXA6, HOXB7, HOXB6, HOXA4, HOXB5
GO:0019221	cytokine-mediated signaling pathway	21	4.9866e-09	2.07799e-06	LILRA6, CSF3, IL10RA, IL1R2, CAV1, CSF2RB, LILRB2, IL2RG, LILRB3, LILRB5, LILRA5, EREG, IL1A, IL6, IL1B, CLCF1, IL2RB, IL21R, PLP2, IL7R, SOS1
GO:0007267	cell-cell signaling	25	9.5914e-09	3.49727e-06	CXCL6, ASIP, GATA4, TRH, CXCL13, CCL8, GJA3, STAB1, CCL22, FGFBP2, CD70, CCL20, LILRB2, TSHR, PGF, ESR2, EREG, BMP2, GJD3, IL1B, TNFSF8, LTB, S100A9, FGF11, CCL26
GO:0007155	cell adhesion	40	2.47977e-08	8.03721e-06	PCDHGB6, SIGLEC9, TGFB1I1, ITGB3, PCDHGB2, PCDH15, TNC, FPR2, THBS1, LY9, ICAM1, DPP4, CNTNAP3B, CLDN23, STAB1, SLAMF7, ITGB6, PCDHA7, CDON, PCDHGA7, CD96, CD72, VCAM1, MUC16, PCDHGA1, COL1A1, MFAP4, FERMT1, PCDHB2, COL5A1, ITGAD, CASS4, CLDN18, COL6A3, PCDHB3, TGFBI, CDH15, FOLR2, SIGLEC7, FOLR1
GO:0045944	positive regulation of transcription from RNA polymerase II promoter	64	1.15071e-07	3.30044e-05	BARHL1, CSF3, SIX1, HOXA13, HOXC11, HOXA10, MYC, MYBL2, HOXA1, HOXA7, PITX2, CDON, IL10, TEAD4, ANXA2, HGF, OSR1, EBF2, IL1A, HOXB9, IL1B, HAND2, HOXB4, HOXB7, SKAP1, HOXB5, FOXC2, DLX3, GATA6, GATA4, GATA3, NOD2, ASCL2, TBX21, NHLH1, E2F2, ALX4, TFAP2A, TBX1, TFAP2B, CDKN2A, LUM, MACC1, LIF, OSM, PDX1, HMGA2, GRHL3, POU4F1, ESR2, BMP5, BATF, VEGFA, BMP2, IL6, GDNF, FEV, TLX1, BCL3, CD28, F2RL1, …
GO:0006508	proteolysis	32	1.35892e-07	3.30044e-05	CFD, FCN1, FCN3, ADAMDEC1, TPSB2, TMPRSS2, PRSS23, C2, DPP4, ADAMTS15, THBD, CASP5, PLAU, ANPEP, TPSAB1, ELANE, ST14, MMP7, MME, MMP8, MMP9, ADAMTS20, GZMH, MMP14, MMP13, XPNPEP2, PAPPA, MMP19, ADAM8, TRABD2B, CFB, LTF
GO:0006935	chemotaxis	17	1.402e-07	3.30044e-05	CXCL6, CCL22, CCL20, C5AR1, PLAUR, FPR3, CXCR6, LSP1, FPR2, CCL8, LTB4R2, PLAU, CCRL2, CCR7, PLP2, CCR4, CCL26
GO:0007166	cell surface receptor signaling pathway	27	1.47088e-07	3.30044e-05	GLP1R, SIGLEC9, CD3G, FPR2, CXCL13, CELSR1, CD3E, CD3D, SIRPB1, ANXA1, FCRL6, GCGR, LILRB2, LILRB3, TSHR, GEM, LILRB5, CD2, MS4A6A, DOK2, PAPPA, IL2RA, CLCF1, CD28, KLRD1, FCGR2B, IL7R
GO:0032496	response to lipopolysaccharide	19	1.66104e-07	3.4609e-05	PTGER4, CD96, VCAM1, PTGER1, IL10RA, PTGER2, F2R, C5AR1, FMO1, ADM, PTPN22, CSF2RB, THBD, IL1B, ACP5, CCR7, S100A9, ELANE, IDO1
GO:0032695	negative regulation of interleukin-12 production	8	3.1229e-07	6.073e-05	IL10, ACP5, TLR8, CCR7, NOD2, TIGIT, THBS1, LILRA5
GO:0030198	extracellular matrix organization	19	3.52496e-07	6.42644e-05	OLFML2B, MMP7, COL13A1, MMP8, MMP9, ADAMTS20, COL1A1, ADAMTS15, COL3A1, MMP14, MMP13, COL1A2, SPINT1, COL5A1, CRISPLD2, BCL3, MMP19, PTX3, TGFBI
GO:0042060	wound healing	15	4.90394e-07	8.41458e-05	ITGB3, IL24, REG1A, TNC, GATA4, GRHL3, CELSR1, EREG, CNN2, COL1A1, COL3A1, LOX, NLRP6, SDC1, ITGB6
GO:0070374	positive regulation of ERK1 and ERK2 cascade	22	7.12805e-07	0.000115514	NPSR1, CCL22, CCL20, ITGB3, F2R, C5AR1, GPBAR1, GATA4, PTPN22, FPR2, NOD2, ICAM1, VEGFA, IL1A, BMP2, CCL8, HAND2, F2RL1, NOX4, CCR7, HLA-DRB1, CCL26
GO:0007204	positive regulation of cytosolic calcium ion concentration	18	9.89248e-07	0.000151876	PTGER4, GLP1R, PTGER1, PTGER2, F2R, C5AR1, ADM, FPR3, CXCR6, FPR2, CXCL13, EDNRA, CCRL2, F2RL1, TAC4, CCR7, CCR4, S1PR4
GO:0050830	defense response to Gram-positive bacterium	16	1.48175e-06	0.000216113	C5AR1, ADM, NOD2, LYZ, MPEG1, IL6, KLRK1, NLRP6, IL1B, ACP5, TNFSF8, ANG, GBP2, IL7R, HAMP, LTF
GO:0022617	extracellular matrix disassembly	10	2.52409e-06	0.000350608	ADAMTS15, MMP14, MMP13, MMP7, MMP19, ADAM8, TPSAB1, MMP8, MMP9, ELANE
GO:0002250	adaptive immune response	31	3.27666e-06	0.000426426	LILRA6, ITK, CLEC10A, CD3G, CD3E, TREM1, CD3D, CD79A, KLRK1, SIT1, SLAMF7, HLA-DOA, HLA-DQA1, MICB, ANXA1, KLRC2, CRTAM, LILRB2, LILRB3, LAX1, MCOLN2, LILRB5, ZAP70, TEC, CD8B, CD209, KLRD1, PDCD1, HLA-DRB1, SKAP1, HLA-DQB1
GO:0071222	cellular response to lipopolysaccharide	19	3.47563e-06	0.000426426	IL10, CXCL6, CSF3, GFI1, IL24, SERPINE1, TNFAIP3, LILRB2, NOD2, CXCL13, CXCL3, FCAR, ICAM1, IL1A, IL6, KLRK1, IL1B, ANKRD1, HAMP
GO:0009617	response to bacterium	15	3.50847e-06	0.000426426	CFD, GBP5, CAV1, GZMA, C2, C15ORF48, CHIT1, BMP2, FABP4, CA3, NLRP6, FAM20A, FCGR2B, CCR4, CFB
GO:0050852	T cell receptor signaling pathway	14	7.53374e-06	0.000879037	ITK, PTPN22, CD3G, GATA3, CD3E, CD3D, ZAP70, TEC, CD8B, LCK, CD28, HLA-DRB1, SKAP1, HLA-DQB1
GO:0030593	neutrophil chemotaxis	12	9.3808e-06	0.00105245	CXCL6, CCL8, CCL22, CCL20, IL1B, C5AR1, S100A12, CXCL13, CXCL3, TREM1, S100A9, CCL26
GO:0007165	signal transduction	60	1.23415e-05	0.00133334	CXCL6, ITK, IL1RN, OLFML2B, SCT, IL24, REG1A, ADM, TRH, LSP1, SIRPB1, EDNRA, PLAU, SIT1, ANPEP, GAST, IL10, ANXA1, PLAUR, PGF, GEM, ADAMTS20, DOK2, GPRC5A, IL1B, CEACAM4, LTB, SOS1, CLEC12A, SH2D2A, ASIP, C5AR1, STC1, CSF2RB, FPR3, RETN, GATA3, IL2RG, KLRK1, FAM83E, CCL8, CCL22, TNFSF14, KLRC2, CD70, CCL20, MACC1, ARHGAP28, LILRB2, ESR2, GPR141, NLRP12, GDNF, IL2RB, TNFSF8, FCGR2B, IL7R, HLA-DRB1…
GO:0061844	antimicrobial humoral immune response mediated by antimicrobial peptide	13	2.88013e-05	0.00300047	CXCL6, CCL22, CCL20, REG1A, ADM, CXCL13, CXCL3, CCL8, S100A12, ANG, S100A9, HAMP, LTF
GO:0000122	negative regulation of transcription from RNA polymerase II promoter	48	3.71955e-05	0.00371019	FOXC2, MAGEA12, GFI1, GATA6, SIX1, GATA4, GATA3, HOXB13, ASCL2, JPH2, MYC, GSC, TBX21, ANKRD1, HOXA7, MAGEA11, PITX2, MAGEA6, FEZF1, MAGEA3, ELANE, TFAP2A, IRX2, TFAP2B, ZNF560, OSR1, CAV1, CBX2, PDX1, HMGA2, VAX2, POU4F1, DKK1, RUNX3, PARP15, HIC1, ESR2, VEGFA, BMP2, HOXB4, SNAI1, ID3, INSM1, HOXB8, HAMP, FBP1, AJUBA, HMX1
GO:0001525	angiogenesis	20	3.93231e-05	0.00371019	TBX1, ANXA2, SH2D2A, CAV1, SERPINE1, HOXB13, EREG, VEGFA, MMP14, ESM1, SRPX2, ANPEP, HAND2, HOXA3, MMP19, HMOX1, ADAM8, ANG, TGFBI, HOXA7
GO:0006952	defense response	11	3.9854e-05	0.00371019	CXCL6, HP, NOX4, CD48, GATA3, NOD2, LILRB3, CXCL13, FCGR2B, TPSAB1, LILRB5
GO:0008285	negative regulation of cell proliferation	29	4.07015e-05	0.00371019	TGFB1I1, IL24, REG1A, ADM, GATA3, THBS1, FEZF1, IL10, TFAP2A, TFAP2B, CDKN2B, CDKN2A, IGFBP3, F2R, PDX1, LIF, OSM, LBX1, ALOX15B, BMP5, EREG, SSTR5, IL1A, BMP2, IL6, IL1B, NOX4, INSM1, TP73
GO:0045954	positive regulation of natural killer cell mediated cytotoxicity	7	4.6329e-05	0.00392674	KLRK1, KLRC2, KLRC3, KLRC4, CRTAM, KLRD1, SLAMF6
GO:0032757	positive regulation of interleukin-8 production	10	4.71155e-05	0.00392674	CD2, FCN1, IL6, IL1B, F2R, SERPINE1, F2RL1, TLR8, NOD2, ELANE
GO:0042102	positive regulation of T cell proliferation	10	4.71155e-05	0.00392674	IL6, VCAM1, ANXA1, CD209, CD70, IL1B, CD28, LILRB2, CD1D, CD3E
GO:0008284	positive regulation of cell proliferation	32	5.8092e-05	0.00470706	CSF3, IL24, REG1A, HILPDA, TNC, ADM, THBS1, DPP4, ESM1, MYC, HOXA3, TBX1, TFAP2B, F2R, PDX1, LIF, OSM, TSHR, PGF, BMP5, EREG, VEGFA, ALDH3A1, BMP2, IL6, SAPCD2, GDNF, IL1B, CLCF1, MZB1, FOLR2, IL7R
GO:0043410	positive regulation of MAPK cascade	15	8.4216e-05	0.0062261	TBX1, PDE6G, HGF, IGFBP3, F2R, LIF, OSM, MMP8, LILRA5, VEGFA, BMP2, IL6, HLA-DRB1, CDON, TP73
GO:0032733	positive regulation of interleukin-10 production	8	8.4554e-05	0.0062261	IL6, HGF, BCL3, CD28, F2RL1, NOD2, TIGIT, LILRA5
GO:0031295	T cell costimulation	8	8.4554e-05	0.0062261	DPP4, KLRK1, TNFSF14, CD5, LCK, CAV1, CD28, CD3E
GO:0070098	chemokine-mediated signaling pathway	10	8.53768e-05	0.0062261	CXCL6, CCL8, CCL22, CCL20, CCRL2, CXCR6, CXCL13, CXCL3, CCR4, CCL26
GO:0071260	cellular response to mechanical stimulus	11	9.18304e-05	0.0065334	CNN2, PTGER4, COL1A1, MMP7, TNFSF14, CASP5, IL1B, ITGB3, NPPA, ANKRD1, TLR8
GO:0010628	positive regulation of gene expression	30	0.000105068	0.00727947	ITGB3, REG1A, TNC, PTPN22, CD3E, IL2RG, ACTG2, CNN2, MYC, TFAP2A, CDKN2A, OSR1, GCGR, CAV1, LIF, HMGA2, GRHL3, MMP8, POU4F1, DKK1, VEGFA, IL1A, BMP2, IL6, FEV, IL1B, HAND2, CD28, ID3, IL7R
GO:0045089	positive regulation of innate immune response	7	0.000109317	0.00727947	GBP5, TLR8, ADAM8, CD1D, FPR2, NOD2, EREG
GO:0045766	positive regulation of angiogenesis	15	0.000109803	0.00727947	HGF, ITGB3, C5AR1, SERPINE1, GATA6, HMGA2, GATA4, ADM, THBS1, PGF, VEGFA, IL1A, TERT, IL1B, HMOX1
GO:0071356	cellular response to tumor necrosis factor	14	0.000125563	0.00813929	VCAM1, CCL22, CCL20, GATA3, THBS1, FCAR, ICAM1, COL1A1, CCL8, FABP4, ANKRD1, GBP2, HAMP, CCL26
GO:0050729	positive regulation of inflammatory response	12	0.000147941	0.00938136	PTGER4, NLRP12, FABP4, AIM2, NLRP6, IL1B, SERPINE1, OSM, NKG7, S100A12, S100A9, LILRA5
GO:0006915	apoptotic process	33	0.000152501	0.00946478	TNFAIP8, BCL2A1, IL24, C5AR1, PRF1, TNFAIP3, SIX1, CASP5, BMF, PHLDA2, BUB1, IER3, GSDMA, TNFSF14, CDKN2A, IGFBP3, GZMA, SULF1, MMP9, ALOX15B, ADAMTS20, GZMH, CD2, IL1A, AIM2, MELK, IL1B, IL2RA, MZB1, PDCD1, BIRC7, S100A9, TP73
GO:0030199	collagen fibril organization	9	0.000162704	0.00988767	COL1A1, FOXC2, COL3A1, COL1A2, COL5A1, COL13A1, ANXA2, LOX, LUM
GO:0050731	positive regulation of peptidyl-tyrosine phosphorylation	11	0.000192514	0.0114605	CSF3, IL6, TEC, HGF, ITGB3, OSM, LIF, NOD2, CD3E, ICAM1, VEGFA
GO:0032729	positive regulation of interferon-gamma production	10	0.000219465	0.0126158	CD2, KLRK1, IL1B, BCL3, CRTAM, F2RL1, TLR8, SLAMF6, PTPN22, CD3E
GO:0019835	cytolysis	6	0.000220571	0.0126158	GZMA, PRF1, NKG7, LYZ, MICB, GZMH
GO:0001501	skeletal system development	13	0.000246608	0.0138338	TEAD4, COL13A1, HOXA13, MMP9, HOXA11, BMP5, HOXA10, COL1A1, COL3A1, MMP14, BMP2, COL1A2, ALX4
GO:0006357	regulation of transcription from RNA polymerase II promoter	70	0.000251768	0.0138568	BARHL1, GFI1, SIX1, HOXA13, HOXC11, HOXA11, HOXA10, MYC, HOXA3, ANKRD1, HOXA1, HOXA7, PITX2, HOXA6, FEZF1, MNX1, HOXA4, TEAD4, ZNF560, OSR1, EBF2, RUNX3, HIC1, MYCL, DMRTA2, HOXB9, HAND2, HOXB4, HOXB8, SOS1, HOXB7, HOXB6, HOXB5, HMX1, FOXC2, DLX3, GATA6, GATA4, GATA3, HOXB13, ASCL2, ZNF26, TBX21, NHLH1, GSC, ATOH8, E2F2, ALX4, HOXC6, TFAP2A, TBX1, IRX2, TFAP2B, PDX1, GRHL3, LBX1, VAX2, POU4F1, ES…
GO:0071346	cellular response to interferon-gamma	11	0.000270441	0.0146088	GBP5, CCL8, CCL22, RAB20, CCL20, MYC, GBP2, FCAR, ICAM1, CCL26, HLA-DQB1
GO:0050766	positive regulation of phagocytosis	8	0.000306599	0.0162609	IL1B, IL2RB, PTX3, FPR2, NOD2, FCGR2B, IL2RG, SIRPB1
GO:0001819	positive regulation of cytokine production	9	0.000318455	0.0165881	IL10, PTGER4, IL1A, ITK, HILPDA, CRTAM, CD28, EREG, BATF
GO:0032755	positive regulation of interleukin-6 production	11	0.000373174	0.0190973	IL1A, IL6, IL1B, F2R, F2RL1, TLR8, LILRB2, NOD2, MMP8, EREG, LILRA5
GO:0008283	cell proliferation	15	0.000406735	0.020456	TBX1, SH2D2A, ADM, MCM10, GATA3, MKI67, LBX1, EDNRA, MELK, MYC, HOXB4, TGFBI, INSM1, BUB1, LHX9
GO:0031640	killing of cells of other organism	9	0.000477787	0.0233737	CCL8, CCL22, CCL20, S100A12, CXCL13, LYZ, CXCL3, HAMP, LTF
GO:0030335	positive regulation of cell migration	18	0.000487358	0.0233737	LRRC15, MMP7, HGF, CAV1, F2R, THBS1, MMP9, VEGFA, COL1A1, MMP14, BMP2, PLAU, IL1B, CASS4, SNAI1, F2RL1, INSM1, CCL26
GO:0042742	defense response to bacterium	17	0.000495255	0.0233737	IL10, CXCL6, GSDMA, CCL20, HP, FPR2, NOD2, CXCL13, LYZ, MPEG1, BCL3, STAB1, SLAMF8, S100A12, S100A9, HAMP, ELANE
GO:0010507	negative regulation of autophagy	8	0.000496801	0.0233737	IL10, IL10RA, HGF, GATA4, BMF, PTPN22, MAGEA6, MAGEA3
GO:0043627	response to estrogen	9	0.000526327	0.023989	HOXA10, SLC34A2, MMP14, MME, CAV1, GATA6, HMOX1, GATA3, HOXA11
GO:0060326	cell chemotaxis	9	0.000526327	0.023989	HOXB9, VCAM1, LOX, CCL20, HGF, CCRL2, CCR7, CXCR6, CCR4
GO:0072540	T-helper 17 cell lineage commitment	4	0.000578868	0.0255842	IL6, SLAMF6, LY9, BATF
GO:0003253	cardiac neural crest cell migration involved in outflow tract morphogenesis	4	0.000578868	0.0255842	EDNRA, HAND2, PITX2, FOLR1
GO:0050728	negative regulation of inflammatory response	12	0.000591911	0.0257702	IL10, PTGER4, SOCS3, NLRP12, IL2RA, HGF, ACP5, TNFAIP3, GATA3, FPR2, HAMP, ELANE
GO:0030101	natural killer cell activation	6	0.000606939	0.0260359	CD2, KLRK1, IL2RB, IL21R, SLAMF7, GATA3
GO:0048485	sympathetic nervous system development	5	0.000660168	0.0279089	TFAP2B, EDNRA, GDNF, HAND2, GATA3
GO:1902042	negative regulation of extrinsic apoptotic signaling pathway via death domain receptors	6	0.000723119	0.0300131	HGF, SERPINE1, TNFAIP3, HMOX1, ICAM1, BMP5
GO:0030217	T cell differentiation	7	0.000740393	0.0300131	ZAP70, LCK, TBX21, RHOH, PTPN22, GATA3, IL7R
GO:0043066	negative regulation of apoptotic process	28	0.000740811	0.0300131	TNFAIP8, BCL2A1, GATA6, THBS1, SOCS2, SOCS3, MYC, IER3, IL10, TFAP2A, TFAP2B, ANXA1, OSR1, HGF, PLAUR, HMGA2, POU4F1, MMP9, DKK1, ADAMTS20, VEGFA, IL6, GDNF, BCL3, IL2RB, CD28, BIRC7, LTF
GO:0042493	response to drug	19	0.000767595	0.0306722	IL10, TFAP2B, ANXA1, PDX1, GATA6, GATA4, GATA3, THBS1, SLC6A3, PGF, ICAM1, COL1A1, ALDH3A1, LOX, LCK, MYC, HMOX1, CA9, TP73
GO:0030855	epithelial cell differentiation	10	0.00080295	0.0316514	TBX1, TAGLN, DLX3, UPK2, KRT16, TGFB1I1, GATA6, ID3, SIX1, VEGFA
GO:0034113	heterotypic cell-cell adhesion	6	0.00085514	0.0328216	CD2, VCAM1, ITGAD, ITGB3, LILRB2, CD1D
GO:0001656	metanephros development	6	0.00085514	0.0328216	FOXC2, GDNF, RDH10, ID3, HOXC11, HOXA11
GO:0007566	embryo implantation	7	0.000953304	0.0361141	TEAD4, IL1B, STC2, ITGB3, LIF, STC1, MMP9
GO:0019886	antigen processing and presentation of exogenous peptide antigen via MHC class II	6	0.0010043	0.037083	FCGR2B, IFI30, HLA-DOA, HLA-DRB1, HLA-DQA1, HLA-DQB1
GO:0010575	positive regulation of vascular endothelial growth factor production	6	0.0010043	0.037083	IL1A, IL6, IL1B, C5AR1, GATA4, SULF1
GO:0006959	humoral immune response	8	0.00104575	0.0381308	IL6, CD28, GATA3, PDCD1, TREM1, HLA-DRB1, LTF, HLA-DQB1
GO:0046426	negative regulation of JAK-STAT cascade	5	0.00106474	0.0382759	SOCS2, SOCS3, CAV1, BCL3, HMGA2
GO:0002548	monocyte chemotaxis	7	0.00107598	0.0382759	IL6, CCL8, ANXA1, CCL22, CCL20, S100A12, CCL26
GO:0043406	positive regulation of MAP kinase activity	9	0.00116854	0.041068	IL1B, S100A12, NOX4, ADAM8, NOD2, THBS1, AJUBA, ELANE, VEGFA
GO:0051591	response to cAMP	7	0.00135731	0.0461095	COL1A1, THBD, ALDH3A1, GATA6, MMP19, SDC1, SLC6A3
GO:0048706	embryonic skeletal system development	6	0.00135942	0.0461095	COL1A1, EDNRA, HAND2, SULF1, HOXA6, HOXC6
GO:0035115	embryonic forelimb morphogenesis	6	0.00135942	0.0461095	TFAP2A, OSR1, RDH10, ALX4, HOXA13, HOXA11
GO:0032731	positive regulation of interleukin-1 beta production	8	0.00152571	0.0505737	GBP5, IL6, NLRP12, AIM2, F2RL1, TLR8, NOD2, LILRA5
GO:0009612	response to mechanical stimulus	8	0.00152571	0.0505737	PTGER4, COL1A1, COL3A1, MMP14, TNC, GATA4, RETN, THBS1
GO:0045893	positive regulation of transcription, DNA-templated	34	0.00155593	0.050824	FOXC2, TGFB1I1, GATA6, SIX1, GATA4, GATA3, HOXA11, MYC, TBX21, ATOH8, HAS3, ANKRD1, TNNI2, FEZF1, IL10, TFAP2A, TBX1, TFAP2B, CDKN2A, F2R, HMGA2, RUNX3, ESR2, COL1A1, BMP2, IL6, IL1B, HAND2, BCL3, SNAI1, LHX5, HLA-DRB1, SKAP1, TP73
GO:0050870	positive regulation of T cell activation	6	0.0015681	0.050824	LCK, HLA-DOA, HLA-DRB1, SIRPB1, HLA-DQA1, HLA-DQB1
GO:0042474	middle ear morphogenesis	5	0.00161729	0.0518422	TBX1, EDNRA, OSR1, GSC, SIX1
GO:0051781	positive regulation of cell division	7	0.00169154	0.0536328	IL1A, MACC1, IL1B, OSM, PGF, EREG, VEGFA
GO:0009410	response to xenobiotic stimulus	16	0.0017318	0.0537444	IL10, TFAP2B, PDX1, GATA6, GATA4, GATA3, THBS1, SLC6A3, PGF, COL1A1, LOX, LCK, MYC, HMOX1, CA9, TP73
GO:0001503	ossification	9	0.00173191	0.0537444	COL1A1, FOXC2, ACP5, STC1, CHRDL2, RUNX3, MMP9, LTF, BMP5
GO:0051384	response to glucocorticoid	8	0.00182241	0.0559576	IL10, ALDH3A1, IL6, IL1RN, PAPPA, PDX1, SDC1, ADM
GO:0060670	branching involved in labyrinthine layer morphogenesis	4	0.00187133	0.0562748	IL10, SOCS3, SPINT1, ADM
GO:0002544	chronic inflammatory response	4	0.00187133	0.0562748	VCAM1, CXCL13, THBS1, S100A9
GO:0055074	calcium ion homeostasis	6	0.00205473	0.0611596	TFAP2B, JPH2, CAV1, REG1A, ADM, FAM20A
GO:0051897	positive regulation of protein kinase B signaling	11	0.00213072	0.0627808	H19, CSF3, OSM, CASS4, CD28, NOX4, CCR7, ADAM8, GATA3, THBS1, VEGFA
GO:0010467	gene expression	9	0.00216118	0.0630415	EDNRA, DLX3, HOXA3, GATA6, NOX4, SIX1, LTB, IL7R, IL2RG
GO:2000352	negative regulation of endothelial cell apoptotic process	6	0.0023355	0.066529	IL10, TERT, SERPINE1, TNFAIP3, GATA3, ICAM1
GO:0002223	stimulatory C-type lectin receptor signaling pathway	5	0.00234269	0.066529	KLRK1, KLRC2, KLRC3, KLRC4, KLRD1
GO:0009611	response to wounding	8	0.00234915	0.066529	EDNRA, MYC, F2R, PDX1, TNC, ID3, ADM, HOXB13
GO:0045059	positive thymic T cell selection	4	0.00252325	0.0686946	ZAP70, CD3G, CD3E, CD3D
GO:0045060	negative thymic T cell selection	4	0.00252325	0.0686946	ZAP70, CD28, CCR7, CD3E
GO:0046629	gamma-delta T cell activation	4	0.00252325	0.0686946	ITK, CD3G, CD3E, MICB
GO:0001759	organ induction	4	0.00252325	0.0686946	GDNF, SIX1, HOXC11, HOXA11
GO:0006968	cellular defense response	7	0.00254337	0.0686946	ITK, KLRC2, KLRC3, C5AR1, PRF1, LILRB2, LSP1
GO:0043065	positive regulation of apoptotic process	19	0.00268728	0.0719156	TNFAIP8, CDKN2A, GZMA, IGFBP3, HMGA2, ADM, POU4F1, MMP9, BMP2, IL6, MELK, ANKRD1, ID3, NOX4, HMOX1, BMF, PLEKHN1, PHLDA2, TP73
GO:0043588	skin development	6	0.00297915	0.0790016	COL1A1, TFAP2B, COL3A1, COL5A1, LTB, ITGB6
GO:0043524	negative regulation of neuron apoptotic process	12	0.00304573	0.0800395	IL10, BARHL1, TFAP2B, TERT, GDNF, CLCF1, F2R, C5AR1, HMOX1, SIX1, ADAM8, POU4F1
GO:0045471	response to ethanol	11	0.00313424	0.0809079	CSF3, VCAM1, CA3, MYC, TNC, CLDN18, TRH, GATA3, HAMP, SLC6A3, ICAM1
GO:0009653	anatomical structure morphogenesis	11	0.00313424	0.0809079	FOXC2, F2R, HOXA1, GATA3, LBX1, PITX2, HOXA4, EREG, IER3, HOXA11, HOXB5
GO:0007605	sensory perception of sound	12	0.0031971	0.0818064	TBX1, TFAP2A, COL1A1, BARHL1, USH1G, PCDH15, OTOG, SIX1, HOXA1, ESPN, OTOR, ICAM1
GO:0048844	artery morphogenesis	5	0.0032652	0.0828225	TBX1, FOXC2, HOXA1, HOXA13, VEGFA
GO:0001934	positive regulation of protein phosphorylation	14	0.00371412	0.0933973	TBX1, ANXA2, HGF, ITGB3, PLAUR, FPR2, MMP9, PGF, VEGFA, BMP2, IL1B, FAM20A, HLA-DRB1, CDON
GO:0072107	positive regulation of ureteric bud formation	3	0.00397107	0.0990053	GDNF, SIX1, GATA3
GO:0033574	response to testosterone	6	0.00417144	0.101402	HOXA10, CA9, HOXB13, THBS1, HOXA13, HOXA11
GO:0030574	collagen catabolic process	6	0.00417144	0.101402	MMP14, MMP13, MMP7, MMP19, MMP8, MMP9
GO:0051918	negative regulation of fibrinolysis	4	0.00420624	0.101402	THBD, PLAU, SERPINE1, THBS1
GO:0030850	prostate gland development	4	0.00420624	0.101402	HOXA10, ANXA1, ALOX15B, HOXA11
GO:0032740	positive regulation of interleukin-17 production	5	0.00440814	0.104541	IL6, OSM, SLAMF6, NOD2, LY9
GO:0090103	cochlea morphogenesis	5	0.00440814	0.104541	TBX1, SIX1, HOXA1, GRHL3, TSHR
GO:0071456	cellular response to hypoxia	11	0.00448264	0.105451	TERT, MYC, STC2, HILPDA, GATA6, ANKRD1, HMOX1, STC1, ADAM8, ICAM1, VEGFA
GO:0097421	liver regeneration	6	0.0046351	0.108165	IL10, IL6, MYC, REG1A, HMOX1, HAMP
GO:0042475	odontogenesis of dentin-containing tooth	7	0.0047579	0.110149	TBX1, BMP2, DLX3, HAND2, GATA6, TNC, ADM
GO:0007275	multicellular organism development	14	0.00488885	0.112289	CSF3, UPK2, INSRR, LIF, OSM, HMGA2, HOXA11, HOXA10, TBX21, ID3, HOXA1, PDCD1, HOXB7, HOXC6
GO:0008217	regulation of blood pressure	8	0.00498129	0.113519	EDNRA, COL1A2, ANPEP, GCGR, SCNN1A, NPPA, TAC4, HMOX1
GO:0070269	pyroptosis	5	0.00506921	0.114627	AIM2, GSDMA, NLRP6, GZMA, ELANE
GO:0007568	aging	13	0.00523248	0.116906	IL10, CDKN2B, VCAM1, MMP7, BCL2A1, MME, ADM, RETN, SLC6A3, ALDH3A1, KRT16, KYNU, HAMP
GO:0045580	regulation of T cell differentiation	4	0.00525015	0.116906	CD2, TBX21, CRTAM, HLA-DOA
GO:0001541	ovarian follicle development	6	0.00567025	0.124362	MMP14, MYC, MMP19, ANG, ICAM1, VEGFA
GO:0048863	stem cell differentiation	6	0.00567025	0.124362	OSR1, PDX1, GATA6, LIF, HMGA2, HOXA7
GO:0042832	defense response to protozoan	5	0.00579356	0.125184	IL10, BCL3, NKG7, GBP2, BATF
GO:0001954	positive regulation of cell-matrix adhesion	5	0.00579356	0.125184	FERMT1, ITGB3, CCR7, CD3E, SKAP1
GO:0032689	negative regulation of interferon-gamma production	6	0.00624454	0.133936	IL10, CD96, NLRP6, GATA3, NOD2, HLA-DRB1
GO:0060708	spongiotrophoblast differentiation	3	0.00650377	0.137475	SOCS3, LIF, ASCL2
GO:0038110	interleukin-2-mediated signaling pathway	3	0.00650377	0.137475	IL2RA, IL2RB, IL2RG
GO:0045840	positive regulation of mitotic nuclear division	5	0.00744208	0.151086	IL1A, IL1B, CD28, HOXA13, EREG
GO:0007202	activation of phospholipase C activity	5	0.00744208	0.151086	ITK, EDNRA, C5AR1, ANG, S1PR4
GO:0050900	leukocyte migration	5	0.00744208	0.151086	LCK, F2RL1, SOS1, MMP9, ICAM1
GO:0018149	peptide cross-linking	5	0.00744208	0.151086	COL3A1, ANXA1, F13A1, PI3, THBS1
GO:0030097	hemopoiesis	7	0.0075751	0.151086	CNN2, IL10, MELK, LCK, GFI1, IL7R, RUNX3
GO:0010629	negative regulation of gene expression	17	0.00775773	0.151086	MSR1, PTPN22, CD3E, MMP8, POU4F1, PARP15, VEGFA, FERMT1, BMP2, TERT, MYC, STC2, HAND2, ATOH8, CD28, ID3, HOXA11-AS
GO:0090399	replicative senescence	4	0.00776926	0.151086	MME, TERT, CDKN2A, SERPINE1
GO:0002503	peptide antigen assembly with MHC class II protein complex	4	0.00776926	0.151086	HLA-DOA, HLA-DRB1, HLA-DQA1, HLA-DQB1
GO:0044419	interspecies interaction between organisms	4	0.00776926	0.151086	CD209, CLEC10A, CD207, CLEC4F
GO:0042129	regulation of T cell proliferation	4	0.00776926	0.151086	CD209, CD28, TNFSF8, SOS1
GO:0034116	positive regulation of heterotypic cell-cell adhesion	4	0.00776926	0.151086	IL10, LCK, IL1B, SKAP1
GO:0033630	positive regulation of cell adhesion mediated by integrin	4	0.00776926	0.151086	FERMT1, FOXC2, ITGB3, LIF
GO:1902895	positive regulation of pri-miRNA transcription from RNA polymerase II promoter	6	0.00821055	0.15861	IL10, BMP2, TERT, MYC, ATOH8, GATA3
GO:0007596	blood coagulation	8	0.00833489	0.159953	THBD, PLAU, ITGB3, F2R, PLAUR, F13A1, F2RL1, SLC4A1
GO:0045087	innate immune response	27	0.00844381	0.160984	CLEC10A, GATA3, CD1D, NOD2, TREM1, LY9, C2, LILRA5, NLRP6, S100A12, SLAMF6, PI3, SRMS, ANXA1, MCOLN2, MPEG1, ZAP70, AIM2, KRT16, LCK, CD209, F2RL1, TLR8, ANG, PTX3, S100A9, LTF
GO:0045779	negative regulation of bone resorption	4	0.00925292	0.17052	IL6, CLDN18, TNFAIP3, HAMP
GO:0042119	neutrophil activation	4	0.00925292	0.17052	CXCL6, ANXA1, F2RL1, FCAR
GO:0002381	immunoglobulin production involved in immunoglobulin mediated immune response	4	0.00925292	0.17052	HLA-DOA, HLA-DRB1, HLA-DQA1, HLA-DQB1
GO:0043154	negative regulation of cysteine-type endopeptidase activity involved in apoptotic process	7	0.00936266	0.17052	TNFAIP8, TNFSF14, HGF, BIRC7, THBS1, MAGEA3, VEGFA
GO:0071345	cellular response to cytokine stimulus	5	0.00937264	0.17052	CSF3, NLRP12, MME, CCR7, POU4F1
GO:0071347	cellular response to interleukin-1	8	0.00938439	0.17052	CCL8, CCL22, CCL20, MYC, ANKRD1, GBP2, ICAM1, CCL26
GO:0032814	regulation of natural killer cell activation	3	0.00958698	0.17052	KLRC2, KLRC3, KLRD1
GO:0009988	cell-cell recognition	3	0.00958698	0.17052	CD209, PCDHA7, FUT3
GO:0051546	keratinocyte migration	3	0.00958698	0.17052	FERMT1, LTB4R2, KRT16
GO:0033634	positive regulation of cell-cell adhesion mediated by integrin	3	0.00958698	0.17052	CXCL13, CD3E, SKAP1
GO:0090383	phagosome acidification	3	0.00958698	0.17052	RAB20, SLAMF8, RAB38
GO:0010718	positive regulation of epithelial to mesenchymal transition	6	0.00973701	0.172139	COL1A1, IL6, BMP2, IL1B, TGFB1I1, SNAI1
GO:0048661	positive regulation of smooth muscle cell proliferation	7	0.0100202	0.176077	IL6, MYC, ITGB3, HMOX1, THBS1, ELANE, EREG
GO:0043388	positive regulation of DNA binding	5	0.0104491	0.182516	MYC, PLAUR, PDX1, MMP8, MMP9
GO:0042127	regulation of cell proliferation	11	0.0113739	0.197329	CNN2, TFAP2A, TFAP2B, ANXA1, PLAU, PTGER2, MZB1, TNC, BIRC7, SOS1, FUT3
GO:0050679	positive regulation of epithelial cell proliferation	7	0.0114325	0.197329	TBX1, OSR1, MYC, C5AR1, NOD2, BMP5, VEGFA
GO:0042476	odontogenesis	5	0.0116024	0.19792	COL1A2, OSR1, ID3, SDC1, PITX2
GO:0048247	lymphocyte chemotaxis	5	0.0116024	0.19792	CCL8, CCL22, CCL20, ADAM8, CCL26
GO:0098609	cell-cell adhesion	12	0.0117571	0.199392	CD2, VCAM1, SRPX2, ANXA1, ITGAD, COL13A1, ANXA2, FBLIM1, ADAM8, CELSR1, ICAM1, CDON
GO:0002062	chondrocyte differentiation	6	0.0123754	0.205753	COL3A1, BMP2, OSR1, HMGA2, TGFBI, RUNX3
GO:0002526	acute inflammatory response	4	0.0126849	0.205753	VCAM1, NLRP6, HP, TREM1
GO:2000573	positive regulation of DNA biosynthetic process	4	0.0126849	0.205753	MYC, HGF, NOX4, VEGFA
GO:0016064	immunoglobulin mediated immune response	4	0.0126849	0.205753	IL21R, TLR8, CSF2RB, FCGR2B
GO:0048665	neuron fate specification	4	0.0126849	0.205753	DMRTA2, FEV, SIX1, POU4F1
GO:0090190	positive regulation of branching involved in ureteric bud morphogenesis	4	0.0126849	0.205753	GDNF, SIX1, HOXB7, VEGFA
GO:0060037	pharyngeal system development	4	0.0126849	0.205753	TBX1, SIX1, GATA3, BMP5
GO:0090050	positive regulation of cell migration involved in sprouting angiogenesis	5	0.0128344	0.205753	FOXC2, SRPX2, ANXA1, HMOX1, VEGFA
GO:0007507	heart development	13	0.0130686	0.205753	TBX1, FOXC2, OSR1, ADM, POU4F1, CRIP1, IL1A, COL3A1, BMP2, EDNRA, LOX, HAND2, ID3
GO:0034141	positive regulation of toll-like receptor 3 signaling pathway	3	0.0131902	0.205753	CAV1, F2RL1, PTPN22
GO:2000660	negative regulation of interleukin-1-mediated signaling pathway	3	0.0131902	0.205753	IL6, IL1RN, IL1R2
GO:0060290	transdifferentiation	3	0.0131902	0.205753	PDX1, GATA4, INSM1
GO:0046813	receptor-mediated virion attachment to host cell	3	0.0131902	0.205753	DPP4, LRRC15, ICAM1
GO:0045064	T-helper 2 cell differentiation	3	0.0131902	0.205753	BCL3, GATA3, BATF
GO:0060017	parathyroid gland development	3	0.0131902	0.205753	TBX1, HOXA3, GATA3
GO:0032743	positive regulation of interleukin-2 production	5	0.0141467	0.218339	IL1A, ANXA1, IL1B, CD28, CD3E
GO:0048662	negative regulation of smooth muscle cell proliferation	5	0.0141467	0.218339	BMP2, IGFBP3, TNFAIP3, HMOX1, ANG
GO:0071407	cellular response to organic cyclic compound	6	0.0143804	0.220778	MSR1, BMP2, IL1B, HAND2, ANKRD1, NOD2
GO:0046330	positive regulation of JNK cascade	8	0.0145619	0.22239	IL1A, IL1B, F2RL1, CCR7, BIRC7, NOD2, FCGR2B, MMP8
GO:0002504	antigen processing and presentation of peptide or polysaccharide antigen via MHC class II	4	0.014638	0.22239	HLA-DOA, HLA-DRB1, HLA-DQA1, HLA-DQB1
GO:0042472	inner ear morphogenesis	6	0.0154601	0.232867	TBX1, TFAP2A, USH1G, SIX1, GATA3, CELSR1
GO:0046427	positive regulation of JAK-STAT cascade	5	0.0155411	0.232867	IL10, IL6, IL10RA, F2R, IL7R
GO:0001938	positive regulation of endothelial cell proliferation	7	0.0155671	0.232867	IL10, BMP2, ITGB3, ANG, PGF, CCL26, VEGFA
GO:0006898	receptor-mediated endocytosis	7	0.0165034	0.245614	MSR1, STAB1, SDC1, FPR2, HMMR, FCGR2B, FOLR1
GO:0051354	negative regulation of oxidoreductase activity	3	0.0172842	0.250836	GZMA, HP, SLC4A1
GO:0046631	alpha-beta T cell activation	3	0.0172842	0.250836	CD3G, CD3E, CD3D
GO:0071493	cellular response to UV-B	3	0.0172842	0.250836	MFAP4, MME, CRIP1
GO:0010757	negative regulation of plasminogen activation	3	0.0172842	0.250836	PLAU, SERPINE1, THBS1
GO:0048644	muscle organ morphogenesis	3	0.0172842	0.250836	TBX1, GSC, LIF
GO:0050767	regulation of neurogenesis	5	0.0185818	0.265701	ANXA2, IL1B, POU4F1, FEZF1, ASCL2
GO:0032717	negative regulation of interleukin-8 production	5	0.0185818	0.265701	IL10, ANXA1, BCL3, PTPN22, ELANE
GO:0001890	placenta development	5	0.0185818	0.265701	DLX3, MME, ANG, PHLDA2, ASCL2
GO:0038083	peptidyl-tyrosine autophosphorylation	4	0.0190265	0.270734	ITK, SRMS, TEC, LCK
GO:0050727	regulation of inflammatory response	8	0.0215121	0.29771	NLRP12, NLRP11, ANXA1, CASP5, NLRP6, DUOXA1, TNC, NOD2
GO:0007249	I-kappaB kinase/NF-kappaB signaling	6	0.0216692	0.29771	EDNRA, IL1B, BCL3, TLR8, NOD2, AJUBA
GO:0014068	positive regulation of phosphatidylinositol 3-kinase signaling	7	0.02177	0.29771	CSF3, HGF, F2R, OSM, CD28, F2RL1, VEGFA
GO:0060982	coronary artery morphogenesis	3	0.0218409	0.29771	TBX1, HAND2, VEGFA
GO:0002438	acute inflammatory response to antigenic stimulus	3	0.0218409	0.29771	NLRP6, ELANE, ICAM1
GO:0033625	positive regulation of integrin activation	3	0.0218409	0.29771	FERMT1, CXCL13, SKAP1
GO:0046641	positive regulation of alpha-beta T cell proliferation	3	0.0218409	0.29771	ZAP70, CD28, CD3E
GO:1902514	regulation of calcium ion transmembrane transport via high voltage-gated calcium channel	3	0.0218409	0.29771	CACNG6, NPPA, CACNG1
GO:0003309	type B pancreatic cell differentiation	3	0.0218409	0.29771	PDX1, GATA6, INSM1
GO:0007259	JAK-STAT cascade	5	0.0219668	0.298033	SOCS2, SOCS3, CLCF1, CSF2RB, HAMP
GO:0007160	cell-matrix adhesion	8	0.0225183	0.304101	CD96, FERMT1, COL3A1, VCAM1, ITGAD, COL13A1, ITGB3, ITGB6
GO:0006953	acute-phase response	5	0.0237912	0.31981	IL6, CD163, IL1RN, HP, HAMP
GO:0007169	transmembrane receptor protein tyrosine kinase signaling pathway	9	0.0239916	0.321025	ZAP70, DOK2, SRMS, CD8B, LCK, INSRR, CASS4, NRTN, CD3E
GO:0007229	integrin-mediated signaling pathway	8	0.025731	0.339281	FERMT1, COL3A1, ADAMDEC1, TEC, ITGAD, ITGB3, ADAM8, ITGB6
GO:0006956	complement activation	4	0.0268258	0.339281	CFD, FCN3, CFB, C2
GO:0045742	positive regulation of epidermal growth factor receptor signaling pathway	4	0.0268258	0.339281	PDE6G, PLAUR, SOS1, MMP9
GO:0030225	macrophage differentiation	4	0.0268258	0.339281	LIF, MMP9, HLA-DRB1, VEGFA
GO:0070234	positive regulation of T cell apoptotic process	3	0.0268333	0.339281	PDCD1, IDO1, ICAM1
GO:0072678	T cell migration	3	0.0268333	0.339281	ZAP70, CCL20, MYO1G
GO:0060272	embryonic skeletal joint morphogenesis	3	0.0268333	0.339281	OSR1, HOXC11, HOXA11
GO:0070233	negative regulation of T cell apoptotic process	3	0.0268333	0.339281	BCL3, IL7R, IDO1
GO:0097152	mesenchymal cell apoptotic process	3	0.0268333	0.339281	TBX1, EDNRA, HOXA13
GO:0048703	embryonic viscerocranium morphogenesis	3	0.0268333	0.339281	TBX1, FOXC2, RDH10
GO:0043583	ear development	3	0.0268333	0.339281	RDH10, GATA3, BMP5
GO:0001867	complement activation, lectin pathway	3	0.0268333	0.339281	FCN1, MFAP4, FCN3
GO:0009615	response to virus	8	0.026868	0.339281	CCL8, CCL22, TBX21, BCL3, HMGA2, TLR8, GATA3, ITGB6
GO:0071466	cellular response to xenobiotic stimulus	6	0.027661	0.346887	AIM2, IL1B, MYC, ITGB3, ANKRD1, FBP1
GO:0001658	branching involved in ureteric bud morphogenesis	5	0.0277081	0.346887	BMP2, GDNF, MYC, SIX1, HOXA11
GO:0009954	proximal/distal pattern formation	4	0.0297499	0.368359	HOXA10, HOXB9, HOXC11, HOXA11
GO:0001568	blood vessel development	5	0.0298021	0.368359	TBX1, COL1A1, DLX3, COL1A2, COL5A1
GO:0031100	animal organ regeneration	5	0.0298021	0.368359	HGF, C5AR1, PDX1, ADM, PGF
GO:0043123	positive regulation of I-kappaB kinase/NF-kappaB signaling	11	0.0302594	0.372433	IL1A, IL1B, F2R, F2RL1, HMOX1, S100A12, CCR7, NOD2, AJUBA, HLA-DRB1, LTF
GO:0035690	cellular response to drug	6	0.0310143	0.380121	AIM2, IL1B, MYC, SLAMF8, ANKRD1, FBP1
GO:0048935	peripheral nervous system neuron development	3	0.0322356	0.388558	HAND2, RUNX3, POU4F1
GO:0030193	regulation of blood coagulation	3	0.0322356	0.388558	CAV1, F2R, F2RL1
GO:0033089	positive regulation of T cell differentiation in thymus	3	0.0322356	0.388558	ADAM8, IL7R, IL2RG
GO:0006002	fructose 6-phosphate metabolic process	3	0.0322356	0.388558	HK3, GFPT2, FBP1
GO:0010595	positive regulation of endothelial cell migration	6	0.0327824	0.392539	FOXC2, ITGB3, ATOH8, GATA3, THBS1, VEGFA
GO:0002639	positive regulation of immunoglobulin production	4	0.032835	0.392539	IL10, IL6, CLCF1, MZB1
GO:0032088	negative regulation of NF-kappaB transcription factor activity	7	0.0338933	0.401898	NLRP12, AIM2, CDKN2A, GFI1, BCL3, TNFAIP3, NOD2
GO:0019722	calcium-mediated signaling	7	0.0338933	0.401898	ZAP70, CCRL2, CCR7, FPR2, CXCR6, CD3E, CCR4
GO:0050796	regulation of insulin secretion	5	0.0342639	0.403015	DPP4, TFAP2B, IL6, IL1B, SSTR5
GO:0009968	negative regulation of signal transduction	5	0.0342639	0.403015	NLRP12, SRMS, CISH, KIF26A, IGFBP3
GO:0018108	peptidyl-tyrosine phosphorylation	9	0.0348534	0.408303	ITK, ZAP70, SRMS, MELK, TEC, LCK, INSRR, NOD2, CD3E
GO:0032703	negative regulation of interleukin-2 production	4	0.0360799	0.419303	TBX21, TNFAIP3, GATA3, NOD2
GO:0030878	thyroid gland development	4	0.0360799	0.419303	TBX1, EDNRA, HOXA3, SIX1
GO:0042130	negative regulation of T cell proliferation	5	0.0366324	0.422358	IL10, IL2RA, LILRB2, HLA-DRB1, IDO1
GO:0048538	thymus development	5	0.0366324	0.422358	TBX1, HAND2, HOXA3, SIX1, GATA3
GO:0050829	defense response to Gram-negative bacterium	7	0.0370784	0.424952	IL6, SERPINE1, ADM, LYZ, HAMP, MPEG1, LTF
GO:0007156	homophilic cell adhesion via plasma membrane adhesion molecules	10	0.0377568	0.424952	PCDHGA7, PCDHGB6, PCDHB2, PCDHGA1, PCDHGB2, PCDH15, PCDHB3, CDH15, CELSR1, PCDHA7
GO:0032682	negative regulation of chemokine production	3	0.0380228	0.424952	IL6, F2RL1, ELANE
GO:0048251	elastic fiber assembly	3	0.0380228	0.424952	MFAP4, COL3A1, LOX
GO:0048711	positive regulation of astrocyte differentiation	3	0.0380228	0.424952	BMP2, CLCF1, LIF
GO:0051983	regulation of chromosome segregation	3	0.0380228	0.424952	CDCA2, MKI67, BUB1
GO:0050927	positive regulation of positive chemotaxis	3	0.0380228	0.424952	F2RL1, CCR4, VEGFA
GO:0016045	detection of bacterium	3	0.0380228	0.424952	CD1D, NOD2, HLA-DRB1
GO:0001822	kidney development	8	0.0386622	0.430449	TFAP2A, TFAP2B, MME, SIX1, GATA3, SULF1, TP73, VEGFA
GO:0045429	positive regulation of nitric oxide biosynthetic process	5	0.0390929	0.432981	KLRK1, IL1B, PTX3, MMP8, ICAM1
GO:0048565	digestive tract development	4	0.0394833	0.432981	COL3A1, PDX1, ALX4, CLDN18
GO:1900017	positive regulation of cytokine production involved in inflammatory response	4	0.0394833	0.432981	GBP5, H19, IL6, NOD2
GO:0042267	natural killer cell mediated cytotoxicity	4	0.0394833	0.432981	CD2, KLRK1, NKG7, SLAMF7
GO:0030182	neuron differentiation	10	0.0401655	0.438812	IRX2, ATOH8, ID3, LHX5, INSM1, RUNX3, VAX2, ASCL2, LHX9, CDON
GO:0007565	female pregnancy	7	0.0404488	0.440258	THBD, PAPPA, NPPA, PRLHR, ADM, PGF, IDO1
GO:0008630	intrinsic apoptotic signaling pathway in response to DNA damage	5	0.0416456	0.449927	BCL2A1, HMOX1, CRIP1, HIC1, TP73
GO:0048839	inner ear development	5	0.0416456	0.449927	BMP2, PCDH15, SIX1, HOXA1, HOXA13
GO:0001958	endochondral ossification	4	0.0430435	0.459919	COL1A1, MMP14, MMP13, COL13A1
GO:0007498	mesoderm development	4	0.0430435	0.459919	TBX1, FOXC2, POU4F1, VEGFA
GO:0048010	vascular endothelial growth factor receptor signaling pathway	4	0.0430435	0.459919	FOXC2, SULF1, PGF, VEGFA
GO:0002675	positive regulation of acute inflammatory response	3	0.0441713	0.46017	IL6, OSM, ADAM8
GO:0097242	beta-amyloid clearance	3	0.0441713	0.46017	MSR1, MME, C5AR1
GO:0061029	eyelid development in camera-type eye	3	0.0441713	0.46017	TFAP2A, GRHL3, SOS1
GO:0002430	complement receptor mediated signaling pathway	3	0.0441713	0.46017	C5AR1, FPR3, FPR2
GO:0034145	positive regulation of toll-like receptor 4 signaling pathway	3	0.0441713	0.46017	F2RL1, PTPN22, LTF
GO:0033690	positive regulation of osteoblast proliferation	3	0.0441713	0.46017	BMP2, ITGB3, LTF
GO:0051450	myoblast proliferation	3	0.0441713	0.46017	HGF, ATOH8, SIX1
GO:0071300	cellular response to retinoic acid	6	0.0446976	0.463996	TBX1, COL1A1, OSR1, MYC, HAND2, TNC
GO:0042327	positive regulation of phosphorylation	4	0.0467584	0.476903	ANG, THBS1, EREG, VEGFA
GO:0060349	bone morphogenesis	4	0.0467584	0.476903	TFAP2A, MMP13, ACP5, LTF
GO:0035987	endodermal cell differentiation	4	0.0467584	0.476903	MMP14, HMGA2, MMP8, MMP9
GO:0048701	embryonic cranial skeleton morphogenesis	4	0.0467584	0.476903	TBX1, TFAP2A, MMP14, SIX1
GO:0009314	response to radiation	4	0.0467584	0.476903	COL3A1, FKBPL, ITGB3, CCR4
GO:0007584	response to nutrient	6	0.0491743	0.492566	ALDH3A1, VCAM1, GCGR, NOD2, CD3E, C2
GO:0007517	muscle organ development	7	0.0497011	0.492566	TBX1, TEAD4, TAGLN, ALX4, ID3, COL6A3, LBX1
GO:0003180	aortic valve morphogenesis	4	0.0506259	0.492566	NPPA, SNAI1, GATA4, GATA3
GO:0060325	face morphogenesis	4	0.0506259	0.492566	TBX1, COL1A1, CRISPLD2, DKK1
GO:1900745	positive regulation of p38MAPK cascade	4	0.0506259	0.492566	BMP2, IL1B, HAND2, VEGFA
GO:0043392	negative regulation of DNA binding	4	0.0506259	0.492566	HAND2, GZMA, HMOX1, HMGA2
GO:0002040	sprouting angiogenesis	4	0.0506259	0.492566	ESM1, THBS1, PGF, VEGFA
GO:0051926	negative regulation of calcium ion transport	3	0.0506582	0.492566	STC1, LILRB2, ICAM1
GO:0010564	regulation of cell cycle process	3	0.0506582	0.492566	MYC, HMGA2, INSM1
GO:0001878	response to yeast	3	0.0506582	0.492566	ANG, PTX3, ELANE
GO:0043517	positive regulation of DNA damage response, signal transduction by p53 class mediator	3	0.0506582	0.492566	CDKN2A, ANKRD1, HIC1
GO:0050777	negative regulation of immune response	3	0.0506582	0.492566	COL3A1, PDCD1, FCGR2B
GO:0060707	trophoblast giant cell differentiation	3	0.0506582	0.492566	SOCS3, SNAI1, LIF
GO:0035988	chondrocyte proliferation	3	0.0506582	0.492566	MMP14, HMGA2, STC1
GO:0032720	negative regulation of tumor necrosis factor production	6	0.0515081	0.494724	IL10, BCL3, ACP5, TNFAIP3, PTPN22, NOD2
GO:0071231	cellular response to folic acid	2	0.051728	0.494724	FOLR2, FOLR1
GO:0002228	natural killer cell mediated immunity	2	0.051728	0.494724	KLRC2, KLRD1
GO:0038111	interleukin-7-mediated signaling pathway	2	0.051728	0.494724	IL7R, IL2RG
GO:0061325	cell proliferation involved in outflow tract morphogenesis	2	0.051728	0.494724	HAND2, PITX2
GO:0007389	pattern specification process	4	0.0546436	0.519203	TBX1, SIX1, GRHL3, BMP5
GO:0071773	cellular response to BMP stimulus	4	0.0546436	0.519203	BMP2, SPINT1, GATA6, GATA3
GO:0007189	adenylate cyclase-activating G-protein coupled receptor signaling pathway	8	0.0552519	0.523257	GLP1R, PTGER4, PTGER1, GCGR, PTGER2, ADM, S1PR4, TSHR
GO:0042733	embryonic digit morphogenesis	5	0.0557878	0.523257	OSR1, HAND2, ALX4, HOXC11, HOXA11
GO:0070371	ERK1 and ERK2 cascade	5	0.0557878	0.523257	PTGER4, NLRP12, MYC, NOD2, C1QL4
GO:0060348	bone development	5	0.0557878	0.523257	PTGER4, BMP2, STC1, ITGB6, SULF1
GO:0030154	cell differentiation	26	0.0569749	0.528755	FOXC2, DLX3, COL13A1, SH2D2A, CHRDL2, SOCS3, KLRK1, NHLH1, ANPEP, INSC, ATOH8, TXNDC2, SRMS, OSR1, CAV1, CBX2, SPAG4, PGF, BATF, VEGFA, SPOCD1, ZAP70, LCK, FEV, ID3, MMP19
GO:0035909	aorta morphogenesis	3	0.0574615	0.528755	TBX1, TFAP2B, SIX1
GO:0048484	enteric nervous system development	3	0.0574615	0.528755	EDNRA, GDNF, KIF26A
GO:0002523	leukocyte migration involved in inflammatory response	3	0.0574615	0.528755	ADAM8, S100A9, ELANE
GO:0097435	supramolecular fiber organization	3	0.0574615	0.528755	MFAP4, COL3A1, COL5A1
GO:2000679	positive regulation of transcription regulatory region DNA binding	3	0.0574615	0.528755	HAND2, GATA3, POU4F1
GO:0001818	negative regulation of cytokine production	4	0.0588088	0.530191	IL10, PTGER4, NLRP12, FCGR2B
GO:0048144	fibroblast proliferation	4	0.0588088	0.530191	COL3A1, CAV1, LIF, C1QL4
GO:0048147	negative regulation of fibroblast proliferation	4	0.0588088	0.530191	MYC, CAV1, IFI30, C1QL4
GO:0030511	positive regulation of transforming growth factor beta receptor signaling pathway	4	0.0588088	0.530191	FERMT1, CDKN2B, TGFB1I1, THBS1
GO:0048568	embryonic organ development	4	0.0588088	0.530191	TEAD4, GDNF, GATA3, HOXB7
GO:0002376	immune system process	5	0.0588899	0.530191	CD300LB, HP, CD300E, NOD2, IDO1
GO:0043434	response to peptide hormone	5	0.0588899	0.530191	COL1A1, ANXA1, STC2, REG1A, EREG
GO:0051092	positive regulation of NF-kappaB transcription factor activity	9	0.0601426	0.539803	AIM2, IL1B, CAV1, S100A12, ADAM8, NOD2, S100A9, ICAM1, LTF
GO:0048146	positive regulation of fibroblast proliferation	5	0.0620821	0.553803	ANXA2, MYC, ITGB3, LIF, EREG
GO:0045165	cell fate commitment	5	0.0620821	0.553803	BMP2, TGFB1I1, GATA6, GATA4, GATA3
GO:0001708	cell fate specification	4	0.0631189	0.561335	TBX1, TEAD4, TBX21, CDON
GO:0070166	enamel mineralization	3	0.0645604	0.56823	TBX1, FAM20A, ITGB6
GO:0015671	oxygen transport	3	0.0645604	0.56823	HBM, HBG2, MYC
GO:0071639	positive regulation of monocyte chemotactic protein-1 production	3	0.0645604	0.56823	IL1B, NOD2, MCOLN2
GO:0032760	positive regulation of tumor necrosis factor production	7	0.0646735	0.56823	CD2, IL1A, IL6, NOD2, MMP8, THBS1, LILRA5
GO:0006879	cellular iron ion homeostasis	5	0.0653639	0.572572	ALAS2, FRRS1, MYC, HMOX1, HAMP
GO:0001657	ureteric bud development	4	0.067571	0.586621	FOXC2, OSR1, SDC1, SIX1
GO:0045582	positive regulation of T cell differentiation	4	0.067571	0.586621	ZAP70, IL2RA, RHOH, GATA3
GO:0048536	spleen development	4	0.067571	0.586621	CDKN2B, BCL3, HOXB4, PITX2
GO:0045599	negative regulation of fat cell differentiation	5	0.0687344	0.59495	IL6, BMP2, TGFB1I1, GATA3, C1QL4
GO:0048143	astrocyte activation	3	0.0719347	0.606456	IL1B, C5AR1, FPR2
GO:0060384	innervation	3	0.0719347	0.606456	VCAM1, SULF1, POU4F1
GO:0010469	regulation of receptor activity	3	0.0719347	0.606456	PLAU, SERPINE1, FCGR2B
GO:0030194	positive regulation of blood coagulation	3	0.0719347	0.606456	F2R, SERPINE1, THBS1
GO:0055091	phospholipid homeostasis	3	0.0719347	0.606456	CETP, TLCD2, ITGB6
GO:0055078	sodium ion homeostasis	3	0.0719347	0.606456	TFAP2B, EDNRA, SCNN1A
GO:0044267	cellular protein metabolic process	3	0.0719347	0.606456	SLC34A2, MMP13, PAPPA
GO:0070848	response to growth factor	3	0.0719347	0.606456	LUM, MYC, GATA6
GO:0060065	uterus development	3	0.0719347	0.606456	HOXA10, GATA3, HOXA11
GO:0022900	electron transport chain	5	0.0721928	0.606877	C15ORF48, STEAP4, NOX4, PDIA5, IDO1
GO:0032868	response to insulin	6	0.072469	0.607448	IL10, COL1A1, NPPA, ADM, RETN, ICAM1
GO:0008584	male gonad development	7	0.0742952	0.61786	HOXA10, MMP14, GATA6, GATA4, GATA3, LHX9, HOXA11
GO:0051216	cartilage development	5	0.0757383	0.61786	LUM, HOXA3, CHRDL2, SULF1, BMP5
GO:1904057	negative regulation of sensory perception of pain	2	0.0765817	0.61786	IL10, TAC4
GO:0003308	negative regulation of Wnt signaling pathway involved in heart development	2	0.0765817	0.61786	BMP2, ALPK2
GO:0001660	fever generation	2	0.0765817	0.61786	IL1A, IL1B
GO:0010755	regulation of plasminogen activation	2	0.0765817	0.61786	PLAU, PLAUR
GO:0035054	embryonic heart tube anterior/posterior pattern specification	2	0.0765817	0.61786	BMP2, GATA4
GO:0034140	negative regulation of toll-like receptor 3 signaling pathway	2	0.0765817	0.61786	F2RL1, TNFAIP3
GO:0038195	urokinase plasminogen activator signaling pathway	2	0.0765817	0.61786	PLAU, PLAUR
GO:1902947	regulation of tau-protein kinase activity	2	0.0765817	0.61786	HGF, C5AR1
GO:0070433	negative regulation of nucleotide-binding oligomerization domain containing 2 signaling pathway	2	0.0765817	0.61786	TNFAIP3, PTPN22
GO:1903039	positive regulation of leukocyte cell-cell adhesion	2	0.0765817	0.61786	LCK, SKAP1
GO:0035986	senescence-associated heterochromatin focus assembly	2	0.0765817	0.61786	CDKN2A, HMGA2
GO:2001240	negative regulation of extrinsic apoptotic signaling pathway in absence of ligand	4	0.0768884	0.61786	IL1A, TERT, GDNF, IL1B
GO:0001974	blood vessel remodeling	4	0.0768884	0.61786	FOXC2, EDNRA, HOXA3, LIF
GO:0071711	basement membrane organization	3	0.0795653	0.634131	FERMT1, COL3A1, CAV1
GO:0050868	negative regulation of T cell activation	3	0.0795653	0.634131	PTPN22, TIGIT, LAX1
GO:0043551	regulation of phosphatidylinositol 3-kinase activity	3	0.0795653	0.634131	SOCS2, SOCS3, CISH
GO:0001937	negative regulation of endothelial cell proliferation	4	0.0817472	0.649746	CAV1, ATOH8, SULF1, THBS1
GO:0051726	regulation of cell cycle	14	0.0855345	0.676508	CDKN2B, CDKN2A, GATA6, HMGA2, POU4F1, THBS1, MYC, ID3, E2F2, BIRC7, INSM1, DTL, CDK15, TP73
GO:0030177	positive regulation of Wnt signaling pathway	4	0.0867351	0.676508	BMP2, TERT, TNFAIP3, SULF1
GO:0035094	response to nicotine	4	0.0867351	0.676508	VCAM1, PDX1, HMOX1, SLC6A3
GO:0033627	cell adhesion mediated by integrin	4	0.0867351	0.676508	ITGAD, ITGB3, ITGB6, ICAM1
GO:0045595	regulation of cell differentiation	4	0.0867351	0.676508	TFAP2A, TFAP2B, LIF, RUNX3
GO:0030168	platelet activation	5	0.0868875	0.676508	COL3A1, IL6, LCK, ITGB3, F2R
GO:0050921	positive regulation of chemotaxis	3	0.0874335	0.676508	F2RL1, THBS1, CCL26
GO:0048514	blood vessel morphogenesis	3	0.0874335	0.676508	TBX1, LOX, SOS1
GO:0048872	homeostasis of number of cells	3	0.0874335	0.676508	CCR7, IL7R, CCR4
GO:0042730	fibrinolysis	3	0.0874335	0.676508	ANXA2, PLAU, SERPINE1
GO:0030324	lung development	6	0.0908207	0.699008	COL3A1, MMP14, MME, LOX, CRISPLD2, VEGFA
GO:0033138	positive regulation of peptidyl-serine phosphorylation	6	0.0908207	0.699008	CSF3, IL6, CAV1, OSM, LIF, VEGFA
GO:0051091	positive regulation of sequence-specific DNA binding transcription factor activity	7	0.0929831	0.713768	IL10, CSF3, IL6, BMP2, IL1B, HMGA2, ESR2
GO:0060021	palate development	5	0.0947367	0.718804	TFAP2A, OSR1, SNAI1, ALX4, SOS1
GO:0007611	learning or memory	5	0.0947367	0.718804	GLP1R, DNAH11, MME, LILRB2, DKK1
GO:0030889	negative regulation of B cell proliferation	3	0.0955219	0.718804	IL10, CDKN2A, FCGR2B
GO:0043032	positive regulation of macrophage activation	3	0.0955219	0.718804	IL10, THBS1, HAMP
GO:0045019	negative regulation of nitric oxide biosynthetic process	3	0.0955219	0.718804	IL10, CAV1, ACP5
GO:0031018	endocrine pancreas development	3	0.0955219	0.718804	IL6, ANXA1, MNX1
GO:0001764	neuron migration	7	0.0958421	0.718804	BARHL1, COL3A1, GATA3, CELSR1, CCR4, POU4F1, FEZF1
GO:0003007	heart morphogenesis	4	0.0970835	0.718804	TBX1, COL5A1, ALPK2, VEGFA
GO:0001942	hair follicle development	4	0.0970835	0.718804	ALX4, CELSR1, SOS1, DKK1
GO:0045892	negative regulation of transcription, DNA-templated	22	0.0974988	0.718804	TFAP2A, TFAP2B, CDKN2A, GFI1, GATA6, HMGA2, SIX1, GATA3, EREG, JPH2, BMP2, FABP4, TBX21, ATOH8, BCL3, ANKRD1, ID3, HOXA7, RCOR2, LHX9, SAMD11, HMX1
GO:0001947	heart looping	5	0.0987825	0.718804	HAND2, TBX21, GATA4, LBX1, FOLR1

## Sheet: 4 GOBP_down_genes
Term	Description	Count	PValue	FDR	Genes
GO:0007268	chemical synaptic transmission	80	3.54224e-55	8.23216e-52	GABRB3, CHRM2, GABRB2, SNAP25, CHRM3, CHRM1, DOC2A, CPNE6, KCNC4, HTR2C, HTR2A, DBH, GRM1, GLS, GRM2, GRM5, GRM4, GRM7, KIF5A, BSN, PRKCG, CHRNB2, UNC13C, CARTPT, PDYN, SYN2, GABRG2, SYN1, CACNB1, GJD2, CACNB4, CRH, AMPH, CHRNA2, KCNA1, CACNA1B, SLC1A2, LPAR3, AKAP5, SLC1A6, CACNA1E, CPLX1, GLRA2, GRIN2A, GLRA3, SV2C, SV2B, HRH3, PENK, KCNN1, SNCG, NPTX1, NPTX2, ASIC2, TAC1, SNCB, GABRD, DRD5, SN…
GO:0034765	regulation of ion transmembrane transport	34	5.48495e-20	6.37351e-17	KCNG3, KCNC1, KCNC2, KCNA1, KCNC3, KCNA2, KCNC4, CACNA1B, KCNA4, CACNA1F, CACNA1E, KCNV1, CACNA1I, CACNG8, CALHM1, SCN5A, ASIC2, SCN3B, KCNJ3, KCNJ4, KCNH3, KCNJ6, KCNH5, KCNJ12, KCNK12, KCNB2, CACNA2D3, KCNAB1, KCNAB2, CACNB1, SCN8A, KCNQ5, SCN2A, HCN1
GO:0006813	potassium ion transport	24	1.74024e-16	1.34811e-13	NSF, KCNJ4, KCNH3, KCNJ6, KCNC1, KCNK9, KCNIP2, KCNJ12, KCNB2, KCNA1, KCNC4, KCNA2, KCNA4, KCNAB1, ATP1A2, KCNAB2, ATP1B1, KCNV1, KCNS1, KCNS2, KCNN1, SLC17A7, KCNK1, KCNJ3
GO:0071805	potassium ion transmembrane transport	28	1.41981e-14	8.2491e-12	SNAP25, KCNG3, KCNC1, KCNK9, KCNC2, KCNA1, KCNC3, KCNA2, KCNC4, KCNA4, ATP1A2, KCNV1, KCNT1, KCNN1, SLC17A6, SLC17A7, KCNH3, KCNH5, KCNK12, KCNB2, KCNIP4, KCNAB1, KCNAB2, KCNS1, KCNS2, KCNQ5, KCNK1, HCN1
GO:0042391	regulation of membrane potential	24	2.04389e-13	9.5e-11	GABRB3, CHRNB2, GABRA2, GABRB2, POPDC3, KCNH3, GABRA1, CHRNA2, KCNH5, GABRA5, KCNA1, GABRA4, SLC1A6, GABRG2, GRIN1, RIMS2, RIMS1, GLRA2, GLRA3, RIMS3, ASIC2, GABRD, NTSR2, HCN1
GO:0014059	regulation of dopamine secretion	14	3.47431e-12	1.34572e-09	SYT5, CHRNB2, SYT4, SYT3, RAB3A, SYT2, SYT1, KCNA2, SYT13, HTR2A, SYT7, GRM2, SNCG, SNCA
GO:2000463	positive regulation of excitatory postsynaptic potential	14	5.80418e-12	1.92699e-09	PRKCZ, GRIN2B, GRIN1, RIMS2, RGS4, STX1B, RIMS1, GRIN2A, RELN, PRKAR1B, PTK2B, SHANK3, STX1A, SHANK1
GO:0017156	calcium ion regulated exocytosis	14	9.48238e-12	2.75463e-09	SYT5, SYT4, SYT3, RAB3A, SYT2, SYT1, SYT13, SYN2, SYT7, RIMS2, RIMS1, RIMS3, STX1A, RAPGEF4
GO:0060291	long-term synaptic potentiation	18	3.81696e-11	9.85623e-09	PRKCG, SNAP25, RGS14, RASGRF2, PLK2, PRKCZ, GRIN2B, SLC8A2, CRHR2, GRIN2A, RELN, LRRTM1, CRH, PTK2B, DRD1, SHANK3, SHANK2, SNCA
GO:0017157	regulation of exocytosis	14	8.35276e-11	1.94118e-08	NSF, RAB3C, RAB3A, SYT1, CPLX2, CPLX1, STXBP5L, RIMS2, STX1B, PCLO, RAB26, RAB15, STX1A, RAPGEF4
GO:2000300	regulation of synaptic vesicle exocytosis	16	9.91779e-11	2.09536e-08	CHRM2, PRKCG, RAB3A, PRKCB, SYP, ADCY1, HTR2A, SYN1, STXBP5L, RIMS2, RIMS1, RIMS3, NCS1, CALM3, DRD1, PPFIA2
GO:0048167	regulation of synaptic plasticity	16	1.77613e-10	3.43977e-08	PLK2, RASGRF1, GRIN2B, GRIN1, RIMS2, NPAS4, RIMS1, GRIN2A, RIMS3, JPH3, ITPKA, PTK2B, CNTN4, CPEB3, ERC2, YWHAH
GO:0060078	regulation of postsynaptic membrane potential	12	3.72965e-10	6.66746e-08	GABRA2, ADCYAP1, GABRA1, GRM5, CHRM1, GABRA5, KCNA1, GABRA4, ADRB1, RGS7BP, GABRG2, GRM1
GO:0060079	excitatory postsynaptic potential	19	6.98569e-10	1.15962e-07	GABRB3, CHRNB2, GABRA2, GABRB2, GABRA1, CHRNA2, GABRA5, GABRA4, CELF4, MAPK8IP2, GRIN2B, GABRG2, GRIN1, NPAS4, GLRA2, GRIN2A, GLRA3, GABRD, SNCA
GO:0007269	neurotransmitter secretion	12	9.31875e-10	1.44379e-07	SYT4, UNC13A, GRM4, SYT2, SLC32A1, HRH3, SYT1, SNPH, STXBP1, SYN2, SYN1, PPFIA3
GO:0006887	exocytosis	21	1.078e-09	1.56579e-07	NSF, SYT4, UNC13C, SNAP25, RAB3A, DOC2A, SYTL5, CPLX2, ANK1, CPLX1, SYT7, STXBP5L, RIMS2, RPH3A, ARHGAP44, STX1B, RIMS1, PAK1, RIMS3, STXBP6, STX1A
GO:0007399	nervous system development	41	1.4187e-09	1.93944e-07	PCSK2, CHRM2, CAMK2B, CHRM3, NRSN1, CHRM1, DOC2A, MYT1L, GDA, CPNE6, LDB2, CYP46A1, CPLX2, KALRN, RAPGEFL1, NRGN, NEUROD2, ACVR1C, NEUROD6, ENC1, SLIT3, SLIT2, N4BP3, SCN3B, LGI1, SRRM4, RBFOX1, ACTL6B, RBFOX3, BDNF, ISLR2, OLFM1, NELL1, SCN8A, NEURL1, CNTN4, FGF13, LY6H, SCN2A, NGEF, SCN2B
GO:0035725	sodium ion transmembrane transport	20	2.70459e-09	3.49192e-07	SLC6A17, SLC6A15, SLC4A10, SLC6A13, ATP1A2, ATP1B1, SLC8A2, CACNA1I, SLC6A7, SCN8A, SLC17A6, SLC17A7, SCN5A, ASIC2, SCN2A, SCN3B, KCNK1, SCN1B, HCN1, SCN2B
GO:0048791	calcium ion-regulated exocytosis of neurotransmitter	8	4.53279e-09	5.54432e-07	RIMS2, SYT5, STX1B, RIMS1, RIMS3, SYT2, SYT1, SYT7
GO:0017158	regulation of calcium ion-dependent exocytosis	10	5.31094e-09	6.17132e-07	SYT5, RPH3A, SYT4, SYT3, SYT2, DOC2A, SYT1, TRPV6, SYT13, SYT7
GO:0051260	protein homooligomerization	21	6.45894e-09	7.1479e-07	KCNG3, PRMT8, KCNC1, KCNC2, KCNB2, KCNC3, KCNA1, KCNC4, KCNA2, KCNA4, KCTD4, KCTD8, KCNV1, RS1, CALHM1, GLRA3, KCNS1, PRPH2, KCNS2, VSTM5, KCTD16
GO:0071277	cellular response to calcium ion	18	7.40554e-09	7.82294e-07	SYT5, CPNE9, SYT4, SYT3, DMTN, SYT2, SYT1, CPNE7, HPCA, CPNE6, RASAL1, ADCY1, SYT13, SYT7, RYR3, NEUROD2, ITPKA, SCN5A
GO:0008306	associative learning	12	9.38235e-09	9.48025e-07	CHRNB2, SNAP25, NEUROD2, RELN, GABRA5, CRH, NPTX2, TAC1, SHANK2, SHANK1, NRGN, DRD5
GO:0007626	locomotory behavior	17	2.19725e-08	2.12767e-06	CHRNB2, SNAP25, NEGR1, PDE1B, NPY1R, OPRK1, HTR2C, DBH, GRM1, RASD2, GRM5, RELN, CALB1, LRRTM1, PPP1R1B, PAK6, FEZF2
GO:1903861	positive regulation of dendrite extension	10	3.67238e-08	3.41384e-06	RIMS2, CPNE9, RIMS1, SYT4, SYT3, UNC13A, SYT2, SYT1, CPNE6, RASAL1
GO:0007411	axon guidance	24	3.98797e-08	3.56463e-06	EPHB6, LGI1, EPHA5, TENM2, EPHA6, UNC5A, EPHA10, BDNF, CNTN6, EPHA8, LRTM2, NRXN3, VSTM2L, UNC5D, KALRN, NELL2, RELN, KIF5A, SLIT3, CNTN4, SLIT2, LGR6, CDK5R2, SCN1B
GO:0048168	regulation of neuronal synaptic plasticity	10	5.57072e-08	4.79495e-06	GRIN2A, JPH3, MCTP1, STAR, RASGRF1, CAMK2A, NCDN, SYP, GRIN2B, GRIN1
GO:0006836	neurotransmitter transport	12	7.80042e-08	6.47435e-06	GABRA2, SLC6A7, SV2C, SLC6A17, SV2B, SLC6A15, SLC1A2, SLC17A7, CPLX2, SLC1A6, CPLX1, STX1A
GO:0048488	synaptic vesicle endocytosis	12	1.01719e-07	8.15152e-06	SYT5, SYT2, SYT1, SNCG, AMPH, SYP, SNCB, STX1A, SH3GL2, DNM1, PACSIN1, SNCA
GO:0007613	memory	16	1.47849e-07	1.14534e-05	CHRNB2, SYT4, BDNF, PLK2, CCK, DBH, HTR2A, SLC8A2, GRIN2A, JPH3, PPP1R1B, PAK6, DRD1, FGF13, SCN2A, SHANK3
GO:0007218	neuropeptide signaling pathway	18	1.52919e-07	1.1464e-05	OPRD1, NPFFR1, NPY1R, OPRK1, GPR83, CARTPT, PDYN, MCHR2, ADCYAP1, GPR143, GLRA2, GLRA3, PNOC, PENK, SCG5, TAC3, TAC1, NTSR2
GO:0007214	gamma-aminobutyric acid signaling pathway	10	1.7234e-07	1.25162e-05	GABRB3, GABRA2, GABBR2, GABRB2, GABRA1, CACNB4, GABRA5, GABRA4, HTR1A, GABRG2
GO:1904862	inhibitory synapse assembly	8	2.10352e-07	1.48139e-05	GABRB3, NPAS4, GABRA2, GABRB2, GABRA1, FGF13, CBLN4, GABRG2
GO:0016081	synaptic vesicle docking	7	2.36256e-07	1.61488e-05	UNC13C, STX1B, SNAP25, UNC13A, SNPH, STX1A, PPFIA3
GO:0007165	signal transduction	77	2.84774e-07	1.83378e-05	GABRB3, ALK, GABRB2, CHRM3, PTPRR, DGKE, TENM2, TENM3, CHRM1, RASGRF1, DIRAS2, RERG, NRGN, ARHGAP44, C1QTNF4, SH3GL2, CHGB, YWHAH, PSD, CDKL2, CHRNB2, PRKCB, CARTPT, SLC39A12, ANK3, KSR2, ANK1, HPCAL4, GABRG2, FNDC5, OLFM1, OLFM3, ITPKA, CRH, PKP1, TRIM54, CDS1, CAMK2B, CHRNA2, PDE1B, PDE1A, NRXN3, ITPR1, RASAL1, AKAP5, TRHDE, KALRN, PRKCZ, THBS4, RAP1GAP, RASD2, CACNA1I, GLRA2, IL1RL2, GLRA3, CA…
GO:0016079	synaptic vesicle exocytosis	9	2.85216e-07	1.83378e-05	RIMS1, SNAP25, PCLO, RAB3A, DOC2A, CPLX2, CPLX1, STX1A, SNCA
GO:0007616	long-term memory	11	2.91953e-07	1.83378e-05	NPAS4, RELN, CALB1, RGS14, CAMK4, RASGRF1, ADCY1, CPEB3, TAC1, PRKCZ, SHANK1
GO:0001662	behavioral fear response	10	4.60342e-07	2.74317e-05	ADCYAP1, NEUROD2, BRINP1, GABRA5, PENK, HTR1A, HTR2C, ATP1A2, DRD1, MAPK8IP2
GO:0051968	positive regulation of synaptic transmission, glutamatergic	10	4.60342e-07	2.74317e-05	ADCYAP1, CACNG8, GRIN2A, RELN, PTK2B, DRD1, CACNG3, GRIN2B, SHANK3, GRIN1
GO:0050877	neurological system process	12	6.62574e-07	3.84955e-05	GABRB3, CHRNB2, GABRA2, GABRB2, GABRA1, GLRA2, GLRA3, CHRNA2, GABRA5, GABRA4, GABRD, GABRG2
GO:0007612	learning	13	7.15824e-07	4.0575e-05	CHRNB2, CNTNAP2, SLC12A5, RGS14, NRXN3, SLC8A2, NPAS4, GRM5, JPH3, PAK6, FGF13, SHANK3, SHANK2
GO:1902476	chloride transmembrane transport	16	1.09089e-06	5.92425e-05	GABRB3, GABRA2, GABRB2, GABRA1, SLC12A5, GABRA5, GABRA4, GABRG2, ANO3, GLRA2, GLRA3, SLC26A8, SLC17A6, SLC17A7, SLC26A4, GABRD
GO:0051966	regulation of synaptic transmission, glutamatergic	10	1.09614e-06	5.92425e-05	GRM2, GRM5, UNC13A, GRM4, GRM7, SYT1, FRRS1L, ATP1A2, MAPK8IP2, GRM1
GO:0007420	brain development	27	1.20167e-06	6.29773e-05	CNTNAP2, HPCA, ADCY1, RGS4, GRIN2A, RELN, CDH22, SLC17A7, RGS7, SYT4, EMX1, SYT1, NEGR1, SLC6A17, GABRA5, KCNAB1, TBR1, ATP2B2, ATP2B1, GRIN2B, GRIN1, STAR, SNPH, NEURL1, CNTN4, SHANK2, CDK5R2
GO:0007187	G-protein coupled receptor signaling pathway, coupled to cyclic nucleotide second messenger	13	1.21944e-06	6.29773e-05	CHRM2, OPRD1, CHRM3, VIPR1, CHRM1, HTR1A, NPY1R, HTR2C, LPAR3, HTR2A, HTR5A, HRH3, DRD1
GO:0006816	calcium ion transport	15	1.40368e-06	7.09166e-05	CHRNB2, RYR2, PRKCB, CAMK2A, CACNA1B, CACNA2D3, ITPR1, ATP2B2, CACNA1F, CACNA1E, RYR3, SLC8A2, CACNG8, TRPV6, CACNG3
GO:0050808	synapse organization	12	2.14476e-06	0.000106052	GRM5, LRRTM1, SNCG, PAK3, SNCB, PPFIA4, SYN1, CBLN2, PPFIA3, PPFIA2, SNCA, SLC8A2
GO:0030073	insulin secretion	10	3.82136e-06	0.000185017	RIMS2, ADCYAP1, PCLO, ACVR1C, GPR68, PTPRN, FKBP1B, CPLX1, STX1A, RAPGEF4
GO:0048172	regulation of short-term neuronal synaptic plasticity	7	4.88725e-06	0.000231795	SYNGR1, RAB3A, SLC4A10, SYP, PPFIA3, SHISA6, SLC8A2
GO:0006821	chloride transport	13	5.06813e-06	0.000235567	GABRB3, GABRA2, GABRB2, GABRA1, GABRA5, GABRA4, SLC4A10, GABRG2, GLRA2, GLRA3, SLC26A8, SLC17A7, GABRD
GO:0051932	synaptic transmission, GABAergic	8	6.36325e-06	0.000289964	GABRB3, GABRA2, GABBR2, GABRB2, GABRA1, GABRA5, GABRA4, GABRG2
GO:0099566	regulation of postsynaptic cytosolic calcium ion concentration	6	8.44938e-06	0.000377622	GRM5, CALB1, ITPR1, ATP2B2, GRM1, SLC8A2
GO:0019228	neuronal action potential	9	8.9815e-06	0.00039383	GJD2, CACNA1I, KCNA1, SCN8A, KCNA2, ANK3, DRD1, SCN5A, SCN2A
GO:0019233	sensory perception of pain	11	1.08965e-05	0.000468954	CHRNB2, ADCYAP1, UCHL1, GRIN2A, KCNA2, PENK, NPY1R, OPRK1, SCN3B, TAC1, GRM1
GO:0098962	regulation of postsynaptic neurotransmitter receptor activity	7	1.6654e-05	0.000703706	NPTX1, DLGAP3, NPTX2, NPTXR, DLGAP2, SHISA6, BEGAIN
GO:0019933	cAMP-mediated signaling	9	1.79373e-05	0.000744397	RIMS2, EPHA5, ADCYAP1, PCLO, PDE2A, ADCY1, HTR5A, CAP2, RAPGEF4
GO:0060292	long term synaptic depression	7	3.28642e-05	0.00131684	PLK2, STXBP1, PTK2B, DRD1, SHANK3, SHANK2, DRD5
GO:0046928	regulation of neurotransmitter secretion	7	3.28642e-05	0.00131684	RIMS1, MCTP1, CAMK2A, SNCG, CPLX2, CPLX1, SYN1
GO:0010807	regulation of synaptic vesicle priming	5	3.79417e-05	0.00144472	STX1B, NAPB, RAB3A, STXBP1, STX1A
GO:0061669	spontaneous neurotransmitter secretion	5	3.79417e-05	0.00144472	RIMS2, RPH3A, STX1B, DOC2A, SYT1
GO:0008542	visual learning	10	3.85424e-05	0.00144472	CHRNB2, GRIN2A, RGS14, PDE1B, PPP1R1B, CCK, ATP1A2, DRD1, DBH, GRIN1
GO:0048013	ephrin receptor signaling pathway	10	3.85424e-05	0.00144472	EPHB6, EPHA5, PAK1, EPHA6, EPHA10, EPHA8, CHN1, PAK3, KALRN, NGEF
GO:0001975	response to amphetamine	9	4.05797e-05	0.00149694	RGS4, GRIN2A, PDE1B, PPP1R1B, CALM3, DRD1, DBH, RGS7, DRD5
GO:0034220	ion transmembrane transport	16	4.76952e-05	0.00173193	GABRB3, CHRNB2, GABRA2, GABRB2, GABRA1, CHRNA2, GABRA5, GABRA4, ATP2B3, ATP2B2, ATP2B1, GABRG2, ANO3, GLRA2, GLRA3, GABRD
GO:0051480	regulation of cytosolic calcium ion concentration	9	4.89733e-05	0.00175098	CALB2, RYR2, CALB1, FKBP1B, ATP2B3, ATP2B2, ATP2B1, CNGB1, SLC8A2
GO:0030534	adult behavior	8	5.42414e-05	0.00190995	ALK, CNTNAP2, NRXN3, SLC1A2, SHANK3, GABRG2, SHANK2, SHANK1
GO:0016082	synaptic vesicle priming	6	6.0128e-05	0.00208563	UNC13C, SNAP25, UNC13A, STXBP1, ERC2, SNCA
GO:0035176	social behavior	10	6.16939e-05	0.00210848	NPAS4, CHRNB2, CNTNAP2, BRINP1, GAD1, NRXN3, MAPK8IP2, SHANK3, SHANK2, SHANK1
GO:0006874	cellular calcium ion homeostasis	14	6.83544e-05	0.00230226	RYR2, GPR12, PRKCB, ATP2B3, HTR2C, ATP2B2, ATP2B1, HTR2A, ATP1B1, RYR3, SLC8A2, XK, DRD1, DRD5
GO:1990573	potassium ion import across plasma membrane	9	9.83705e-05	0.0032659	KCNJ4, KCNJ6, SLC12A5, KCNK9, KCNJ12, ATP1A3, ATP1A2, ATP1B1, KCNJ3
GO:0035249	synaptic transmission, glutamatergic	8	0.00010183	0.00333314	UNC13C, NAPB, UNC13A, CACNB4, SLC17A6, SLC17A7, DRD1, CDH8
GO:0086010	membrane depolarization during action potential	6	0.000124179	0.00384788	CACNA1I, SCN8A, SCN5A, SCN2A, SCN3B, YWHAH
GO:0035641	locomotory exploration behavior	6	0.000124179	0.00384788	GAD1, PENK, CRH, SLC4A10, ATP1A2, SHANK3
GO:0045956	positive regulation of calcium ion-dependent exocytosis	6	0.000124179	0.00384788	SYT4, CACNA1I, STXBP1, STX1A, SYT7, CDK5R2
GO:0071625	vocalization behavior	6	0.000124179	0.00384788	CNTNAP2, BRINP1, NRXN3, SHANK3, SHANK2, SHANK1
GO:0007196	adenylate cyclase-inhibiting G-protein coupled glutamate receptor signaling pathway	5	0.000129544	0.00396133	GRM2, GRM5, GRM4, GRM7, GRM1
GO:0007409	axonogenesis	12	0.000163505	0.00493488	RTN4R, SPTBN4, ATP8A2, RAB3A, SLITRK4, CCK, ANK3, CNTN4, ADCY1, PAK3, NEFH, PAX2
GO:2000310	regulation of NMDA receptor activity	6	0.000171161	0.00503517	RELN, RASGRF2, RASGRF1, CRH, PTK2B, MAPK8IP2
GO:0035418	protein localization to synapse	6	0.000171161	0.00503517	RELN, PCLO, LRRTM1, ASIC2, BSN, SHANK1
GO:0006814	sodium ion transport	12	0.000180822	0.00525287	SLC10A5, SCN8A, SLC17A6, ATP1A2, SLC38A8, SCN5A, ATP1B1, FGF13, SCN2A, SCN3B, SLC13A5, SCN1B
GO:0043267	negative regulation of potassium ion transport	5	0.000210274	0.00603306	ADCYAP1, PTK2B, NOS1, HTR2A, VIP
GO:0007200	phospholipase C-activating G-protein coupled receptor signaling pathway	10	0.000268741	0.00761651	OPRD1, CCKBR, PTGER3, OPRK1, HTR2C, GPR83, HTR2A, ADRA1B, VIP, NTSR2
GO:2000649	regulation of sodium ion transmembrane transporter activity	6	0.000304488	0.00852567	FXYD7, SCN3B, SCN1B, SCN2B, YWHAH, PTPN3
GO:0010976	positive regulation of neuron projection development	14	0.000318012	0.00869662	CAMK2B, TENM3, ATP8A2, NEGR1, BDNF, BCL11A, STMN2, ADCYAP1, RELN, LRRC7, ENC1, PTK2B, SERPINI1, SCN1B
GO:0098976	excitatory chemical synaptic transmission	5	0.00032182	0.00869662	GRIN2A, GRIN2B, PVALB, SHISA6, GRIN1
GO:0016188	synaptic vesicle maturation	5	0.00032182	0.00869662	UNC13C, UNC13A, RAB3A, STXBP1, SYP
GO:0043278	response to morphine	7	0.000458297	0.0121407	PRKCG, RGS4, PCSK1, PPP1R1B, PENK, OPRK1, TAC1
GO:0086012	membrane depolarization during cardiac muscle cell action potential	5	0.000470164	0.0121407	ATP1A2, SCN5A, SCN3B, SCN1B, SCN2B
GO:0007600	sensory perception	5	0.000470164	0.0121407	PNOC, PENK, OPRK1, PDYN, NTSR2
GO:0099509	regulation of presynaptic cytosolic calcium ion concentration	5	0.000470164	0.0121407	CALB2, CALB1, ATP2B3, ATP2B2, ATP2B1
GO:0051899	membrane depolarization	6	0.000504498	0.012607	CHRNB2, SCN5A, SCN3B, PRKCZ, SCN1B, CNGB1
GO:0045055	regulated exocytosis	6	0.000504498	0.012607	RIMS1, SYNGR1, RAB3A, RAB26, SYNGR3, STEAP2
GO:0019226	transmission of nerve impulse	6	0.000504498	0.012607	SPTBN4, CNTNAP2, CACNG8, DRD1, CACNG3, DRD5
GO:0060048	cardiac muscle contraction	8	0.000545212	0.0134795	RYR2, TNNT2, ATP1A2, SCN5A, ATP1B1, SCN3B, SCN1B, SCN2B
GO:0045471	response to ethanol	14	0.000571966	0.0138464	CHRNB2, KCNC2, OPRK1, GRIN2B, GRIN1, RGS4, ADCYAP1, GRIN2A, RBP4, STAR, PENK, CRH, PTK2B, RGS7
GO:0006811	ion transport	14	0.000571966	0.0138464	CHRNB2, CHRNA2, SLC12A5, SLC32A1, SLC1A2, SLC1A6, SLC8A2, CLDN10, CNNM1, KCNN1, SLC17A6, FXYD7, SLC17A7, SLC26A4
GO:0021766	hippocampus development	10	0.000583328	0.0139758	EPHA5, ALK, DLX1, RELN, SLC32A1, ANXA3, KCNA1, HTR5A, FGF13, CDK5R2
GO:0048666	neuron development	9	0.000600599	0.0142428	EPHA5, ALK, NEUROD2, TENM2, ATP8A2, TENM3, MYT1L, SYN1, PACSIN1
GO:0007190	activation of adenylate cyclase activity	7	0.000651883	0.0151166	ADCYAP1, CALM3, ADRB1, DRD1, RXFP1, CAP2, DRD5
GO:0035493	SNARE complex assembly	5	0.000661467	0.0151166	STXBP1, VAMP1, STXBP6, STX1A, SNCA
GO:0031630	regulation of synaptic vesicle fusion to presynaptic membrane	4	0.000663463	0.0151166	RAB3A, STXBP1, CPLX2, CPLX1
GO:0048790	maintenance of presynaptic active zone structure	4	0.000663463	0.0151166	PCLO, RAB3A, ERC2, BSN
GO:0035584	calcium-mediated signaling using intracellular calcium source	6	0.000789914	0.0178229	RYR2, GRM5, GPR143, TENM2, DMTN, FKBP1B
GO:0086064	cell communication by electrical coupling involved in cardiac conduction	5	0.000902003	0.0201563	RYR2, FKBP1B, ATP1A3, ATP1A2, ATP1B1
GO:0072659	protein localization to plasma membrane	15	0.000919161	0.0203441	SPTBN4, RAB3C, RAB3A, KCNB2, STXBP1, KCNIP4, ANK3, ATP1B1, PRKCZ, ANK1, RAB15, FGF13, SCN3B, MRAP2, PACSIN1
GO:1900273	positive regulation of long-term synaptic potentiation	6	0.000970953	0.0212877	RELN, PRKAR1B, AKAP5, ADCY1, SHANK3, NRGN
GO:0031175	neuron projection development	13	0.00116825	0.0253738	LGI1, PSD, CNTNAP2, UNC5A, NEGR1, EPHA8, RASGRF1, STMN2, ADCYAP1, PTK2B, CNTN4, NCDN, SH3GL2
GO:0048148	behavioral response to cocaine	5	0.0011981	0.0257813	PPP1R1B, OPRK1, DRD1, HTR2A, SNCA
GO:0007216	G-protein coupled glutamate receptor signaling pathway	5	0.00155607	0.0328755	GRM2, GRM5, GRM4, GRM7, GRM1
GO:0048265	response to pain	5	0.00155607	0.0328755	PRKCG, RELN, CRH, DBH, TAC1
GO:0098742	cell-cell adhesion via plasma-membrane adhesion molecules	7	0.00162424	0.0340065	EPCAM, CDH22, CDH12, UNC5D, CDH9, CDH18, CDH8
GO:0070588	calcium ion transmembrane transport	12	0.00169658	0.0352041	CACNB1, CACNA1I, CACNG8, CALHM1, CACNB4, TRPV6, NCS1, CACNA2D3, ATP2B2, CACNG3, RYR3, SLC8A2
GO:0071420	cellular response to histamine	4	0.00176783	0.0360389	GABRB3, GABRB2, GABRA1, GABRG2
GO:0007197	adenylate cyclase-inhibiting G-protein coupled acetylcholine receptor signaling pathway	4	0.00176783	0.0360389	CHRM2, CHRM3, CHRM1, HRH3
GO:0035094	response to nicotine	7	0.0018584	0.0375559	CHRNB2, CHRNA2, STAR, PPP1R1B, PENK, ATP1A2, KCNK1
GO:0050806	positive regulation of synaptic transmission	5	0.00198219	0.0397122	RIMS2, LGI1, RIMS1, RIMS3, SYT1
GO:0098664	G-protein coupled serotonin receptor signaling pathway	6	0.00201363	0.0399973	CHRM2, CHRM3, CHRM1, HRH3, HTR2C, HTR2A
GO:0007416	synapse assembly	9	0.00209455	0.0412519	PCLO, BDNF, DRD1, ASIC2, BSN, SHANK3, CDH9, CBLN2, SHANK2
GO:0043524	negative regulation of neuron apoptotic process	14	0.00226843	0.0443011	PRKCG, GABRB2, DLX1, BDNF, GABRA5, STXBP1, AGAP2, VSTM2L, FAIM2, STAR, PTK2B, SNCB, CRLF1, SNCA
GO:0007605	sensory perception of sound	14	0.00239801	0.0464415	CHRNB2, GABRB2, SPTBN4, SRRM4, THRB, GABRA5, TMPRSS3, ATP2B2, GRM7, GJB6, ASIC2, SLC26A4, CRYM, PDZD7
GO:0097091	synaptic vesicle clustering	4	0.00258697	0.048879	PCLO, RAB3A, SYN2, SYN1
GO:0060371	regulation of atrial cardiac muscle cell membrane depolarization	4	0.00258697	0.048879	SCN5A, SCN3B, SCN1B, SCN2B
GO:0090129	positive regulation of synapse maturation	4	0.00258697	0.048879	CAMK2B, NEUROD2, RELN, NEURL1
GO:0048169	regulation of long-term neuronal synaptic plasticity	5	0.0030635	0.0574159	CAMK2B, GRM5, SYNGR1, SYP, SNCA
GO:0019722	calcium-mediated signaling	10	0.00333155	0.0619402	RYR2, CHRM3, GRIN2A, MCTP1, RCAN2, HPCA, CALM3, KSR2, GRIN2B, GRIN1
GO:0043949	regulation of cAMP-mediated signaling	4	0.00360555	0.0644562	RASD2, PEX5L, PRKAR1B, PDE2A
GO:0001504	neurotransmitter uptake	4	0.00360555	0.0644562	SNAP25, ATP1A2, SYNGR3, SLC1A6
GO:0040011	locomotion	4	0.00360555	0.0644562	JPH3, ATP1A2, SHANK3, SCN1B
GO:0042053	regulation of dopamine metabolic process	4	0.00360555	0.0644562	CHRNB2, PDE1B, HTR1A, DRD1
GO:0001963	synaptic transmission, dopaminergic	4	0.00360555	0.0644562	RASD2, CRH, DRD1, DRD5
GO:0007189	adenylate cyclase-activating G-protein coupled receptor signaling pathway	12	0.00387736	0.0687861	ADCYAP1, GPR26, GPR12, PTGER3, LPAR3, DRD1, ADCY1, HTR5A, VIP, RXFP1, DRD5, RAPGEF4
GO:0098655	cation transmembrane transport	7	0.0042806	0.0747978	PEX5L, GRIN2A, ATP1A2, ATP1B1, GRIN2B, GRIN1, CNGB1
GO:0008277	regulation of G-protein coupled receptor protein signaling pathway	7	0.0042806	0.0747978	KCTD8, RGS4, ADCYAP1, RGS14, RGS20, RGS7, KCTD16
GO:0035556	intracellular signal transduction	27	0.00439711	0.0762604	DGKE, RGS14, RASAL1, ADCY1, ADRA1B, PRKCZ, KALRN, CAMKK1, PAK1, CHN1, PAK6, PAK3, RGS7, PRKCG, UNC13C, UNC13A, PRKCB, S100A1, MCF2, DCLK3, KSR2, CNKSR2, PPP1R1A, CAMK4, STAC2, PPP1R1B, ASB5
GO:2000311	regulation of AMPA receptor activity	5	0.0044897	0.076721	CACNG8, MAPK8IP2, CACNG3, SHANK1, SHISA6
GO:0007274	neuromuscular synaptic transmission	5	0.0044897	0.076721	CHRM1, RAB3A, STXBP1, RIMBP2, ERC2
GO:0051291	protein heterooligomerization	4	0.00483695	0.0810249	CALHM1, SYT1, KCNC2, PRPH2
GO:1901385	regulation of voltage-gated calcium channel activity	4	0.00483695	0.0810249	CACNB1, CACNB4, HPCA, CABP1
GO:0008016	regulation of heart contraction	6	0.00484615	0.0810249	CHRM2, THRB, KCNIP2, KCNJ12, S100A1, TNNT2
GO:0016192	vesicle-mediated transport	17	0.00498702	0.0827845	NSF, SYT5, SPTBN4, NAPB, SYT4, SYT3, SYT2, SYT1, STXBP1, CPNE6, SYT13, KALRN, KIF17, SYT7, KIF5A, VAMP1, STX1A
GO:0050908	detection of light stimulus involved in visual perception	5	0.00534623	0.0881181	ATP8A2, CACNB4, PRPH2, CACNA1F, CNGB1
GO:0006904	vesicle docking involved in exocytosis	6	0.00550328	0.0900677	RAB3C, STX1B, RAB3A, RAB15, STXBP1, CPLX2
GO:0007275	multicellular organism development	16	0.00575141	0.0934704	EPHB6, ALK, EPHA5, EPHA6, HLF, EPHA10, EPHA8, CDH9, GRIN2B, FSTL4, CDH8, RS1, CDH22, ENC1, CDH12, CDH18
GO:0008344	adult locomotory behavior	7	0.00583047	0.0940974	OPRD1, INPP5F, LGI4, SNCG, ATP1A2, SHANK2, SNCA
GO:0007611	learning or memory	8	0.00594505	0.0952847	PRKCG, GRM5, GRIN2A, PRKAR1B, CRH, VIP, GRIN2B, SLC8A2
GO:0042711	maternal behavior	4	0.00629255	0.09881	BRINP1, OPRK1, DRD1, DBH
GO:1903818	positive regulation of voltage-gated potassium channel activity	4	0.00629255	0.09881	KCNC1, KCNIP2, KCNC2, KCNA1
GO:0006688	glycosphingolipid biosynthetic process	4	0.00629255	0.09881	ST8SIA3, ST8SIA5, B4GALT6, ST6GALNAC5
GO:0018108	peptidyl-tyrosine phosphorylation	12	0.00787305	0.122798	EPHB6, EPHA5, HIPK4, EPHA6, RELN, EPHA10, EPHA8, STYK1, MATK, PTK2B, HTR2A, IL12RB2
GO:0031629	synaptic vesicle fusion to presynaptic active zone membrane	4	0.00798188	0.123666	STX1B, SNAP25, PRRT2, STX1A
GO:0098703	calcium ion import across plasma membrane	5	0.00855165	0.131616	TRPV6, CACNA1B, CACNA1F, CACNA1E, SLC8A2
GO:0007043	cell-cell junction assembly	6	0.00876373	0.133993	CDH22, CDH12, PKP1, CDH9, CDH18, CDH8
GO:0010977	negative regulation of neuron projection development	8	0.00882239	0.134008	RTN4R, STX1B, BCL11A, RTN4RL1, STMN2, INPP5J, RTN4RL2, ZNF365
GO:0007188	adenylate cyclase-modulating G-protein coupled receptor signaling pathway	7	0.00926661	0.138939	RIMS2, CHRM2, VIPR1, GLP2R, PTH2R, ADRA1B, CRHR2
GO:0007193	adenylate cyclase-inhibiting G-protein coupled receptor signaling pathway	7	0.00926661	0.138939	OPRD1, GABBR2, GRM7, PDE2A, NPY1R, OPRK1, AKAP5
GO:0005513	detection of calcium ion	4	0.00991275	0.144888	RYR2, SYT1, KCNIP2, CALM3
GO:0051481	negative regulation of cytosolic calcium ion concentration	4	0.00991275	0.144888	GOT1, ATP1A2, ATP2B1, RYR3
GO:1900271	regulation of long-term synaptic potentiation	4	0.00991275	0.144888	CALB2, CALB1, CYP46A1, SHANK3
GO:0042551	neuron maturation	4	0.00991275	0.144888	SRRM4, ACTL6B, LGI4, B4GALT6
GO:0001505	regulation of neurotransmitter levels	3	0.0101704	0.145006	GABRA2, HRH3, PDE1B
GO:0099525	presynaptic dense core vesicle exocytosis	3	0.0101704	0.145006	UNC13C, UNC13A, STXBP1
GO:1904717	regulation of AMPA glutamate receptor clustering	3	0.0101704	0.145006	FRRS1L, SHANK3, SHISA6
GO:0098700	neurotransmitter loading into synaptic vesicle	3	0.0101704	0.145006	SLC32A1, SLC17A6, SLC17A7
GO:0034332	adherens junction organization	5	0.0112648	0.159631	CDH22, CDH12, CDH9, CDH18, CDH8
GO:0006906	vesicle fusion	6	0.0119465	0.167252	STX1B, SNAP25, SYT4, VAMP1, SYT13, STX1A
GO:0086091	regulation of heart rate by cardiac conduction	6	0.0119465	0.167252	SCN5A, SCN3B, SCN1B, KCNJ3, HCN1, SCN2B
GO:0006937	regulation of muscle contraction	4	0.0120914	0.167265	TNNT1, TNNT2, KCNA1, ATP1A2
GO:0035640	exploration behavior	4	0.0120914	0.167265	BRINP1, JPH3, LRRTM1, HTR1A
GO:0051209	release of sequestered calcium ion into cytosol	6	0.0131612	0.180985	RYR2, FKBP1B, ITPR1, HTR2C, HTR2A, RYR3
GO:0042755	eating behavior	5	0.0144769	0.192684	OPRD1, UCHL1, ATP8A2, OPRK1, CCK
GO:0010765	positive regulation of sodium ion transport	4	0.0145226	0.192684	ANK3, SCN5A, SCN3B, SCN1B
GO:1901387	positive regulation of voltage-gated calcium channel activity	4	0.0145226	0.192684	CACNB4, S100A1, STAC2, AKAP5
GO:0086002	cardiac muscle cell action potential involved in contraction	4	0.0145226	0.192684	SCN5A, SCN3B, SCN1B, SCN2B
GO:0099505	regulation of presynaptic membrane potential	3	0.0149239	0.192684	KCNC1, KCNC2, KCNA1
GO:1990034	calcium ion export from cell	3	0.0149239	0.192684	ATP2B3, ATP2B1, SLC8A2
GO:1904062	regulation of cation transmembrane transport	3	0.0149239	0.192684	GRIN2A, GRIN2B, GRIN1
GO:0048170	positive regulation of long-term neuronal synaptic plasticity	3	0.0149239	0.192684	GRM5, NEURL1, SHANK3
GO:0001956	positive regulation of neurotransmitter secretion	3	0.0149239	0.192684	STX1B, STX1A, SNCA
GO:0021853	cerebral cortex GABAergic interneuron migration	3	0.0149239	0.192684	LHX6, DRD1, FEZF2
GO:0098967	exocytic insertion of neurotransmitter receptor to postsynaptic membrane	3	0.0149239	0.192684	STX1B, SNAP25, CPLX1
GO:0051965	positive regulation of synapse assembly	7	0.0162153	0.20673	LINGO2, BDNF, LRTM2, LRRTM1, SLITRK4, ASIC2, CBLN2
GO:0051592	response to calcium ion	7	0.0162153	0.20673	PCSK1, TRPV6, TNNT2, ITPKA, PENK, PTK2B, CALM3
GO:0007631	feeding behavior	5	0.0162786	0.20673	NEGR1, NPY1R, HTR2C, GPR83, MRAP2
GO:0010996	response to auditory stimulus	4	0.0172099	0.217291	ATP8A2, KCNC1, ATP1A2, KIAA0319
GO:0006661	phosphatidylinositol biosynthetic process	6	0.0172973	0.217291	CDS1, DGKE, INPP5F, PITPNM3, INPP5J, PIP5K1B
GO:0042493	response to drug	18	0.0178435	0.222948	EMX1, SLC12A5, GAD1, SLC1A2, GAD2, WFDC1, HTR2C, ADCY1, HTR2A, GRIN2A, FABP3, STAR, SST, CRH, PTK2B, DRD1, CCNO, SNCA
GO:0000381	regulation of alternative mRNA splicing, via spliceosome	7	0.0187234	0.232691	SRRM4, RBFOX1, RBFOX3, CELF3, CELF4, CELF5, RBM11
GO:0050804	modulation of synaptic transmission	7	0.0200716	0.240441	LRFN2, DGKE, RELN, PRKAR1B, BDNF, CACNA1B, DNM1
GO:0071880	adenylate cyclase-activating adrenergic receptor signaling pathway	4	0.0201553	0.240441	ADRB1, DRD1, ADRA1B, DRD5
GO:1901379	regulation of potassium ion transmembrane transport	4	0.0201553	0.240441	KCNIP2, KCNIP4, KCNAB1, KCNAB2
GO:0015804	neutral amino acid transport	4	0.0201553	0.240441	SLC6A17, SLC6A15, SLC7A10, SLC1A6
GO:0090102	cochlea development	5	0.0202881	0.240441	GABRB2, CALB1, GABRA5, PAX2, PVALB
GO:1902259	regulation of delayed rectifier potassium channel activity	3	0.0204404	0.240441	KCNS1, KCNS2, KCNAB1
GO:0042428	serotonin metabolic process	3	0.0204404	0.240441	GRIN2A, PDE1B, HTR1A
GO:0071286	cellular response to magnesium ion	3	0.0204404	0.240441	KCNA1, ANK3, RYR3
GO:0099590	neurotransmitter receptor internalization	3	0.0204404	0.240441	SNAP25, CACNG8, CACNG3
GO:0033603	positive regulation of dopamine secretion	3	0.0204404	0.240441	CHRNB2, SYT1, OPRK1
GO:0021762	substantia nigra development	6	0.0204851	0.240441	UCHL1, S100A1, CALM3, SYNGR3, INA, YWHAH
GO:0048268	clathrin coat assembly	4	0.0233601	0.267432	NSG2, CALY, SGIP1, SNAP91
GO:0060314	regulation of ryanodine-sensitive calcium-release channel activity	4	0.0233601	0.267432	JPH3, FKBP1B, CALM3, NOS1
GO:0015813	L-glutamate transport	4	0.0233601	0.267432	SLC1A2, SLC17A6, SLC17A7, SLC1A6
GO:2001222	regulation of neuron migration	4	0.0233601	0.267432	CAMK2B, RELN, CAMK2A, UNC5D
GO:0060997	dendritic spine morphogenesis	4	0.0233601	0.267432	PAK3, SHANK3, SHANK1, ZNF365
GO:0051930	regulation of sensory perception of pain	5	0.0248547	0.280399	OPRD1, OPRK1, VIP, TAC1, GRM1
GO:0007528	neuromuscular junction development	5	0.0248547	0.280399	CACNB1, UNC13C, UNC13A, CACNB4, ANK3
GO:1905606	regulation of presynapse assembly	5	0.0248547	0.280399	LRFN5, LRRTM1, SLITRK4, CBLN2, SNCA
GO:0050890	cognition	6	0.0259476	0.291304	CHRNB2, GRM5, CHRM1, HRH3, JAKMIP1, SLC8A2
GO:0099645	neurotransmitter receptor localization to postsynaptic specialization membrane	3	0.0266646	0.291304	LGI1, NPTX1, CACNG3
GO:0023041	neuronal signal transduction	3	0.0266646	0.291304	RTN4R, OLFM1, KCNA1
GO:2000969	positive regulation of AMPA receptor activity	3	0.0266646	0.291304	RELN, CACNG3, SHANK3
GO:0051346	negative regulation of hydrolase activity	3	0.0266646	0.291304	CAMK2A, NOS1, PRKCZ
GO:0007212	dopamine receptor signaling pathway	4	0.0268241	0.291304	NSG2, CALY, DRD1, DRD5
GO:0032793	positive regulation of CREB transcription factor activity	4	0.0268241	0.291304	OPRD1, EPHA5, RELN, ADCY1
GO:0019229	regulation of vasoconstriction	4	0.0268241	0.291304	HTR1A, ATP1A2, ADRA1B, ASIC2
GO:0007417	central nervous system development	11	0.0271548	0.293525	EMX1, RELN, CNTN6, POU6F2, NPTX1, SERPINI1, TAGLN3, ASIC2, HPCAL4, KALRN, SH3GL2
GO:0003333	amino acid transmembrane transport	5	0.029993	0.322702	SLC32A1, SLC6A15, SLC7A14, SLC38A8, SLC7A10
GO:1903779	regulation of cardiac conduction	4	0.0305465	0.327143	ATP2B3, ATP2B2, ATP2B1, SLC8A2
GO:0007169	transmembrane receptor protein tyrosine kinase signaling pathway	10	0.0322438	0.338939	EPHB6, EPHA5, ALK, EPHA6, EPHA10, BDNF, EPHA8, STYK1, PTK2B, SAMD12
GO:0007154	cell communication	5	0.0327798	0.338939	GJD2, FRAS1, GJB6, ENPP5, SLC8A2
GO:0010975	regulation of neuron projection development	5	0.0327798	0.338939	SNAP25, NCS1, TBR1, SLC39A12, ZNF365
GO:0097553	calcium ion transmembrane import into cytosol	3	0.0335439	0.338939	GRIN2A, GRIN2B, GRIN1
GO:0019227	neuronal action potential propagation	3	0.0335439	0.338939	CACNB4, FKBP1B, SCN1B
GO:2000987	positive regulation of behavioral fear response	3	0.0335439	0.338939	PENK, CRH, CCK
GO:0015824	proline transport	3	0.0335439	0.338939	SLC6A7, SLC6A17, SLC6A15
GO:0098970	postsynaptic neurotransmitter receptor diffusion trapping	3	0.0335439	0.338939	CACNG8, CACNG3, SHISA6
GO:0010960	magnesium ion homeostasis	3	0.0335439	0.338939	CNNM1, KCNA1, ANK3
GO:0071314	cellular response to cocaine	3	0.0335439	0.338939	PPP1R1B, CRH, SLC1A2
GO:0060052	neurofilament cytoskeleton organization	3	0.0335439	0.338939	ATP8A2, NEFH, INA
GO:0048672	positive regulation of collateral sprouting	3	0.0335439	0.338939	BDNF, BCL11A, LPAR3
GO:0098712	L-glutamate import across plasma membrane	3	0.0335439	0.338939	SLC1A2, SLC1A6, GRM1
GO:0061003	positive regulation of dendritic spine morphogenesis	4	0.0345254	0.34585	CAMK2B, RELN, ITPKA, PAK3
GO:0055117	regulation of cardiac muscle contraction	4	0.0345254	0.34585	RYR2, CALM3, NOS1, ADRA1B
GO:0046777	protein autophosphorylation	12	0.038003	0.377432	CAMK2B, ALK, PRKCG, HIPK4, PAK1, EPHA8, CAMK4, CAMK2A, AAK1, MAP3K10, PTK2B, MAP3K9
GO:0018105	peptidyl-serine phosphorylation	12	0.038003	0.377432	PRKCG, HIPK4, PNCK, CAMKV, PRKCB, PLK2, CAMK4, CAMK2A, DCLK3, MAP3K10, PRKCZ, CAMK1G
GO:0035235	ionotropic glutamate receptor signaling pathway	4	0.0387584	0.380398	GRIN2A, PTK2B, GRIN2B, GRIN1
GO:0010881	regulation of cardiac muscle contraction by regulation of the release of sequestered calcium ion	4	0.0387584	0.380398	RYR2, FKBP1B, CALM3, ATP1A2
GO:0042220	response to cocaine	5	0.0387928	0.380398	CHRNB2, RGS4, GRM2, PTK2B, DRD5
GO:0045762	positive regulation of adenylate cyclase activity	3	0.0410285	0.395644	HPCA, AKAP5, DRD5
GO:0048671	negative regulation of collateral sprouting	3	0.0410285	0.395644	BCL11A, FGF13, FSTL4
GO:0060998	regulation of dendritic spine development	3	0.0410285	0.395644	CAMK2B, CPEB3, PPFIA2
GO:1904058	positive regulation of sensory perception of pain	3	0.0410285	0.395644	PRKAR1B, CCK, TAC1
GO:0048854	brain morphogenesis	4	0.0432422	0.414024	EMX1, SLC4A10, SHANK3, PAX2
GO:0030154	cell differentiation	32	0.0432908	0.414024	CPNE9, CAMK2B, DLX1, THRB, CPNE6, RASAL1, CPLX2, RXFP1, FSTL4, RIMS2, RIMS1, ACVR1C, SOHLH1, NEUROD6, PTK2B, SLIT2, RBM11, SYT4, SYT3, SRRM4, SYT2, UNC13A, EGFL6, SYT1, STYK1, NPAS4, NELL1, OSTN, VSTM2A, TRIM54, INA, NGEF
GO:0006865	amino acid transport	5	0.0453937	0.432357	SLC7A4, XK, SLC6A15, SLC7A14, SLC7A10
GO:0007186	G-protein coupled receptor signaling pathway	42	0.0459202	0.435586	CHRM2, OPRD1, CHRM3, VIPR1, GPR26, CHRM1, NPFFR1, RGS14, GPR68, GPR22, PTGER3, GPR63, GPR83, GPR61, ADRA1B, GRM1, RAPGEFL1, RGS4, GNG3, GRM4, OR2W3, GRM7, GPR150, RGS20, NTSR2, RGS7, GABBR2, GPR12, ATRNL1, HTR1A, PTH2R, CARTPT, HTR5A, ADCYAP1, GPR143, CCKBR, SST, CALM3, RGS7BP, VIP, LGR6, RAPGEF4
GO:0007601	visual perception	13	0.0475733	0.443611	CHRNB2, SLC4A10, POU6F2, CABP1, CACNA1F, PAX2, GJD2, RS1, RIMS1, GPR143, RBP4, PRPH2, CNGB1
GO:0006883	cellular sodium ion homeostasis	4	0.0479727	0.443611	TMPRSS3, ATP1A3, ATP1A2, ATP1B1
GO:0060999	positive regulation of dendritic spine development	4	0.0479727	0.443611	NEURL1, CPEB3, SHANK3, SHANK1
GO:0070509	calcium ion import	4	0.0479727	0.443611	CACNA1I, CACNA1B, CACNA1F, CACNA1E
GO:0045921	positive regulation of exocytosis	4	0.0479727	0.443611	RAB3A, VSNL1, NCS1, SNCA
GO:0043086	negative regulation of catalytic activity	9	0.0490637	0.443611	SH3RF2, PPP1R14C, GRM7, PPP1R1A, ANXA3, SCG5, CABP1, SLIT2, SNCB
GO:2000369	regulation of clathrin-dependent endocytosis	3	0.049071	0.443611	AAK1, SNAP91, SH3GL2
GO:0086009	membrane repolarization	3	0.049071	0.443611	KCNIP2, ATP1A2, ATP1B1
GO:0010248	establishment or maintenance of transmembrane electrochemical gradient	3	0.049071	0.443611	ATP1A3, ATP1A2, ATP1B1
GO:0050803	regulation of synapse structure or activity	3	0.049071	0.443611	SLC17A6, SLC17A7, DNM1
GO:0048681	negative regulation of axon regeneration	3	0.049071	0.443611	RTN4R, INPP5F, RTN4RL1
GO:0021952	central nervous system projection neuron axonogenesis	3	0.049071	0.443611	EPHB6, CHRNB2, SPTBN4
GO:0043547	positive regulation of GTPase activity	12	0.0492477	0.443611	RTN4R, RGS4, ADCYAP1, RGS14, RASGRF2, CHN1, RASGRF1, ADRB1, RAP1GAP, RAPGEFL1, RGS7, RAPGEF4
GO:0071320	cellular response to cAMP	6	0.0504586	0.451022	WNT10B, DMTN, STAR, PDE2A, PENK, HCN1
GO:0045860	positive regulation of protein kinase activity	6	0.0504586	0.451022	ADCYAP1, RELN, AGAP2, PTK2B, CARTPT, CAMKK1
GO:0016339	calcium-dependent cell-cell adhesion via plasma membrane cell adhesion molecules	5	0.0525815	0.468197	CDH22, CDH12, CDH9, CDH18, CDH8
GO:0050807	regulation of synapse organization	4	0.0529455	0.469639	SLITRK4, C1QL3, SHANK2, CDH8
GO:0009410	response to xenobiotic stimulus	14	0.0556326	0.491598	EMX1, PCSK1, SLC12A5, SLC1A2, GAD2, ADCY1, HTR2A, GRIN2A, SST, PTK2B, DRD1, CCNO, SHANK2, SNCA
GO:0007614	short-term memory	3	0.0576267	0.497861	NPAS4, BRINP1, CALB1
GO:0051693	actin filament capping	3	0.0576267	0.497861	SPTBN4, DMTN, SPTB
GO:0030431	sleep	3	0.0576267	0.497861	CACNA1I, GRIN2A, HTR2A
GO:0097120	receptor localization to synapse	3	0.0576267	0.497861	RELN, DLG2, LRRC7
GO:0042136	neurotransmitter biosynthetic process	3	0.0576267	0.497861	GAD1, GAD2, NOS1
GO:0010459	negative regulation of heart rate	3	0.0576267	0.497861	SPTBN4, FKBP1B, TAC1
GO:0002931	response to ischemia	6	0.0597751	0.514509	PANX2, UCHL1, CAMK2A, PTK2B, FAIM2, SLC8A2
GO:0016358	dendrite development	5	0.060351	0.515646	RELN, ACTL6B, MCF2, FEZF2, PAK3
GO:0009725	response to hormone	5	0.060351	0.515646	PTK2B, NOS1, TAC1, STEAP2, RERG
GO:0030182	neuron differentiation	11	0.0630809	0.531052	EMX1, WNT10B, NEUROD2, RTN1, MYT1L, NEUROD6, SNPH, NAP1L2, LHX6, ATP2B2, BHLHE22
GO:0000902	cell morphogenesis	7	0.0647193	0.531052	CDH22, CDH12, ITPR1, CDH9, CDH18, CDH8, CAP2
GO:0010752	regulation of cGMP-mediated signaling	2	0.0648962	0.531052	PDE2A, PTK2B
GO:0021633	optic nerve structural organization	2	0.0648962	0.531052	KCNA2, PAX2
GO:0033604	negative regulation of catecholamine secretion	2	0.0648962	0.531052	CHGA, SYT4
GO:1900451	positive regulation of glutamate receptor signaling pathway	2	0.0648962	0.531052	NECAB2, SHANK3
GO:0099526	presynapse to nucleus signaling pathway	2	0.0648962	0.531052	PCLO, BSN
GO:0006540	glutamate decarboxylation to succinate	2	0.0648962	0.531052	GAD1, GAD2
GO:0014062	regulation of serotonin secretion	2	0.0648962	0.531052	CRH, HTR1A
GO:0032812	positive regulation of epinephrine secretion	2	0.0648962	0.531052	CARTPT, VIP
GO:0046960	sensitization	2	0.0648962	0.531052	DRD1, DRD5
GO:0014048	regulation of glutamate secretion	2	0.0648962	0.531052	GRM2, SNCA
GO:0031115	negative regulation of microtubule polymerization	3	0.0666531	0.539727	STMN2, INPP5J, SNCA
GO:0095500	acetylcholine receptor signaling pathway	3	0.0666531	0.539727	CHRNB2, CHRM3, LY6H
GO:0071872	cellular response to epinephrine stimulus	3	0.0666531	0.539727	RYR2, STAR, SNCA
GO:0007205	protein kinase C-activating G-protein coupled receptor signaling pathway	4	0.0692652	0.555077	GRM5, DGKE, CHRM1, CCK
GO:0006812	cation transport	4	0.0692652	0.555077	PANX2, CALHM1, GRIN1, CNGB1
GO:0007422	peripheral nervous system development	4	0.0692652	0.555077	BDNF, SCN8A, SERPINI1, ASIC2
GO:0045664	regulation of neuron differentiation	4	0.0751526	0.597565	ALK, RELN, BDNF, YWHAH
GO:0051602	response to electrical stimulus	4	0.0751526	0.597565	RAB3A, GJB6, EEF1A2, KCNJ3
GO:0001964	startle response	3	0.0761098	0.597565	GRIN2A, KCNA1, PENK
GO:0001921	positive regulation of receptor recycling	3	0.0761098	0.597565	NSF, INPP5F, SNCA
GO:0071257	cellular response to electrical stimulus	3	0.0761098	0.597565	NEUROD2, HPCA, GRM1
GO:0030007	cellular potassium ion homeostasis	3	0.0761098	0.597565	ATP1A3, ATP1A2, ATP1B1
GO:0007265	Ras protein signal transduction	7	0.0770068	0.602572	PLK2, RASGRF2, RASGRF1, KSR2, RAPGEFL1, RERG, RAPGEF4
GO:0021549	cerebellum development	5	0.0775974	0.605155	PAK1, KCNC1, FAIM2, SCN5A, CDK5R2
GO:0007204	positive regulation of cytosolic calcium ion concentration	10	0.0810015	0.62735	ADCYAP1, GNG3, CCKBR, PTGER3, FKBP1B, PTK2B, LPAR3, HTR2A, ADRA1B, TAC1
GO:0046676	negative regulation of insulin secretion	4	0.0812531	0.62735	CHGA, ACVR1C, VSNL1, STXBP5L
GO:0043200	response to amino acid	4	0.0812531	0.62735	GLRA2, GLRA3, SST, SLC1A2
GO:0042417	dopamine metabolic process	3	0.0859588	0.657132	GRIN2A, DRD1, SNCB
GO:0007213	G-protein coupled acetylcholine receptor signaling pathway	3	0.0859588	0.657132	CHRM2, CHRM3, CHRM1
GO:0036376	sodium ion export from cell	3	0.0859588	0.657132	ATP1A3, ATP1A2, ATP1B1
GO:0051056	regulation of small GTPase mediated signal transduction	8	0.0893413	0.667119	RAP1GAP2, ARHGAP44, RASGRF2, MCF2, CHN1, KALRN, RAP1GAP, NGEF
GO:0033674	positive regulation of kinase activity	6	0.0931483	0.667119	EPHB6, EPHA5, ALK, EPHA6, EPHA10, EPHA8
GO:0007628	adult walking behavior	4	0.0940657	0.667119	SPTBN4, UCHL1, CACNB4, DRD1
GO:0042984	regulation of amyloid precursor protein biosynthetic process	2	0.0957499	0.667119	NECAB2, NECAB1
GO:0051054	positive regulation of DNA metabolic process	2	0.0957499	0.667119	NPM2, ANXA3
GO:0051612	negative regulation of serotonin uptake	2	0.0957499	0.667119	NOS1, SNCA
GO:0061789	dense core granule priming	2	0.0957499	0.667119	UNC13C, UNC13A
GO:0007412	axon target recognition	2	0.0957499	0.667119	UCHL1, STXBP1
GO:0099502	calcium-dependent activation of synaptic vesicle fusion	2	0.0957499	0.667119	PRRT2, SYT1
GO:0061364	apoptotic process involved in luteolysis	2	0.0957499	0.667119	SLIT3, SLIT2
GO:0007207	phospholipase C-activating G-protein coupled acetylcholine receptor signaling pathway	2	0.0957499	0.667119	CHRM2, CHRM1
GO:0086047	membrane depolarization during Purkinje myocyte cell action potential	2	0.0957499	0.667119	SCN5A, SCN1B
GO:0033693	neurofilament bundle assembly	2	0.0957499	0.667119	NEFM, NEFH
GO:0031914	negative regulation of synaptic plasticity	2	0.0957499	0.667119	UNC13C, RGS14
GO:1990089	response to nerve growth factor	2	0.0957499	0.667119	KCNC1, KCNC2
GO:0033685	negative regulation of luteinizing hormone secretion	2	0.0957499	0.667119	CRH, OPRK1
GO:0001661	conditioned taste aversion	2	0.0957499	0.667119	TBR1, DRD1
GO:0071386	cellular response to corticosterone stimulus	2	0.0957499	0.667119	NPAS4, ATP2B1
GO:1904071	presynaptic active zone assembly	2	0.0957499	0.667119	PCLO, BSN
GO:0035494	SNARE complex disassembly	2	0.0957499	0.667119	NSF, NAPB
GO:0007208	phospholipase C-activating serotonin receptor signaling pathway	2	0.0957499	0.667119	HTR2C, HTR2A
GO:2000854	positive regulation of corticosterone secretion	2	0.0957499	0.667119	CRH, TAC1
GO:1903860	negative regulation of dendrite extension	2	0.0957499	0.667119	BCL11A, OSTN
GO:0051284	positive regulation of sequestering of calcium ion	2	0.0957499	0.667119	RYR2, FKBP1B
GO:0010513	positive regulation of phosphatidylinositol biosynthetic process	2	0.0957499	0.667119	HTR2C, HTR2A
GO:0010763	positive regulation of fibroblast migration	3	0.0961639	0.667119	PAK1, DMTN, PAK3
GO:0003407	neural retina development	3	0.0961639	0.667119	SLC17A7, ATP2B2, ATP2B1
GO:0050848	regulation of calcium-mediated signaling	3	0.0961639	0.667119	GPR143, PTK2B, CALM3
GO:0021542	dentate gyrus development	3	0.0961639	0.667119	NEUROD6, DRD1, FEZF2
GO:0015671	oxygen transport	3	0.0961639	0.667119	NGB, IPCEF1, CYGB
GO:0014009	glial cell proliferation	3	0.0961639	0.667119	LGI4, PENK, PTK2B
GO:0051402	neuron apoptotic process	6	0.0973445	0.671302	DLX1, STXBP1, FAIM2, SCN2A, SNCB, SNCA
GO:0071300	cellular response to retinoic acid	6	0.0973445	0.671302	WNT10B, CYP26B1, BRINP1, PTK2B, ATP1A3, PAX2
