# Supplementary material for: Integrated molecular and multiparametric MRI mapping of high-grade glioma identifies regional biologic signatures
Source: Nat Commun. 2023 Sep 28;14:6066. doi: 10.1038/s41467-023-41559-1 (PMC10539500; doi:10.1038/s41467-023-41559-1)
Supplement: Supplementary file 9 — Supplementary Data 5 [file 41467_2023_41559_MOESM9_ESM.xlsx]

## Sheet: Data Dictionary
Term	Definition
All	both NE and CE samples combined
NE	NE only
CE	CE only
Corr.	Pearsons correlation on the raw data between imaging feature and Garofano signature. 1= perfect correlation so the closer to 1 the more the variables are associated
All Pval	t-test with no correction, for correlation
All MEM R2	mixed effect model coefficient of discremination which describes how well a model fits the data. 1= a perfect model so closer to one is better at representing the data
All MEM Est.	The slope of the MEM model. The larger the slope in the positive or negative direction the greater impact the Garofano signature has on the imaging feature
All MEM SE	The standard error for the slope- the larger the error the greater range the slope could occupy

## Sheet: Data
GPM
	All Corr.	All Pval	All MEM R2	All MEM Est.	All MEM SE	CE Corr.	CE Pval	CE MEM R2	CE MEM Est.	CE MEM SE	NE Corr.	NE Pval	NE MEM R2	NE MEM Est.	NE MEM SE
T2	-0.0105352	0.91929	0.54939	-0.0368727	0.110035	-0.0403035	0.763886	0.529146	-0.112456	0.145103	-0.0263539	0.876956	0.699854	0.0268335	0.181885
RCBV	-0.211074	0.0400479	0.77215	0.0713754	0.101603	-0.181826	0.171933	0.236937	-0.0330532	0.146147	-0.243391	0.146611	0.952884	0.034853	0.0944601
STDRCBV	-0.142051	0.169695	0.267015	-0.0574999	0.117077	-0.103977	0.437315	0.193973	-0.0351988	0.147878	-0.207572	0.217667	0.78998	0.0194238	0.166443
MD	0.0135228	0.896515	0.350064	0.0497701	0.115132	-0.00141868	0.991567	0.275108	0.0210009	0.148206	-0.0131484	0.938435	0.0985306	-0.0126003	0.173591
FA	0.0308747	0.766454	0.555559	-0.0070002	0.109441	0.0670233	0.617156	0.595762	0.0059345	0.137711	0.0153478	0.928162	0.349691	0.0310543	0.182407
SPGRC	0.176957	0.0862544	0.411885	0.127873	0.116752	0.153848	0.248892	0.236555	0.0899163	0.149821	0.18986	0.260373	0.49405	0.178305	0.17763
EPI	0.0283775	0.784866	0.532114	0.158332	0.115889	-0.0381827	0.775978	0.680586	-0.0355803	0.134161	0.17497	0.3003	0.0651395	0.177289	0.167968
NEU
	All Corr.	All Pval	All MEM R2	All MEM Est.	All MEM SE	CE Corr.	CE Pval	CE MEM R2	CE MEM Est.	CE MEM SE	NE Corr.	NE Pval	NE MEM R2	NE MEM Est.	NE MEM SE
T2	-0.314859	0.00188559	0.507787	-0.201274	0.100361	-0.257434	0.0510691	0.509126	-0.151486	0.140859	-0.188751	0.263219	0.723979	-0.224161	0.170807
RCBV	0.282564	0.00553009	0.74507	0.0835967	0.0943027	0.278422	0.0343209	0.243743	0.217508	0.138869	0.264511	0.113637	0.953023	-0.0412361	0.0825999
STDRCBV	0.146148	0.157591	0.27509	0.118074	0.111336	0.14776	0.268337	0.212372	0.13903	0.144333	0.155277	0.358787	0.795733	-0.0653931	0.155918
MD	-0.0719475	0.488389	0.347806	0.000235583	0.109144	-0.0126648	0.924826	0.283546	0.0585962	0.145221	0.0870825	0.608303	0.095188	0.0864395	0.173087
FA	0.150518	0.145404	0.543904	0.0769744	0.101735	0.156634	0.240322	0.594379	0.0237367	0.13472	-0.0998022	0.556729	0.334972	-0.0684477	0.181612
SPGRC	-0.209715	0.0413771	0.456278	-0.21591	0.108924	-0.081451	0.543307	0.273947	-0.0791285	0.148872	0.0272247	0.872923	0.499823	0.0239491	0.179476
EPI	-0.239968	0.0191659	0.490845	-0.199263	0.106996	-0.167773	0.208084	0.701309	-0.17969	0.129167	-0.240555	0.151523	0.0563498	-0.240555	0.164067
PPR
	All Corr.	All Pval	All MEM R2	All MEM Est.	All MEM SE	CE Corr.	CE Pval	CE MEM R2	CE MEM Est.	CE MEM SE	NE Corr.	NE Pval	NE MEM R2	NE MEM Est.	NE MEM SE
T2	0.057746	0.578312	0.547978	0.0927525	0.102163	0.0116992	0.930543	0.526998	0.112564	0.125631	-0.22411	0.182383	0.68135	-0.0116664	0.150423
RCBV	0.0657945	0.526419	0.768446	0.10232	0.0907614	0.325619	0.0126227	0.238734	0.251333	0.130799	-0.057945	0.733363	0.952661	0.0531066	0.0629507
STDRCBV	0.210886	0.0402296	0.310411	0.19933	0.113588	0.300309	0.0219955	0.199994	0.267543	0.133056	0.143736	0.396034	0.806704	0.169312	0.124663
MD	0.156894	0.128917	0.342591	0.111287	0.110665	0.114793	0.390867	0.262629	0.0758264	0.135563	-0.0378393	0.824044	0.0696743	-0.0169025	0.17241
FA	-0.026737	0.797028	0.55385	0.00512826	0.101852	-0.0140527	0.916616	0.600199	0.0261793	0.117561	0.279121	0.0943293	0.248437	0.249367	0.1676
SPGRC	0.2972	0.00344687	0.383901	0.22291	0.109854	0.0815084	0.543022	0.270593	0.13155	0.138878	0.190393	0.259012	0.504846	-0.0279924	0.163116
EPI	0.260276	0.0108549	0.480583	0.16913	0.108413	0.170544	0.200562	0.675408	0.0767235	0.112723	0.288916	0.0828664	0.0813425	0.288916	0.161822
MTC
	All Corr.	All Pval	All MEM R2	All MEM Est.	All MEM SE	CE Corr.	CE Pval	CE MEM R2	CE MEM Est.	CE MEM SE	NE Corr.	NE Pval	NE MEM R2	NE MEM Est.	NE MEM SE
T2	0.261578	0.0104508	0.533481	0.192511	0.0985623	0.321761	0.0137778	0.477771	0.151622	0.130488	0.209779	0.212706	0.762827	0.302042	0.1506
RCBV	-0.162053	0.116653	0.760788	-0.111658	0.0881413	-0.277391	0.0350203	0.30859	-0.283719	0.134412	-0.0699757	0.680676	0.950004	0.00843079	0.0708559
STDRCBV	-0.183315	0.0753747	0.271304	-0.12515	0.112608	-0.225287	0.0890701	0.251251	-0.243439	0.138945	-0.119247	0.482075	0.781235	0.0437395	0.141241
MD	0.105478	0.309011	0.342836	0.0200535	0.109482	0.126764	0.343017	0.277636	-0.0224686	0.140222	0.0831419	0.624684	0.134738	0.099265	0.177671
FA	-0.143025	0.166757	0.548768	-0.0603034	0.099342	-0.232452	0.0791052	0.590109	-0.0180112	0.122027	0.0135705	0.936463	0.336658	-0.000467272	0.181594
SPGRC	0.0908655	0.381173	0.433941	0.125579	0.109582	0.244822	0.0639944	0.25248	0.229127	0.139691	-0.126951	0.454011	0.496544	-0.0967037	0.173187
EPI	0.0927322	0.371427	0.49129	0.0715366	0.107124	0.23424	0.0767614	0.699889	0.206159	0.113045	-0.271717	0.103773	0.0719267	-0.271717	0.162671
