# Supplementary material for: Integrated molecular and multiparametric MRI mapping of high-grade glioma identifies regional biologic signatures
Source: Nat Commun. 2023 Sep 28;14:6066. doi: 10.1038/s41467-023-41559-1 (PMC10539500; doi:10.1038/s41467-023-41559-1)
Supplement: Supplementary file 10 — Supplementary Data 6 [file 41467_2023_41559_MOESM10_ESM.xlsx]

## Sheet: Data Dictionary
Term	Definition
All	both NE and CE samples combined
NE	NE only
CE	CE only
Corr.	Pearsons correlation on the raw data between imaging feature and Garofano signature. 1= perfect correlation so the closer to 1 the more the variables are associated
All Pval	t-test with no correction, for correlation
All MEM R2	mixed effect model coefficient of discremination which describes how well a model fits the data. 1= a perfect model so closer to one is better at representing the data
All MEM Est.	The slope of the MEM model. The larger the slope in the positive or negative direction the greater impact the Garofano signature has on the imaging feature
All MEM SE	The standard error for the slope- the larger the error the greater range the slope could occupy

## Sheet: Data
GPM
	All Corr.	All Pval	All MEM R2	All MEM Est.	All MEM SE	CE Corr.	CE Pval	CE MEM R2	CE MEM Est.	CE MEM SE	NE Corr.	NE Pval	NE MEM R2	NE MEM Est.	NE MEM SE
K2	-0.0718993	0.542684	0.431103	-0.0808496	0.145132	-0.0157467	0.915402	0.805276	-0.0509015	0.155289	-0.33168	0.0978621	0.492046	-0.367474	0.204345
MTT	0.0494618	0.675582	0.32833	0.0817609	0.154046	-0.0700373	0.636196	0.339274	0.0207121	0.202543	0.180907	0.376474	0.858985	-0.0425771	0.175453
nK2	-0.00827405	0.944221	0.292015	0.123199	0.14773	-0.167565	0.254956	0.704789	-0.0067243	0.162848	0.390684	0.0484544	0.772666	0.435794	0.178933
nRCBF	-0.219685	0.0600168	0.929518	-0.0436068	0.0875743	-0.201465	0.169713	0.430814	-0.283066	0.202024	-0.218088	0.284488	0.973489	0.118451	0.085808
PSR	0.0591643	0.616565	0.16201	0.0639588	0.146028	-0.158801	0.281005	0.13709	-0.193254	0.192038	0.178911	0.381851	0.634451	0.0917278	0.21261
RCBF	0.143986	0.220982	0.695172	-0.00240031	0.137183	0.13125	0.373889	0.767161	-0.133958	0.163097	0.149528	0.465963	0.517664	0.211716	0.211205
RTTP	0.0533059	0.65194	0.288617	-0.027423	0.153151	-0.0769828	0.603017	0.319857	-0.245015	0.205111	0.192094	0.347158	0.723844	0.252611	0.201431
Tmax	0.268082	0.0209262	0.506889	0.28447	0.147336	0.161137	0.273897	0.453216	0.203874	0.198068	0.490995	0.0108655	0.890101	0.264747	0.163275
NEU
	All Corr.	All Pval	All MEM R2	All MEM Est.	All MEM SE	CE Corr.	CE Pval	CE MEM R2	CE MEM Est.	CE MEM SE	NE Corr.	NE Pval	NE MEM R2	NE MEM Est.	NE MEM SE
K2	0.176441	0.132637	0.422843	0.0547707	0.122152	0.103877	0.482294	0.805312	0.0506732	0.132045	0.56465	0.00265465	0.32375	0.511052	0.154178
MTT	0.037931	0.74832	0.320658	-0.0111757	0.1303	0.197991	0.17735	0.323553	0.0247981	0.172987	-0.00486528	0.981181	0.853009	0.00731118	0.177781
nK2	-0.00913596	0.938421	0.265991	-0.0382704	0.12477	0.287199	0.0477891	0.705436	0.173731	0.136628	-0.50908	0.0079056	0.698805	-0.435345	0.173952
nRCBF	0.28257	0.0147152	0.928425	0.0864069	0.0733066	-0.0289798	0.844981	0.413928	0.0543352	0.177015	0.336175	0.0931256	0.966308	-0.0336721	0.0945193
PSR	-0.0862289	0.465083	0.172521	-0.100445	0.124508	0.00582833	0.968639	0.135925	-0.0302991	0.168676	0.0545512	0.79126	0.661	-0.000340706	0.211602
RCBF	-0.162965	0.165348	0.698562	0.0213227	0.115191	-0.306737	0.0339615	0.740892	-0.0345727	0.140607	0.172163	0.400351	0.430037	0.0688224	0.203591
RTTP	-0.0848941	0.472046	0.27593	-0.0652236	0.128771	0.0563508	0.703633	0.217064	0.0624	0.173295	-0.16668	0.415748	0.759376	-0.280765	0.199841
Tmax	-0.221318	0.0580906	0.49832	-0.169152	0.125789	-0.0362558	0.80673	0.444675	-0.0203399	0.171776	-0.357776	0.0727298	0.907784	-0.223802	0.163368
PPR
	All Corr.	All Pval	All MEM R2	All MEM Est.	All MEM SE	CE Corr.	CE Pval	CE MEM R2	CE MEM Est.	CE MEM SE	NE Corr.	NE Pval	NE MEM R2	NE MEM Est.	NE MEM SE
K2	0.181002	0.122756	0.420389	0.119158	0.130634	0.293777	0.0426974	0.804993	-0.00710564	0.12059	-0.0158996	0.938552	0.380627	-0.0225156	0.208504
MTT	0.116811	0.32162	0.311922	0.132567	0.143944	0.0934639	0.527483	0.3338	0.125029	0.178833	0.0221585	0.914438	0.852883	-0.0732053	0.126567
nK2	-0.0227995	0.847104	0.291223	0.113558	0.14088	-0.247133	0.0903724	0.701524	-0.194043	0.127395	0.277874	0.169303	0.662343	0.121077	0.166169
nRCBF	-0.111392	0.344728	0.944704	0.175572	0.0609701	0.0519308	0.725933	0.45517	0.216432	0.176168	-0.0774358	0.706922	0.978501	0.121747	0.0468168
PSR	0.192956	0.0995314	0.162387	0.215533	0.14377	0.163097	0.268027	0.106875	0.160916	0.183369	0.0492509	0.811164	0.636246	-0.0304969	0.182629
RCBF	0.117389	0.319213	0.7497	0.299436	0.105028	0.0598293	0.686253	0.753954	0.130758	0.12833	0.209574	0.30417	0.649988	0.36371	0.177361
RTTP	-0.00811375	0.9453	0.272847	0.00894393	0.14569	-0.107831	0.465688	0.192904	-0.0803185	0.185834	0.0242894	0.906244	0.734066	0.17902	0.163599
Tmax	-0.070073	0.553008	0.512555	-0.0714135	0.132963	-0.242568	0.096678	0.429243	-0.19312	0.170579	-0.218482	0.283597	0.918859	-0.145297	0.105789
MTC
	All Corr.	All Pval	All MEM R2	All MEM Est.	All MEM SE	CE Corr.	CE Pval	CE MEM R2	CE MEM Est.	CE MEM SE	NE Corr.	NE Pval	NE MEM R2	NE MEM Est.	NE MEM SE
K2	0.185518	0.113539	0.468045	0.244584	0.141149	0.283062	0.051237	0.79501	0.12939	0.131112	-0.255511	0.207736	0.306186	-0.225953	0.246892
MTT	-0.031925	0.787143	0.317344	-0.0534755	0.155566	-0.119697	0.417741	0.324684	-0.0473418	0.185459	0.124279	0.545253	0.849044	-0.0075371	0.179808
nK2	0.0998193	0.397455	0.267464	-0.0197633	0.150484	0.0975564	0.509478	0.717575	-0.115092	0.139274	0.0156039	0.939693	0.685048	0.0618613	0.217537
nRCBF	-0.046957	0.69116	0.930729	0.0164227	0.0766668	0.000327166	0.998239	0.404226	0.0283349	0.187909	-0.0557643	0.786722	0.964267	0.0395089	0.0876902
PSR	0.250145	0.0315953	0.157375	0.265629	0.144635	0.386941	0.00659034	0.200011	0.443628	0.164273	0.0420698	0.838311	0.643366	0.0517269	0.236379
RCBF	0.138523	0.239187	0.693265	0.104154	0.1271	0.165825	0.259995	0.754751	0.143803	0.13941	0.0245189	0.905362	0.464655	0.128506	0.245306
RTTP	0.0560491	0.635274	0.28418	0.0782683	0.155302	-0.0287325	0.846288	0.254181	0.093988	0.189392	0.183048	0.370756	0.70208	0.2335	0.221495
Tmax	-0.060419	0.609097	0.513017	-0.0418977	0.1478	-0.116923	0.428691	0.441795	-0.0168438	0.181567	-0.0168831	0.934759	0.914565	0.0328585	0.160328
