# Supplementary material for: Integrated molecular and multiparametric MRI mapping of high-grade glioma identifies regional biologic signatures
Source: Nat Commun. 2023 Sep 28;14:6066. doi: 10.1038/s41467-023-41559-1 (PMC10539500; doi:10.1038/s41467-023-41559-1)
Supplement: Supplementary file 11 — Supplementary Data 7 [file 41467_2023_41559_MOESM11_ESM.xlsx]

## Sheet: Sheet1
Figures	sample size
Figure 1C	253
Figure 2A	40
Figure 2C	86
Figure 2D	89
Figure 3A	255
Figure 4A	154
Figure 5C	221
Figure 5D	74
Figure 7C	102
Figure 7D	94
Figure 7F	51
Figure 8A	74
Figure 8B	74
Figure 8C	74
Figure 8D	26
Figure 8E	26
Figure S3A	221
Figure S3B	89
Figure S3C	160
Figure S3D	86
Figure S3E	157
Figure S4	378
Figure S4	292
Figure S4	94
Figure S5A	221
Figure S5B	134
Figure S5C	74
Figure S5D	134
Figure S5E	74
Figure S8B	704
Figure S8C	466
Figure S8D	94
Figure S8G	78
Figure S10A	74
Figure S10B	74
Figure S11	74
Figure S12A	95
Figure S12C	95
Figure S12D	95
Figure S12F	95
Figure S12G	95
Figure S13A	95
Figure S13B	95
Figure S13C	58
Figure S13D	58
Figure S14A	74
Figure S14B	74
Figure S15	74
Figure S16A	74
Figure S16B	74
Figure S16C	48
Figure S16D	48
Figure S16E	74
Figure S16F	74
Figure S16G	48
Figure S16H	48
Figure S17A	48
Figure S17B	48
Figure S17C	26
Figure S17D	26
Figure S17E	74
Figure S17F	48
Figure S17G	48
