# Supplementary material for: Integrated molecular and multiparametric MRI mapping of high-grade glioma identifies regional biologic signatures
Source: Nat Commun. 2023 Sep 28;14:6066. doi: 10.1038/s41467-023-41559-1 (PMC10539500; doi:10.1038/s41467-023-41559-1)
Supplement: Supplementary file 12 — Source Data [file 41467_2023_41559_MOESM12_ESM.xlsx]

## Sheet: Figure 1C
CE.IDH.wt	NE.IDH.wt	CE.IDH.mut	NE.IDH.mut	IDH.wt	IDH.mut
0.16	0.16	0.34	0.19	0.16	0.19
0.16	0.18	0.35	0.31	0.16	0.31
0.17	0.19	0.35	0.32	0.16	0.32
0.17	0.19	0.36	0.33	0.17	0.33
0.17	0.19	0.36	0.43	0.17	0.34
0.19	0.19	0.36	0.53	0.17	0.35
0.19	0.19	0.44	0.55	0.18	0.35
0.19	0.19	0.47	0.57	0.19	0.36
0.19	0.19	0.52	0.59	0.19	0.36
0.19	0.21	0.55	0.59	0.19	0.36
0.19	0.21	0.57	0.59	0.19	0.43
0.19	0.21	0.6	0.59	0.19	0.44
0.2	0.21	0.6	0.6	0.19	0.47
0.24	0.23	0.65	0.6	0.19	0.52
0.24	0.23	0.69	0.65	0.19	0.53
0.25	0.24	0.69	0.68	0.19	0.55
0.25	0.24	0.72	0.68	0.19	0.55
0.28	0.25	0.74	0.84	0.19	0.57
0.28	0.25	0.78	0.9	0.19	0.57
0.29	0.25	0.8		0.19	0.59
0.29	0.28	0.92		0.19	0.59
0.29	0.28			0.2	0.59
0.3	0.3			0.21	0.59
0.3	0.3			0.21	0.6
0.3	0.3			0.21	0.6
0.3	0.3			0.21	0.6
0.3	0.3			0.21	0.6
0.3	0.3			0.23	0.63
0.3	0.31			0.23	0.65
0.32	0.31			0.24	0.65
0.32	0.31			0.24	0.68
0.32	0.31			0.24	0.68
0.32	0.32			0.24	0.69
0.34	0.33			0.25	0.69
0.34	0.35			0.25	0.72
0.34	0.36			0.25	0.74
0.34	0.37			0.25	0.74
0.35	0.38			0.25	0.78
0.36	0.39			0.28	0.8
0.36	0.43			0.28	0.84
0.37	0.43			0.28	0.9
0.37	0.43			0.28	0.92
0.38	0.44			0.29
0.4	0.45			0.29
0.4	0.51			0.29
0.4	0.54			0.29
0.4	0.54			0.3
0.42	0.55			0.3
0.42	0.55			0.3
0.44	0.55			0.3
0.44	0.55			0.3
0.44	0.56			0.3
0.45	0.57			0.3
0.45	0.57			0.3
0.46	0.58			0.3
0.47	0.58			0.3
0.48	0.58			0.3
0.52	0.58			0.3
0.54	0.59			0.3
0.55	0.6			0.31
0.55	0.6			0.31
0.55	0.61			0.31
0.55	0.61			0.31
0.56	0.62			0.32
0.56	0.62			0.32
0.57	0.64			0.32
0.57	0.64			0.32
0.57	0.64			0.32
0.57	0.65			0.33
0.57	0.65			0.34
0.57	0.65			0.34
0.58	0.65			0.34
0.58	0.65			0.34
0.58	0.66			0.34
0.58	0.66			0.35
0.59	0.67			0.35
0.59	0.68			0.36
0.6	0.68			0.36
0.6	0.69			0.36
0.6	0.7			0.36
0.6	0.7			0.37
0.61	0.7			0.37
0.61	0.73			0.37
0.61	0.79			0.38
0.61	0.82			0.38
0.62	0.84			0.39
0.62	0.84			0.4
0.62	0.86			0.4
0.63	0.88			0.4
0.63	0.9			0.4
0.63				0.42
0.63				0.42
0.64				0.43
0.64				0.43
0.64				0.43
0.64				0.44
0.65				0.44
0.65				0.44
0.65				0.44
0.66				0.45
0.67				0.45
0.67				0.45
0.67				0.46
0.67				0.47
0.68				0.48
0.68				0.51
0.68				0.52
0.68				0.53
0.69				0.54
0.69				0.54
0.69				0.54
0.71				0.55
0.71				0.55
0.71				0.55
0.72				0.55
0.72				0.55
0.72				0.55
0.73				0.55
0.73				0.55
0.73				0.56
0.73				0.56
0.74				0.56
0.74				0.57
0.74				0.57
0.74				0.57
0.74				0.57
0.75				0.57
0.75				0.57
0.75				0.57
0.76				0.57
0.78				0.58
0.78				0.58
0.78				0.58
0.78				0.58
0.79				0.58
0.79				0.58
0.79				0.58
0.8				0.58
0.8				0.58
0.8				0.59
0.8				0.59
0.81				0.59
0.81				0.6
0.82				0.6
0.82				0.6
0.82				0.6
0.82				0.6
0.82				0.6
0.83				0.6
0.83				0.61
0.83				0.61
0.85				0.61
0.85				0.61
0.85				0.61
0.87				0.61
0.88				0.62
0.88				0.62
0.89				0.62
0.89				0.62
0.9				0.62
0.9				0.63
0.9				0.63
0.91				0.63
				0.63
				0.64
				0.64
				0.64
				0.64
				0.64
				0.64
				0.64
				0.65
				0.65
				0.65
				0.65
				0.65
				0.65
				0.65
				0.65
				0.66
				0.66
				0.66
				0.67
				0.67
				0.67
				0.67
				0.67
				0.68
				0.68
				0.68
				0.68
				0.68
				0.68
				0.69
				0.69
				0.69
				0.69
				0.7
				0.7
				0.7
				0.71
				0.71
				0.71
				0.72
				0.72
				0.72
				0.73
				0.73
				0.73
				0.73
				0.73
				0.74
				0.74
				0.74
				0.74
				0.74
				0.75
				0.75
				0.75
				0.76
				0.78
				0.78
				0.78
				0.78
				0.79
				0.79
				0.79
				0.79
				0.8
				0.8
				0.8
				0.8
				0.81
				0.81
				0.82
				0.82
				0.82
				0.82
				0.82
				0.82
				0.83
				0.83
				0.83
				0.84
				0.84
				0.85
				0.85
				0.85
				0.86
				0.87
				0.88
				0.88
				0.88
				0.89
				0.89
				0.9
				0.9
				0.9
				0.9
				0.91

## Sheet: Figure 2A
Sample_ID	Truncal	Shared	Private
G99	0.748365	0.148134	0.103501
G06	0.741379	0	0.258621
B217	0.714286	0	0.285714
P207	0.592593	0	0.407407
P158	0.530303	0.325758	0.143939
P163	0.361963	0.319018	0.319018
G33	0.338462	0	0.661538
G93	0.200893	0.595982	0.203125
G92	0.142857	0.404762	0.452381
G74	0.101449	0.333333	0.565217
G43	0.096	0.4	0.504
Total	0.601748	0.217478	0.180774
CE specific	0.721946	0.146662	0.131392
NE specific	0.368741	0.216995	0.414264

## Sheet: Figure 2C
Sample_ID	Patient_ID	IDH.mutation.status	MRI.contrast.enhancing.annotation	T2.Raw_Mean
BNI_203_376089_H1	BNI_203	IDH WT	NE	-0.84802
BNI_204_375542_F2	BNI_204	IDH WT	NE	0.28903
BNI_204_375612_G2	BNI_204	IDH WT	NE	1.0168
BNI_204_375998_D2	BNI_204	IDH WT	NE	0.951364
BNI_206_375784_H2	BNI_206	IDH WT	NE	0.546318
EB_Patient_11	EBPatient11	IDH WT	NE	-0.977475
G23D	GLIO-23_2	IDH WT	NE	-0.417305
G29C	GLIO-29	IDH WT	NE	-0.208505
G29G	GLIO-29	IDH WT	NE	-0.251235
G33C	GLIO-33	IDH MUT	NE	4.86443
G33G	GLIO-33	IDH MUT	NE	2.41885
G35D	GLIO-35	IDH WT	NE	1.17938
G35E	GLIO-35	IDH WT	NE	0.861626
G40I	GLIO-40	IDH WT	NE	0.562491
G40M	GLIO-40	IDH WT	NE	-0.297659
G43C	GLIO-43	IDH MUT	NE	-0.0985
G43I	GLIO-43	IDH MUT	NE	0.375465
G43P	GLIO-43	IDH MUT	NE	0.117349
G43R	GLIO-43	IDH MUT	NE	1.72169
G45B	GLIO-45	IDH WT	NE	0.283532
G52B	GLIO-52	IDH WT	NE	1.16347
G52C	GLIO-52	IDH WT	NE	1.56814
G53B	GLIO-53	IDH WT	NE	-0.178288
G53C	GLIO-53	IDH WT	NE	-0.500065
G53D	GLIO-53	IDH WT	NE	0.0698
G53F	GLIO-53	IDH WT	NE	0.0601
G53I	GLIO-53	IDH WT	NE	0.014
G53J	GLIO-53	IDH WT	NE	0.700715
G53K	GLIO-53	IDH WT	NE	0.308453
G59B	GLIO-59	IDH WT	NE	2.33877
G59D	GLIO-59	IDH WT	NE	1.0132
G5C	GLIO-5	IDH WT	NE	0.754686
G69B	GLIO-69	IDH WT	NE	0.299796
G69E	GLIO-69	IDH WT	NE	-0.164353
G6F	GLIO-6	IDH MUT	NE	1.26517
G6H	GLIO-6	IDH MUT	NE	-0.584085
G74E	GLIO-74	IDH MUT	NE	1.99593
G74H	GLIO-74	IDH MUT	NE	0.973174
G76B	GLIO-76	IDH WT	NE	-0.0771
G76F	GLIO-76	IDH WT	NE	1.81021
G76H	GLIO-76	IDH WT	NE	0.835055
G85C	GLIO-85	IDH WT	NE	0.307561
G85D	GLIO-85	IDH WT	NE	-0.038
G85G	GLIO-85	IDH WT	NE	0.111813
G85I	GLIO-85	IDH WT	NE	0.583531
G87A	GLIO-87	IDH WT	NE	-0.603974
G87J	GLIO-87	IDH WT	NE	0.191894
G8G	GLIO-8	IDH WT	NE	-0.451921
G8I	GLIO-8	IDH WT	NE	-0.887445
G92G	GLIO-92	IDH MUT	NE	2.12307
G92M	GLIO-92	IDH MUT	NE	2.02092
G93E	GLIO-93	IDH MUT	NE	1.18263
G93F	GLIO-93	IDH MUT	NE	2.28024
G93G	GLIO-93	IDH MUT	NE	0.510464
G95E	GLIO-95	IDH WT	NE	0.191696
G95F	GLIO-95	IDH WT	NE	1.02276
G95I	GLIO-95	IDH WT	NE	-0.655292
M24C	GLIO-28	IDH WT	NE	0.704755
M24E	GLIO-28	IDH WT	NE	-0.0393
M95F	GLIO-42_2	IDH WT	NE	0.119795
M95L	GLIO-42_2	IDH WT	NE	0.563447
M95M	GLIO-42_2	IDH WT	NE	-0.00674
P129_375688	P129	IDH WT	NE	0.224488
P129_375970	P129	IDH WT	NE	-0.501775
P129_375973	P129	IDH WT	NE	0.261394
P129_376050	P129	IDH WT	NE	0.578774
P129_376085	P129	IDH WT	NE	0.171312
P129_376165	P129	IDH WT	NE	0.0855
P129_376176	P129	IDH WT	NE	0.212215
P129_376322	P129	IDH WT	NE	0.701747
P152_387930	P152	IDH WT	NE	-0.251418
P152_387942	P152	IDH WT	NE	0.185041
P158_375281	P158	IDH MUT	NE	0.0422
P182_111948	P182	IDH WT	NE	0.753045
P184_285527	P184	IDH WT	NE	0.374272
P190_359287	P190	IDH WT	NE	-0.14068
P190_359313	P190	IDH WT	NE	0.776614
P190_359388	P190	IDH WT	NE	0.171719
P191_41114	P191	IDH WT	NE	-0.59086
P191_41133	P191	IDH WT	NE	-0.107314
P207_375794	P207	IDH MUT	NE	0.974638
P5_Tumor_1	PT5	IDH WT	NE	0.285824
P5_Tumor_3	PT5	IDH WT	NE	-0.365897
P8_Tumor_4	PT8	IDH WT	NE	-0.437579
P8_Tumor_5	PT8	IDH WT	NE	-0.329484
VBr_Pt_SC7__BAT	VBrPtSC7(BAT)	IDH WT	NE	0.31141
G8A	GLIO-8	IDH WT	NE	-0.78674

## Sheet: Figure 2D
Sample_ID	Patient_ID	IDH.mutation.status	MRI.contrast.enhancing.annotation	EPI.Raw_Mean
BNI_203_376089_H1	BNI_203	IDH WT	NE	-0.0791
BNI_204_375542_F2	BNI_204	IDH WT	NE	0.272969
BNI_204_375612_G2	BNI_204	IDH WT	NE	0.544484
BNI_204_375998_D2	BNI_204	IDH WT	NE	0.615226
BNI_206_375784_H2	BNI_206	IDH WT	NE	0.538154
EB_Patient_11	EBPatient11	IDH WT	NE	-0.171321
G23D	GLIO-23_2	IDH WT	NE	-0.188074
G29C	GLIO-29	IDH WT	NE	0.065
G29G	GLIO-29	IDH WT	NE	0.225844
G33C	GLIO-33	IDH MUT	NE	1.86233
G33G	GLIO-33	IDH MUT	NE	1.05198
G35D	GLIO-35	IDH WT	NE	2.26994
G35E	GLIO-35	IDH WT	NE	-0.247785
G38R	GLIO-38	IDH WT	NE	0.0987
G40I	GLIO-40	IDH WT	NE	0.455041
G40M	GLIO-40	IDH WT	NE	-0.43733
G43C	GLIO-43	IDH MUT	NE	0.116275
G43I	GLIO-43	IDH MUT	NE	0.257869
G43P	GLIO-43	IDH MUT	NE	0.831382
G43R	GLIO-43	IDH MUT	NE	0.638411
G45B	GLIO-45	IDH WT	NE	1.47992
G52B	GLIO-52	IDH WT	NE	-0.346196
G52C	GLIO-52	IDH WT	NE	-0.579381
G53B	GLIO-53	IDH WT	NE	0.34218
G53C	GLIO-53	IDH WT	NE	-0.158795
G53D	GLIO-53	IDH WT	NE	0.149488
G53I	GLIO-53	IDH WT	NE	0.582094
G53J	GLIO-53	IDH WT	NE	0.200147
G53K	GLIO-53	IDH WT	NE	0.145063
G59B	GLIO-59	IDH WT	NE	0.567945
G59D	GLIO-59	IDH WT	NE	0.845668
G5C	GLIO-5	IDH WT	NE	0.34627
G69B	GLIO-69	IDH WT	NE	0.152197
G69E	GLIO-69	IDH WT	NE	-1.20206
G6F	GLIO-6	IDH MUT	NE	-0.732172
G6H	GLIO-6	IDH MUT	NE	0.760296
G74E	GLIO-74	IDH MUT	NE	2.32236
G74H	GLIO-74	IDH MUT	NE	0.790827
G76B	GLIO-76	IDH WT	NE	0.449511
G76F	GLIO-76	IDH WT	NE	0.949717
G85C	GLIO-85	IDH WT	NE	0.626126
G85D	GLIO-85	IDH WT	NE	0.797106
G85G	GLIO-85	IDH WT	NE	0.29136
G85I	GLIO-85	IDH WT	NE	0.446142
G87A	GLIO-87	IDH WT	NE	0.233008
G87J	GLIO-87	IDH WT	NE	0.390926
G8G	GLIO-8	IDH WT	NE	0.422093
G8I	GLIO-8	IDH WT	NE	0.184475
G92G	GLIO-92	IDH MUT	NE	1.71774
G92M	GLIO-92	IDH MUT	NE	2.27795
G93E	GLIO-93	IDH MUT	NE	0.346107
G93F	GLIO-93	IDH MUT	NE	0.67701
G93G	GLIO-93	IDH MUT	NE	-0.21724
G95E	GLIO-95	IDH WT	NE	-0.424174
G95F	GLIO-95	IDH WT	NE	-0.404129
G95I	GLIO-95	IDH WT	NE	-0.0389
M24C	GLIO-28	IDH WT	NE	0.609544
M24E	GLIO-28	IDH WT	NE	-0.101358
M36F	GLIO-42	IDH WT	NE	1.25039
M36N	GLIO-42	IDH WT	NE	1.04349
M36P	GLIO-42	IDH WT	NE	-0.240266
M36R	GLIO-42	IDH WT	NE	0.408656
M95F	GLIO-42_2	IDH WT	NE	0.2982
M95L	GLIO-42_2	IDH WT	NE	0.246169
M95M	GLIO-42_2	IDH WT	NE	-0.375729
P059_112194	P059	IDH WT	NE	0.70176
P129_375688	P129	IDH WT	NE	-0.650447
P129_375970	P129	IDH WT	NE	0.489315
P129_375973	P129	IDH WT	NE	0.752721
P129_376050	P129	IDH WT	NE	-0.695929
P129_376085	P129	IDH WT	NE	0.0996
P129_376165	P129	IDH WT	NE	-0.214867
P129_376176	P129	IDH WT	NE	0.0517
P129_376322	P129	IDH WT	NE	-0.535472
P152_387930	P152	IDH WT	NE	1.26836
P152_387942	P152	IDH WT	NE	0.673707
P158_375281	P158	IDH MUT	NE	-0.181003
P182_111948	P182	IDH WT	NE	0.830488
P184_285527	P184	IDH WT	NE	0.213781
P190_359287	P190	IDH WT	NE	-0.132555
P190_359313	P190	IDH WT	NE	0.495474
P190_359388	P190	IDH WT	NE	0.437163
P191_41114	P191	IDH WT	NE	-0.134136
P191_41133	P191	IDH WT	NE	0.577938
P207_375794	P207	IDH MUT	NE	0.402372
P5_Tumor_1	PT5	IDH WT	NE	-0.382914
P5_Tumor_3	PT5	IDH WT	NE	-0.401187
P8_Tumor_4	PT8	IDH WT	NE	0.0821
P8_Tumor_5	PT8	IDH WT	NE	0.32708
VBr_Pt_SC7__BAT	VBrPtSC7(BAT)	IDH WT	NE	0.977096
G8A	GLIO-8	IDH WT	NE	0.147563

## Sheet: Figure 3A
Sample_ID	Truncal	Shared	Private
B218	0.935065	0.0519481	0.012987
G67	0.873874	0	0.126126
G29	0.833333	0.0606061	0.106061
P021	0.810127	0.0886076	0.101266
G22	0.782609	0	0.217391
G45	0.778846	0.125	0.0961538
P157	0.74026	0.103896	0.155844
B209	0.6625	0.2375	0.1
G12	0.656934	0.0364964	0.306569
B206	0.607843	0.176471	0.215686
G01	0.586957	0.195652	0.217391
G38	0.548611	0	0.451389
G85	0.537879	0.143939	0.318182
G40	0.518868	0.235849	0.245283
P184	0.477477	0.315315	0.207207
G44	0.466667	0.166667	0.366667
G35	0.4625	0.125	0.4125
G05	0.45122	0.268293	0.280488
G97	0.397351	0.311258	0.291391
P129	0.395604	0.252747	0.351648
P190	0.393617	0.382979	0.223404
G28	0.376712	0.369863	0.253425
P108	0.368932	0.194175	0.436893
P191	0.361111	0.259259	0.37963
PT8	0.340206	0.474227	0.185567
P152	0.320755	0.490566	0.188679
G37	0.308225	0	0.691775
G77	0.2723	0.375587	0.352113
G95	0.27044	0.18239	0.54717
G69	0.258065	0	0.741935
G03	0.207547	0.528302	0.264151
G52	0.166667	0.546296	0.287037
G59	0.165049	0.553398	0.281553
B204	0.118182	0.481818	0.4
G76	0.114286	0.180952	0.704762
G65	0.109375	0	0.890625
G53	0.0656371	0.53668	0.397683
P065	0.0631579	0.442105	0.494737
PT5	0.0609756	0.743902	0.195122
P059	0.0606061	0.393939	0.545455
G23	0.0517241	0.477011	0.471264
P182	0.0410959	0.849315	0.109589
G39	0.0363636	0.754545	0.209091
B203	0.0340909	0.465909	0.5
G08	0.029703	0.732673	0.237624
G87	0.00555556	0.644444	0.35
G42	0	0.573604	0.426396
G54	0	0.380952	0.619048
Total	0.348082	0.262678	0.38924
CE specific	0.378315	0.128643	0.493043
NE specific	0.161036	0.172297	0.666667

## Sheet: Figure 5C
Sample_ID	Patient_ID	IDH.mutation.status	MRI.contrast.enhancing.annotation	T2.Raw_Mean	RCBV.Raw_Mean	MD.Raw_Mean	FA.Raw_Mean	EPI.Raw_Mean	EGFR_cnv	EGFR_mut	CDKN2A_cnv
BNI_203_375619_C1	BNI_203	IDH WT	CE	1.24379	1.231	0.00111	0.0518	0.393783	1	0	0
BNI_203_375800_D1	BNI_203	IDH WT	CE	0.361063	1.87246	0.00103	0.110013	0.0288	1	0	0
BNI_203_375912_G1	BNI_203	IDH WT	CE	0.353497	2.91505	0.00124	0.095	-0.209502	1	0	0
BNI_203_375950_E1	BNI_203	IDH WT	CE	0.962047	1.36447	0.00123	0.0424	0.786703	1	0	0
BNI_203_376089_H1	BNI_203	IDH WT	NE	-0.84802	2.42145	0.000839	0.243758	-0.0791	1	0	0
BNI_203_376281_F1	BNI_203	IDH WT	CE	0.883237	5.28049	0.00126	0.115398	0.196732	0	0	0
BNI_203_376314_A1	BNI_203	IDH WT	CE	1.31001	0.587031	0.00167	0.0353	0.573388	1	0	0
BNI_204_375456_E2	BNI_204	IDH WT	CE	1.35143	2.12278	0.00109	0.177942	0.581214	1	0	0
BNI_204_375474_B2	BNI_204	IDH WT	CE	1.55943	2.18039	0.00135	0.0847	0.700857	1	0	0
BNI_204_375542_F2	BNI_204	IDH WT	NE	0.28903	2.99336	0.00145	0.174346	0.272969	1	0	0
BNI_204_375612_G2	BNI_204	IDH WT	NE	1.0168	1.14489	0.00129	0.154438	0.544484	1	0	0
BNI_204_375727_A2	BNI_204	IDH WT	CE	2.28549	1.44051	0.00119	0.0947	0.878181	1	0	0
BNI_204_375926_C2	BNI_204	IDH WT	CE	1.51196	0.90151	0.00137	0.140286	0.708	1	0	0
BNI_204_375998_D2	BNI_204	IDH WT	NE	0.951364	0.901914	0.00116	0.124241	0.615226	1	0	0
BNI_206_375547_A3	BNI_206	IDH WT	CE	1.34916	1.3727	0.00161	0.0384	0.592092	1	0	-2
BNI_206_375642_B3	BNI_206	IDH WT	CE	0.583642	4.46061	0.00138	0.114251	0.199297	1	0	-2
BNI_206_375784_H2	BNI_206	IDH WT	NE	0.546318	1.7678	0.00146	0.141899	0.538154	1	0	-2
BNI_209_4752_D3	BNI_209	IDH WT	CE	0.570544	3.20908	0.000885	0.1525	0.546585	1	0	-1
BNI_209_4766_C3	BNI_209	IDH WT	CE	0.570544	3.20908	0.000885	0.1525	0.546585	1	0	-1
BNI_209_5117_G3	BNI_209	IDH WT	CE	1.07215	1.73749	0.000935	0.13952	0.0312	1	0	-1
BNI_209_5370_H3	BNI_209	IDH WT	CE	1.75843	1.60784	0.00112	0.175483	0.41627	1	0	-1
BNI_209_5401_E3	BNI_209	IDH WT	CE	0.858417	2.2557	0.00127	0.0614	0.127869	1	0	-1
BNI_209_6245_A4	BNI_209	IDH WT	CE	0.594086	1.09378	0.000949	0.0592	0.492953	1	0	-1
BNI_217_358204_C4	BNI_217	IDH MUT	CE	0.91482	0.973056	0.00158	0.10217	-0.127373	1	0	0
BNI_217_358227_B4	BNI_217	IDH MUT	CE	0.91482	0.973056	0.00158	0.10217	-0.127373	1	0	0
BNI_218_358059_F4	BNI_218	IDH WT	CE	1.5724	3.51004	0.00145	0.0686	0.306853	1	0	-2
BNI_218_358330_D4	BNI_218	IDH WT	CE	0.00728	7.6863	0.000964	0.155132	-0.0946	1	0	-2
BNI_218_358350_E4	BNI_218	IDH WT	CE	1.3065	3.35836	0.00104	0.107702	0.188674	1	0	-2
EB_Patient_11	EBPatient11	IDH WT	NE	-0.977475	3.39519	0.000957	0.105185	-0.171321	1	0	-2
G12B	GLIO-12	IDH WT	CE	0.853771	0.516171	0.00155	0.118651	0.652768	0	0	-2
G12C	GLIO-12	IDH WT	CE	2.01388	0.266079	0.00231	0.0686	0.785216	0	0	-2
G12E	GLIO-12	IDH WT	CE	-0.0214	3.02352	0.000993	0.161983	0.302422	0	0	-2
G22B	GLIO-22	IDH WT	CE	2.11129	1.37825	0.00236	0.07	0.201965	1	0	0
G22C	GLIO-22	IDH WT	CE	0.881348	2.73999	0.00142	0.125068	-0.341717	1	0	0
G29C	GLIO-29	IDH WT	NE	-0.208505	2.31434	0.000661	0.308039	0.065	2	0	-2
G29G	GLIO-29	IDH WT	NE	-0.251235	1.99767	0.000859	0.230748	0.225844	2	0	-2
G29H	GLIO-29	IDH WT	CE	-0.118303	2.27125	0.000991	0.178457	0.464402	2	0	-2
G33C	GLIO-33	IDH MUT	NE	4.86443	0.851167	0.00179	0.0315	1.86233	0	0	0
G33G	GLIO-33	IDH MUT	NE	2.41885	1.34362	0.000851	0.535344	1.05198	0	0	0
G35C	GLIO-35	IDH WT	CE	0.887271	3.21925	0.00106	0.164463	0.999327	1	0	-1
G35D	GLIO-35	IDH WT	NE	1.17938	1.96978	0.00126	0.137472	2.26994	1	0	0
G35E	GLIO-35	IDH WT	NE	0.861626	2.01638	0.00103	0.138005	-0.247785	1	0	-1
G39A	GLIO-39	IDH WT	CE	0.22311	4.96617	0.00112	0.0678	0.381529	2	1	-1
G39B	GLIO-39	IDH WT	CE	0.22311	4.96617	0.00112	0.0678	0.381529	2	1	0
G39C	GLIO-39	IDH WT	CE	0.22311	4.96617	0.00112	0.0678	0.381529	2	1	0
G40A	GLIO-40	IDH WT	CE	1.24739	1.75836	0.00126	0.145292	2.51313	1	0	-2
G40D	GLIO-40	IDH WT	CE	1.84837	1.38768	0.00107	0.138049	1.35383	1	0	-2
G40E	GLIO-40	IDH WT	CE	1.06299	1.29858	0.000908	0.243267	0.660364	1	0	-2
G40I	GLIO-40	IDH WT	NE	0.562491	1.10195	0.000804	0.285954	0.455041	1	0	-2
G40K	GLIO-40	IDH WT	CE	1.90481	1.25255	0.00133	0.135906	1.64637	1	0	-2
G40M	GLIO-40	IDH WT	NE	-0.297659	0.975634	0.000981	0.180499	-0.43733	1	0	-2
G43C	GLIO-43	IDH MUT	NE	-0.0985	0.81966	0.000946	0.14955	0.116275	1	0	0
G43I	GLIO-43	IDH MUT	NE	0.375465	0.826079	0.0011	0.165523	0.257869	1	0	-1
G43P	GLIO-43	IDH MUT	NE	0.117349	0.688817	0.000994	0.264807	0.831382	0	0	-1
G43R	GLIO-43	IDH MUT	NE	1.72169	0.721616	0.00147	0.115593	0.638411	0	0	0
G44A	GLIO-44	IDH WT	CE	1.31787	1.83216	0.00122	0.0342	0.911393	1	0	-2
G44E	GLIO-44	IDH WT	CE	0.882785	3.63435	0.00102	0.0456	1.5559	1	0	-1
G44F	GLIO-44	IDH WT	CE	0.883567	2.60608	0.00101	0.068	0.90916	1	0	-2
G45B	GLIO-45	IDH WT	NE	0.283532	2.0926	0.00112	0.172741	1.47992	2	0	-2
G45H	GLIO-45	IDH WT	CE	0.0385	1.3451	0.00111	0.173672	1.22467	2	0	-2
G45L	GLIO-45	IDH WT	CE	0.277158	1.80446	0.00114	0.146564	0.800631	2	0	-2
G45M	GLIO-45	IDH WT	CE	0.0818	1.37904	0.001	0.178994	-0.367238	2	0	-2
G52B	GLIO-52	IDH WT	NE	1.16347	1.44944	0.00176	0.0714	-0.346196	1	0	-2
G52C	GLIO-52	IDH WT	NE	1.56814	2.06799	0.00129	0.142546	-0.579381	1	0	0
G52D	GLIO-52	IDH WT	CE	1.34193	3.28721	0.0013	0.0797	2.00445	1	0	-2
G52E	GLIO-52	IDH WT	CE	0.693123	2.63497	0.00137	0.0933	-0.295877	1	0	-2
G52F	GLIO-52	IDH WT	CE	0.913229	2.53543	0.00153	0.0409	0.355107	1	0	0
G52H	GLIO-52	IDH WT	CE	1.54317	3.25727	0.00147	0.0584	1.38483	1	0	-2
G52J	GLIO-52	IDH WT	CE	0.907882	1.85449	0.00129	0.131661	0.541271	1	0	-2
G52L	GLIO-52	IDH WT	CE	1.32823	3.19529	0.00156	0.0647	1.42641	1	0	-2
G52M	GLIO-52	IDH WT	CE	0.966012	3.47536	0.00152	0.119498	1.8412	0	0	-1
G53A	GLIO-53	IDH WT	CE	0.0158	0.858668	0.000711	0.214913	0.815859	0	0	0
G53B	GLIO-53	IDH WT	NE	-0.178288	1.8919	0.000654	0.17237	0.34218	2	0	-2
G53C	GLIO-53	IDH WT	NE	-0.500065	2.23979	0.000753	0.168248	-0.158795	2	0	-2
G53D	GLIO-53	IDH WT	NE	0.0698	3.27523	0.00118	0.224057	0.149488	2	1	-2
G53I	GLIO-53	IDH WT	NE	0.014	1.50683	0.00101	0.199405	0.582094	1	1	-1
G53J	GLIO-53	IDH WT	NE	0.700715	3.574	0.00137	0.113093	0.200147	1	0	-2
G53K	GLIO-53	IDH WT	NE	0.308453	2.3771	0.00115	0.191197	0.145063	1	0	-1
G54I	GLIO-54_1	IDH WT	CE	0.313227	0.783536	0.00121	0.118384	0.824963	0	0	0
G59B	GLIO-59	IDH WT	NE	2.33877	7.37171	0.0013	0.174639	0.567945	1	0	0
G59D	GLIO-59	IDH WT	NE	1.0132	8.68409	0.000835	0.347816	0.845668	1	0	0
G59E	GLIO-59	IDH WT	CE	1.00851	3.49232	0.00101	0.133553	0.152205	1	0	0
G59F	GLIO-59	IDH WT	CE	0.741083	1.15759	0.000742	0.12622	0.448305	0	0	0
G59H	GLIO-59	IDH WT	CE	1.096	0.977807	0.000778	0.133784	0.0497	1	0	0
G59I	GLIO-59	IDH WT	CE	1.40261	1.48956	0.00116	0.0766	0.332199	1	0	0
G59J	GLIO-59	IDH WT	CE	1.13441	2.22291	0.00109	0.11844	0.0582	1	0	0
G59L	GLIO-59	IDH WT	CE	1.24963	5.66359	0.000803	0.30296	0.711691	1	0	0
G5B	GLIO-5	IDH WT	CE	-0.686682	4.90595	0.000674	0.3597	-0.747879	1	1	-2
G5C	GLIO-5	IDH WT	NE	0.754686	1.74637	0.00113	0.236686	0.34627	1	1	-2
G5D	GLIO-5	IDH WT	CE	1.33854	3.57165	0.00147	0.198652	0.738952	2	1	-2
G5G	GLIO-5	IDH WT	CE	0.611836	3.66734	0.000999	0.212132	0.483601	1	1	-2
G5H	GLIO-5	IDH WT	CE	3.43497	1.97234	0.00229	0.157644	0.730639	2	1	-2
G5I	GLIO-5	IDH WT	CE	0.779734	2.12804	0.0011	0.265795	0.356085	1	1	-2
G65A	GLIO-65	IDH WT	CE	0.81595	2.26942	0.000848	0.227062	-0.0421	0	0	0
G65C	GLIO-65	IDH WT	CE	0.845962	1.72747	0.000945	0.171503	-1.84606	2	1	-2
G67C	GLIO-67	IDH WT	CE	2.01046	1.64586	0.00134	0.0648	2.07403	1	0	0
G67F	GLIO-67	IDH WT	CE	1.33576	0.170101	0.000739	0.104282	0.783376	1	0	0
G69B	GLIO-69	IDH WT	NE	0.299796	2.25938	0.000925	0.263294	0.152197	1	1	0
G69E	GLIO-69	IDH WT	NE	-0.164353	1.25094	0.000639	0.357848	-1.20206	1	0	0
G6F	GLIO-6	IDH MUT	NE	1.26517	0.669717	0.00117	0.185481	-0.732172	0	0	-1
G6H	GLIO-6	IDH MUT	NE	-0.584085	1.1994	0.000759	0.265981	0.760296	0	0	-1
G74E	GLIO-74	IDH MUT	NE	1.99593	2.90663	0.00141	0.25175	2.32236	0	0	-1
G74H	GLIO-74	IDH MUT	NE	0.973174	3.57016	0.00104	0.287423	0.790827	0	0	0
G76B	GLIO-76	IDH WT	NE	-0.0771	1.09842	0.00109	0.205599	0.449511	1	0	0
G76F	GLIO-76	IDH WT	NE	1.81021	0.783846	0.00144	0.0779	0.949717	1	1	-1
G77B	GLIO-77	IDH WT	CE	1.02708	2.18892	0.00161	0.0574	0.457766	2	0	0
G77C	GLIO-77	IDH WT	CE	0.891185	2.1917	0.00176	0.0822	0.846847	2	0	-1
G77D	GLIO-77	IDH WT	CE	0.479489	4.30129	0.00107	0.107497	0.462683	1	0	0
G77F	GLIO-77	IDH WT	CE	0.384758	3.59046	0.000983	0.157251	0.557423	2	0	0
G77G	GLIO-77	IDH WT	CE	1.25947	2.41249	0.00201	0.0539	0.792606	1	1	-1
G77H	GLIO-77	IDH WT	CE	2.22678	1.07729	0.00245	0.0389	0.495088	2	0	0
G77I	GLIO-77	IDH WT	CE	1.90802	0.355664	0.00251	0.0339	0.63399	2	0	0
G77J	GLIO-77	IDH WT	CE	0.464888	2.55802	0.000965	0.0928	0.866003	2	0	0
G85B	GLIO-85	IDH WT	CE	0.12798	0.802535	0.000783	0.212406	0.344502	2	0	-2
G85C	GLIO-85	IDH WT	NE	0.307561	1.03223	0.000769	0.0977	0.626126	2	0	-2
G85D	GLIO-85	IDH WT	NE	-0.038	3.60416	0.000637	0.253862	0.797106	2	0	-2
G85F	GLIO-85	IDH WT	CE	-0.100065	2.35184	0.000631	0.189996	-0.125633	2	0	-2
G85G	GLIO-85	IDH WT	NE	0.111813	2.69838	0.000663	0.195654	0.29136	2	0	-2
G85H	GLIO-85	IDH WT	CE	0.0685	3.89514	0.000714	0.272709	0.411327	2	0	-2
G85I	GLIO-85	IDH WT	NE	0.583531	0.589009	0.000782	0.0991	0.446142	2	0	-2
G87A	GLIO-87	IDH WT	NE	-0.603974	1.13333	0.000778	0.320217	0.233008	0	0	0
G87H	GLIO-87	IDH WT	CE	2.69379	6.62363	0.00207	0.105148	2.00903	1	0	0
G87J	GLIO-87	IDH WT	NE	0.191894	2.13519	0.001	0.182952	0.390926	1	0	0
G87K	GLIO-87	IDH WT	CE	1.49689	2.52824	0.00105	0.100776	1.1006	1	0	0
G8A	GLIO-8	IDH WT	NE	-0.78674	4.5643	0.000595	0.338879	0.147563	2	1	0
G8C	GLIO-8	IDH WT	CE	-0.109052	5.64092	0.000832	0.143934	0.970055	2	1	0
G8G	GLIO-8	IDH WT	NE	-0.451921	3.99933	0.000875	0.155994	0.422093	0	0	0
G8I	GLIO-8	IDH WT	NE	-0.887445	1.46878	0.00111	0.298453	0.184475	0	0	0
G92C	GLIO-92	IDH MUT	CE	1.52882	1.1236	0.00106	0.0928	1.58896	0	0	-1
G92D	GLIO-92	IDH MUT	CE	1.93037	0.565035	0.00121	0.0702	2.08685	2	0	0
G92G	GLIO-92	IDH MUT	NE	2.12307	0.787973	0.00121	0.162727	1.71774	1	0	0
G92K	GLIO-92	IDH MUT	CE	2.18602	0.829777	0.00137	0.0658	2.48653	1	0	-1
G92M	GLIO-92	IDH MUT	NE	2.02092	0.741782	0.00132	0.0657	2.27795	2	0	0
G93E	GLIO-93	IDH MUT	NE	1.18263	0.873151	0.00133	0.163869	0.346107	0	0	-1
G93F	GLIO-93	IDH MUT	NE	2.28024	0.76221	0.00176	0.088	0.67701	0	0	0
G93G	GLIO-93	IDH MUT	NE	0.510464	5.38996	0.00126	0.10308	-0.21724	0	0	0
G93K	GLIO-93	IDH MUT	CE	-0.00989	3.20275	0.000731	0.333243	0.397817	0	0	0
G95E	GLIO-95	IDH WT	NE	0.191696	1.63736	0.000868	0.172255	-0.424174	1	0	0
G95F	GLIO-95	IDH WT	NE	1.02276	1.83103	0.00118	0.189248	-0.404129	1	0	0
G95I	GLIO-95	IDH WT	NE	-0.655292	1.554	0.00091	0.180291	-0.0389	2	0	0
G97B	GLIO-97	IDH WT	CE	1.54119	3.56189	0.00151	0.112002	2.24599	2	1	-2
G97C	GLIO-97	IDH WT	CE	1.63617	6.612	0.00157	0.0671	3.38482	2	1	-1
G97D	GLIO-97	IDH WT	CE	1.32374	6.15479	0.00145	0.0538	3.45141	2	1	-2
G97E	GLIO-97	IDH WT	CE	2.11792	5.27345	0.00175	0.0398	3.49342	2	1	-2
G97F	GLIO-97	IDH WT	CE	1.58067	3.22237	0.00153	0.0862	2.87842	2	1	-2
G97G	GLIO-97	IDH WT	CE	1.00729	3.15861	0.00143	0.0812	2.28832	2	1	-2
G97H	GLIO-97	IDH WT	CE	1.87112	3.21404	0.00167	0.0676	2.9803	2	1	-2
G97I	GLIO-97	IDH WT	CE	1.2341	3.21918	0.00146	0.0773	2.56836	2	1	-2
G99E	GLIO-99	IDH MUT	CE	1.04791	1.00438	0.00195	0.0622	1.95499	0	0	0
G99F	GLIO-99	IDH MUT	CE	1.18334	0.652762	0.00212	0.0565	1.59873	1	0	-1
G99I	GLIO-99	IDH MUT	CE	1.35177	0.579298	0.00193	0.0846	2.16941	1	0	-1
G99K	GLIO-99	IDH MUT	CE	1.4911	1.01368	0.00192	0.0572	2.94471	1	0	-1
M24C	GLIO-28	IDH WT	NE	0.704755	1.5636	0.000859	0.293984	0.609544	2	0	-2
M24E	GLIO-28	IDH WT	NE	-0.0393	1.91441	0.000804	0.233254	-0.101358	2	0	-2
M24F	GLIO-28	IDH WT	CE	1.24622	1.26032	0.00101	0.147074	1.19356	2	0	-2
M46G	GLIO-54_1	IDH WT	CE	0.966211	0.42673	0.00181	0.172161	0.456478	2	0	0
M95F	GLIO-42_2	IDH WT	NE	0.119795	2.23521	0.000829	0.269675	0.2982	1	1	-1
M95L	GLIO-42_2	IDH WT	NE	0.563447	0.0833	0.00119	0.0607	0.246169	0	0	0
M95M	GLIO-42_2	IDH WT	NE	-0.00674	2.67778	0.00124	0.248027	-0.375729	0	0	0
P065_358799	P065	IDH WT	CE	0.815014	2.20635	0.00117	0.165192	0.58587	0	0	-2
P065_358802	P065	IDH WT	CE	0.141596	2.68916	0.00155	0.117501	0.115749	0	0	-1
P065_359306	P065	IDH WT	CE	0.0894	1.04998	0.00117	0.129127	-1.20895	1	0	-1
P065_359319	P065	IDH WT	CE	0.0312	3.34818	0.00116	0.166788	0.326035	2	0	-2
P108_358411	P108	IDH WT	CE	1.13373	2.12662	0.00142	0.102894	0.646163	1	0	-1
P108_358448	P108	IDH WT	CE	1.14372	1.70047	0.00176	0.0801	0.572726	1	0	-1
P108_358525	P108	IDH WT	CE	1.10895	1.33215	0.00148	0.128784	0.769857	1	0	-1
P129_375688	P129	IDH WT	NE	0.224488	0.928422	0.00091	0.211748	-0.650447	0	1	-2
P129_375970	P129	IDH WT	NE	-0.501775	3.67746	0.000856	0.225668	0.489315	0	1	-1
P129_375973	P129	IDH WT	NE	0.261394	2.58951	0.000892	0.191026	0.752721	2	1	-2
P129_376050	P129	IDH WT	NE	0.578774	1.125	0.00101	0.206599	-0.695929	1	1	-2
P129_376085	P129	IDH WT	NE	0.171312	2.89335	0.00102	0.197075	0.0996	0	1	-2
P129_376165	P129	IDH WT	NE	0.0855	3.47906	0.000882	0.219982	-0.214867	0	1	-1
P129_376167	P129	IDH WT	CE	-0.100622	5.34338	0.000962	0.236452	0.695415	1	0	-2
P129_376176	P129	IDH WT	NE	0.212215	4.10741	0.00101	0.176155	0.0517	1	1	-2
P129_376304	P129	IDH WT	CE	-0.100622	5.34338	0.000962	0.236452	0.695415	1	1	-2
P129_376322	P129	IDH WT	NE	0.701747	0.990751	0.00142	0.13838	-0.535472	2	0	-2
P152_374528	P152	IDH WT	CE	0.520087	6.05591	0.0011	0.226164	0.465357	2	0	-2
P152_387720	P152	IDH WT	CE	-0.312336	4.71942	0.000988	0.214498	0.798453	2	0	-1
P152_387930	P152	IDH WT	NE	-0.251418	5.45038	0.00101	0.259517	1.26836	2	0	-2
P152_387942	P152	IDH WT	NE	0.185041	1.11243	0.00137	0.105967	0.673707	2	0	-2
P152_387979	P152	IDH WT	CE	0.176243	3.65194	0.000903	0.263335	1.21843	2	0	-2
P152_388519	P152	IDH WT	CE	0.258043	4.96293	0.000757	0.301417	0.682745	2	0	-2
P152_388615	P152	IDH WT	CE	-0.826443	3.1567	0.000972	0.282791	0.672545	2	0	-2
P157_375133	P157	IDH WT	CE	2.05181	6.2	0.00142	0.0596	0.855448	1	0	-2
P157_375159	P157	IDH WT	CE	1.59268	1.03254	0.00146	0.154197	0.708626	1	0	-2
P157_375319	P157	IDH WT	CE	1.59268	1.03254	0.00146	0.154197	0.708626	1	0	-2
P158_375150	P158	IDH MUT	CE	0.986165	0.409861	0.00118	0.0483	-0.474718	1	0	0
P158_375266	P158	IDH MUT	CE	-0.606382	2.28991	0.000976	0.408047	0.019	1	0	0
P158_375281	P158	IDH MUT	NE	0.0422	1.13708	0.00103	0.143672	-0.181003	1	1	0
P158_375284	P158	IDH MUT	CE	-0.15636	2.85377	0.00108	0.19133	0.0974	1	0	0
P158_375546	P158	IDH MUT	CE	-0.320326	1.28559	0.00112	0.322656	-0.0158	1	0	-1
P163_375363	P163	IDH MUT	CE	0.514545	2.85178	0.00111	0.188507	0.31638	2	0	-2
P163_375380	P163	IDH MUT	CE	0.472548	2.53481	0.000719	0.134895	-0.0955	2	0	-2
P163_376121	P163	IDH MUT	CE	0.673902	1.87254	0.000651	0.117882	-0.382923	2	0	-2
P163_376137	P163	IDH MUT	CE	0.510784	1.40755	0.00198	0.102267	-1.30074	1	0	-2
P163_376213	P163	IDH MUT	CE	0.63353	1.58617	0.00124	0.162532	-0.391842	2	0	-2
P182_111761	P182	IDH WT	CE	0.787946	1.4741	0.0015	0.161052	-0.301224	1	0	-2
P182_111948	P182	IDH WT	NE	0.753045	1.64891	0.00163	0.0723	0.830488	0	0	0
P184_285504	P184	IDH WT	CE	0.819338	2.20724	0.00121	0.166875	0.671528	2	0	-2
P184_285527	P184	IDH WT	NE	0.374272	1.57559	0.00117	0.253115	0.213781	2	1	-1
P190_359227	P190	IDH WT	CE	0.549611	2.51398	0.00143	0.111108	0.551271	2	0	-2
P190_359287	P190	IDH WT	NE	-0.14068	1.68907	0.00126	0.153401	-0.132555	1	0	-2
P190_359313	P190	IDH WT	NE	0.776614	1.80112	0.00161	0.105658	0.495474	1	0	-2
P190_359388	P190	IDH WT	NE	0.171719	1.90761	0.00127	0.159479	0.437163	1	0	-2
P191_41114	P191	IDH WT	NE	-0.59086	3.8179	0.000744	0.22743	-0.134136	1	0	0
P191_41126	P191	IDH WT	CE	0.0525	1.36118	0.00126	0.0765	-0.439187	1	0	-1
P191_41133	P191	IDH WT	NE	-0.107314	1.50719	0.00148	0.144483	0.577938	1	0	0
P191_42407	P191	IDH WT	CE	0.218674	5.35903	0.00113	0.0821	-0.0947	1	0	0
P207_375794	P207	IDH MUT	NE	0.974638	3.91331	0.00252	0.0837	0.402372	0	0	0
P207_375812	P207	IDH MUT	CE	-0.0759	4.99949	0.00157	0.0828	-0.483142	0	0	0
P5_Tumor_1	PT5	IDH WT	NE	0.285824	2.4418	0.00181	0.254978	-0.382914	0	0	0
P5_Tumor_2	PT5	IDH WT	CE	1.48413	2.79178	0.00127	0.260258	-0.0741	2	0	0
P5_Tumor_3	PT5	IDH WT	NE	-0.365897	2.39558	0.00173	0.264676	-0.401187	1	0	0
P5_Tumor_4	PT5	IDH WT	CE	0.563682	2.95689	0.0015	0.239789	0.292372	0	0	0
P8_Tumor_1	PT8	IDH WT	CE	-0.578294	2.03595	0.000928	0.456576	0.215752	2	0	-2
P8_Tumor_2	PT8	IDH WT	CE	0.107655	1.1161	0.000903	0.546819	0.570087	2	0	-2
P8_Tumor_3	PT8	IDH WT	CE	-0.808678	1.47237	0.0015	0.59829	0.546678	2	0	-2
P8_Tumor_4	PT8	IDH WT	NE	-0.437579	1.59702	0.00114	0.185384	0.0821	2	0	-2
P8_Tumor_5	PT8	IDH WT	NE	-0.329484	1.14059	0.000862	0.244683	0.32708	1	1	0
P8_Tumor_6	PT8	IDH WT	CE	0.000513	2.89244	0.000793	0.314198	0.438517	2	1	-2
P8_Tumor_7	PT8	IDH WT	CE	0.66423	1.16241	0.00111	0.40277	0.408061	2	1	-2
VBr_Pt_SC7__BAT	VBrPtSC7(BAT)	IDH WT	NE	0.31141	0.607252	0.00145	0.0629	0.977096	2	0	0

## Sheet: Figure 5D-
Sample_ID	Patient_ID	IDH.mutation.status	MRI.contrast.enhancing.annotation	MD.Raw_Mean	EGFR_cnv	EGFR_mut	CDKN2A_cnv
BNI_203_376089_H1	BNI_203	IDH WT	NE	0.000839	1	0	0
BNI_204_375542_F2	BNI_204	IDH WT	NE	0.00145	1	0	0
BNI_204_375612_G2	BNI_204	IDH WT	NE	0.00129	1	0	0
BNI_204_375998_D2	BNI_204	IDH WT	NE	0.00116	1	0	0
BNI_206_375784_H2	BNI_206	IDH WT	NE	0.00146	1	0	-2
EB_Patient_11	EBPatient11	IDH WT	NE	0.000957	1	0	-2
G29C	GLIO-29	IDH WT	NE	0.000661	2	0	-2
G29G	GLIO-29	IDH WT	NE	0.000859	2	0	-2
G33C	GLIO-33	IDH MUT	NE	0.00179	0	0	0
G33G	GLIO-33	IDH MUT	NE	0.000851	0	0	0
G35D	GLIO-35	IDH WT	NE	0.00126	1	0	0
G35E	GLIO-35	IDH WT	NE	0.00103	1	0	-1
G38R	GLIO-38	IDH WT	NE	0.00123	2	0	0
G40I	GLIO-40	IDH WT	NE	0.000804	1	0	-2
G40M	GLIO-40	IDH WT	NE	0.000981	1	0	-2
G43C	GLIO-43	IDH MUT	NE	0.000946	1	0	0
G43I	GLIO-43	IDH MUT	NE	0.0011	1	0	-1
G43P	GLIO-43	IDH MUT	NE	0.000994	0	0	-1
G43R	GLIO-43	IDH MUT	NE	0.00147	0	0	0
G45B	GLIO-45	IDH WT	NE	0.00112	2	0	-2
G52B	GLIO-52	IDH WT	NE	0.00176	1	0	-2
G52C	GLIO-52	IDH WT	NE	0.00129	1	0	0
G53B	GLIO-53	IDH WT	NE	0.000654	2	0	-2
G53C	GLIO-53	IDH WT	NE	0.000753	2	0	-2
G53D	GLIO-53	IDH WT	NE	0.00118	2	1	-2
G53F	GLIO-53	IDH WT	NE	0.000807	2	0	-1
G53I	GLIO-53	IDH WT	NE	0.00101	1	1	-1
G53J	GLIO-53	IDH WT	NE	0.00137	1	0	-2
G53K	GLIO-53	IDH WT	NE	0.00115	1	0	-1
G59B	GLIO-59	IDH WT	NE	0.0013	1	0	0
G59D	GLIO-59	IDH WT	NE	0.000835	1	0	0
G5C	GLIO-5	IDH WT	NE	0.00113	1	1	-2
G69B	GLIO-69	IDH WT	NE	0.000925	1	1	0
G69E	GLIO-69	IDH WT	NE	0.000639	1	0	0
G6F	GLIO-6	IDH MUT	NE	0.00117	0	0	-1
G6H	GLIO-6	IDH MUT	NE	0.000759	0	0	-1
G74E	GLIO-74	IDH MUT	NE	0.00141	0	0	-1
G74H	GLIO-74	IDH MUT	NE	0.00104	0	0	0
G76B	GLIO-76	IDH WT	NE	0.00109	1	0	0
G76F	GLIO-76	IDH WT	NE	0.00144	1	1	-1
G76H	GLIO-76	IDH WT	NE	0.00144	1	1	0
G85C	GLIO-85	IDH WT	NE	0.000769	2	0	-2
G85D	GLIO-85	IDH WT	NE	0.000637	2	0	-2
G85G	GLIO-85	IDH WT	NE	0.000663	2	0	-2
G85I	GLIO-85	IDH WT	NE	0.000782	2	0	-2
G87A	GLIO-87	IDH WT	NE	0.000778	0	0	0
G87J	GLIO-87	IDH WT	NE	0.001	1	0	0
G8G	GLIO-8	IDH WT	NE	0.000875	0	0	0
G8I	GLIO-8	IDH WT	NE	0.00111	0	0	0
G92G	GLIO-92	IDH MUT	NE	0.00121	1	0	0
G92M	GLIO-92	IDH MUT	NE	0.00132	2	0	0
G93E	GLIO-93	IDH MUT	NE	0.00133	0	0	-1
G93F	GLIO-93	IDH MUT	NE	0.00176	0	0	0
G93G	GLIO-93	IDH MUT	NE	0.00126	0	0	0
G95E	GLIO-95	IDH WT	NE	0.000868	1	0	0
G95F	GLIO-95	IDH WT	NE	0.00118	1	0	0
G95I	GLIO-95	IDH WT	NE	0.00091	2	0	0
M24C	GLIO-28	IDH WT	NE	0.000859	2	0	-2
M24E	GLIO-28	IDH WT	NE	0.000804	2	0	-2
M36F	GLIO-42	IDH WT	NE	0.00161	0	0	0
M36N	GLIO-42	IDH WT	NE	0.00162	0	0	0
M36P	GLIO-42	IDH WT	NE	0.00108	0	0	0
M36R	GLIO-42	IDH WT	NE	0.0014	0	0	0
M95F	GLIO-42_2	IDH WT	NE	0.000829	1	1	-1
M95L	GLIO-42_2	IDH WT	NE	0.00119	0	0	0
M95M	GLIO-42_2	IDH WT	NE	0.00124	0	0	0
P059_112194	P059	IDH WT	NE	0.00164	0	0	0
P129_375688	P129	IDH WT	NE	0.00091	0	1	-2
P129_375970	P129	IDH WT	NE	0.000856	0	1	-1
P129_375973	P129	IDH WT	NE	0.000892	2	1	-2
P129_376050	P129	IDH WT	NE	0.00101	1	1	-2
P129_376085	P129	IDH WT	NE	0.00102	0	1	-2
P129_376165	P129	IDH WT	NE	0.000882	0	1	-1
P129_376176	P129	IDH WT	NE	0.00101	1	1	-2
P129_376322	P129	IDH WT	NE	0.00142	2	0	-2
P152_387930	P152	IDH WT	NE	0.00101	2	0	-2
P152_387942	P152	IDH WT	NE	0.00137	2	0	-2
P158_375281	P158	IDH MUT	NE	0.00103	1	1	0
P182_111948	P182	IDH WT	NE	0.00163	0	0	0
P184_285527	P184	IDH WT	NE	0.00117	2	1	-1
P190_359287	P190	IDH WT	NE	0.00126	1	0	-2
P190_359313	P190	IDH WT	NE	0.00161	1	0	-2
P190_359388	P190	IDH WT	NE	0.00127	1	0	-2
P191_41114	P191	IDH WT	NE	0.000744	1	0	0
P191_41133	P191	IDH WT	NE	0.00148	1	0	0
P207_375794	P207	IDH MUT	NE	0.00252	0	0	0
P5_Tumor_1	PT5	IDH WT	NE	0.00181	0	0	0
P5_Tumor_3	PT5	IDH WT	NE	0.00173	1	0	0
P8_Tumor_4	PT8	IDH WT	NE	0.00114	2	0	-2
P8_Tumor_5	PT8	IDH WT	NE	0.000862	1	1	0
VBr_Pt_SC7__BAT	VBrPtSC7(BAT)	IDH WT	NE	0.00145	2	0	0
G8A	GLIO-8	IDH WT	NE	0.000595	2	1	0

## Sheet: Figure 7C
Group	patientID	SamplePair...PointA.PointB..	Euclidean._distance	Genetic_distance	Garafano1	Garafano2
BNI	BNI_203	BNI_203_375619_C1:BNI_203_375800_D1	20.06	0.4	None	None
BNI	BNI_203	BNI_203_375619_C1:BNI_203_375912_G1	8.59	0.69	None	None
BNI	BNI_203	BNI_203_375619_C1:BNI_203_375950_E1	28.89	0.48	None	None
BNI	BNI_203	BNI_203_375619_C1:BNI_203_376089_H1	32.98	0.44	None	None
BNI	BNI_203	BNI_203_375619_C1:BNI_203_376281_F1	26.96	0.86	None	None
BNI	BNI_203	BNI_203_375619_C1:BNI_203_376314_A1	19.34	0.44	None	None
BNI	BNI_203	BNI_203_375619_C1:BNI_203_376316_B1	18.55	0.44	None	None
BNI	BNI_203	BNI_203_375800_D1:BNI_203_375912_G1	21.7	0.68	None	None
BNI	BNI_203	BNI_203_375800_D1:BNI_203_375950_E1	25.98	0.35	None	None
BNI	BNI_203	BNI_203_375800_D1:BNI_203_376089_H1	35.16	0.38	None	None
BNI	BNI_203	BNI_203_375800_D1:BNI_203_376281_F1	30.04	0.8	None	None
BNI	BNI_203	BNI_203_375800_D1:BNI_203_376314_A1	12.23	0.3	None	None
BNI	BNI_203	BNI_203_375800_D1:BNI_203_376316_B1	18.03	0.38	None	None
BNI	BNI_203	BNI_203_375912_G1:BNI_203_375950_E1	22.19	0.71	None	None
BNI	BNI_203	BNI_203_375912_G1:BNI_203_376089_H1	25.86	0.72	None	None
BNI	BNI_203	BNI_203_375912_G1:BNI_203_376281_F1	21.28	0.8	None	None
BNI	BNI_203	BNI_203_375912_G1:BNI_203_376314_A1	16.41	0.69	None	None
BNI	BNI_203	BNI_203_375912_G1:BNI_203_376316_B1	12.34	0.7	None	None
BNI	BNI_203	BNI_203_375950_E1:BNI_203_376089_H1	24.81	0.34	None	None
BNI	BNI_203	BNI_203_375950_E1:BNI_203_376281_F1	12.89	0.76	None	None
BNI	BNI_203	BNI_203_375950_E1:BNI_203_376314_A1	14.21	0.26	None	None
BNI	BNI_203	BNI_203_375950_E1:BNI_203_376316_B1	12.38	0.27	None	None
BNI	BNI_203	BNI_203_376089_H1:BNI_203_376281_F1	33.28	0.84	None	None
BNI	BNI_203	BNI_203_376089_H1:BNI_203_376314_A1	29.03	0.29	None	None
BNI	BNI_203	BNI_203_376089_H1:BNI_203_376316_B1	20.51	0.2	None	None
BNI	BNI_203	BNI_203_376281_F1:BNI_203_376314_A1	18.4	0.77	None	None
BNI	BNI_203	BNI_203_376281_F1:BNI_203_376316_B1	18.46	0.82	None	None
BNI	BNI_203	BNI_203_376314_A1:BNI_203_376316_B1	9.02	0.25	None	None
BNI	BNI_204	BNI_204_375456_E2:BNI_204_375474_B2	39.51	0.7	None	None
BNI	BNI_204	BNI_204_375456_E2:BNI_204_375542_F2	11.21	0.32	None	None
BNI	BNI_204	BNI_204_375456_E2:BNI_204_375612_G2	54.17	0.6	None	None
BNI	BNI_204	BNI_204_375456_E2:BNI_204_375727_A2	47.51	0.51	None	None
BNI	BNI_204	BNI_204_375456_E2:BNI_204_375926_C2	36.54	0.73	None	None
BNI	BNI_204	BNI_204_375456_E2:BNI_204_375998_D2	10.52	0.49	None	None
BNI	BNI_204	BNI_204_375474_B2:BNI_204_375542_F2	50.12	0.66	None	None
BNI	BNI_204	BNI_204_375474_B2:BNI_204_375612_G2	37.72	0.63	None	None
BNI	BNI_204	BNI_204_375474_B2:BNI_204_375727_A2	8.39	0.62	None	None
BNI	BNI_204	BNI_204_375474_B2:BNI_204_375926_C2	19.07	0.5	None	None
BNI	BNI_204	BNI_204_375474_B2:BNI_204_375998_D2	32.77	0.6	None	None
BNI	BNI_204	BNI_204_375542_F2:BNI_204_375612_G2	59.81	0.51	None	None
BNI	BNI_204	BNI_204_375542_F2:BNI_204_375727_A2	58.03	0.63	None	None
BNI	BNI_204	BNI_204_375542_F2:BNI_204_375926_C2	45.64	0.67	None	None
BNI	BNI_204	BNI_204_375542_F2:BNI_204_375998_D2	20.73	0.37	None	None
BNI	BNI_204	BNI_204_375612_G2:BNI_204_375727_A2	38.96	0.68	None	None
BNI	BNI_204	BNI_204_375612_G2:BNI_204_375926_C2	41.87	0.6	None	None
BNI	BNI_204	BNI_204_375612_G2:BNI_204_375998_D2	51.29	0.51	None	None
BNI	BNI_204	BNI_204_375727_A2:BNI_204_375926_C2	21.33	0.7	None	None
BNI	BNI_204	BNI_204_375727_A2:BNI_204_375998_D2	41.08	0.66	None	None
BNI	BNI_204	BNI_204_375926_C2:BNI_204_375998_D2	34.72	0.63	None	None
BNI	BNI_206	BNI_206_375547_A3:BNI_206_375642_B3	14.38	0.31	None	None
BNI	BNI_206	BNI_206_375547_A3:BNI_206_375784_H2	16.75	0.29	None	None
BNI	BNI_206	BNI_206_375642_B3:BNI_206_375784_H2	7.99	0.15	None	None
BNI	BNI_209	BNI_209_4752_D3:BNI_209_4766_C3	0	0.11	None	None
BNI	BNI_209	BNI_209_4752_D3:BNI_209_5117_G3	19.61	0.11	None	None
BNI	BNI_209	BNI_209_4752_D3:BNI_209_5370_H3	18.04	0.09	None	None
BNI	BNI_209	BNI_209_4752_D3:BNI_209_5401_E3	8.81	0.09	None	None
BNI	BNI_209	BNI_209_4752_D3:BNI_209_5408_F3	18.53	0.1	None	None
BNI	BNI_209	BNI_209_4752_D3:BNI_209_6245_A4	16.28	0.22	None	None
BNI	BNI_209	BNI_209_4766_C3:BNI_209_5117_G3	19.61	0.06	None	None
BNI	BNI_209	BNI_209_4766_C3:BNI_209_5370_H3	18.04	0.09	None	None
BNI	BNI_209	BNI_209_4766_C3:BNI_209_5401_E3	8.81	0.09	None	None
BNI	BNI_209	BNI_209_4766_C3:BNI_209_5408_F3	18.53	0.1	None	None
BNI	BNI_209	BNI_209_4766_C3:BNI_209_6245_A4	16.28	0.17	None	None
BNI	BNI_209	BNI_209_5117_G3:BNI_209_5370_H3	9.45	0.1	None	None
BNI	BNI_209	BNI_209_5117_G3:BNI_209_5401_E3	15.27	0.12	None	None
BNI	BNI_209	BNI_209_5117_G3:BNI_209_5408_F3	10.22	0.13	None	None
BNI	BNI_209	BNI_209_5117_G3:BNI_209_6245_A4	16.86	0.2	None	None
BNI	BNI_209	BNI_209_5370_H3:BNI_209_5401_E3	14.68	0.16	None	None
BNI	BNI_209	BNI_209_5370_H3:BNI_209_5408_F3	16.7	0.16	None	None
BNI	BNI_209	BNI_209_5370_H3:BNI_209_6245_A4	10.22	0.18	None	None
BNI	BNI_209	BNI_209_5401_E3:BNI_209_5408_F3	12.1	0.08	None	None
BNI	BNI_209	BNI_209_5401_E3:BNI_209_6245_A4	11.46	0.21	None	None
BNI	BNI_209	BNI_209_5408_F3:BNI_209_6245_A4	18.79	0.19	None	None
BNI	BNI_217	BNI_217_358204_C4:BNI_217_358227_B4	0	0.27	None	None
BNI	BNI_218	BNI_218_358059_F4:BNI_218_358330_D4	13.84	0.06	None	None
BNI	BNI_218	BNI_218_358059_F4:BNI_218_358350_E4	8.57	0.06	None	None
BNI	BNI_218	BNI_218_358330_D4:BNI_218_358350_E4	8.59	0.03	None	None
GLIO	GLIO-12-JJM	G12B:G12C	4.84	0.06	None	Glycolytic
GLIO	GLIO-12-JJM	G12B:G12E	15	0.07	None	Glycolytic
GLIO	GLIO-12-JJM	G12B:G12F	14.01	0.32	None	None
GLIO	GLIO-12-JJM	G12C:G12E	17.17	0.06	Glycolytic	Glycolytic
GLIO	GLIO-12-JJM	G12C:G12F	13.25	0.31	Glycolytic	None
GLIO	GLIO-12-JJM	G12E:G12F	28.99	0.31	Glycolytic	None
GLIO	GLIO-22-BPR	G22B:G22C	9.07	0.2	None	None
GLIO	GLIO-23	G23B1:G23C	8.78	0.64	Proliferative	Mitochondrial
GLIO	GLIO-23	G23B1:G23D	32.99	0.51	Proliferative	None
GLIO	GLIO-23	G23B1:G23F	32.02	0.65	Proliferative	Mitochondrial
GLIO	GLIO-23	G23B1:G23H	33.69	0.48	Proliferative	None
GLIO	GLIO-23	G23C:G23D	38.62	0.5	Mitochondrial	None
GLIO	GLIO-23	G23C:G23F	37.05	0.56	Mitochondrial	Mitochondrial
GLIO	GLIO-23	G23C:G23H	40.04	0.66	Mitochondrial	None
GLIO	GLIO-23	G23D:G23F	35.24	0.59	None	Mitochondrial
GLIO	GLIO-23	G23D:G23H	43.13	0.52	None	None
GLIO	GLIO-23	G23F:G23H	16.11	0.65	Mitochondrial	None
GLIO	GLIO-29-MH	G29C:G29G	3.34	0.12	Proliferative	Proliferative
GLIO	GLIO-29-MH	G29C:G29H	6.67	0.09	Proliferative	Proliferative
GLIO	GLIO-29-MH	G29G:G29H	4.47	0.12	Proliferative	Proliferative
GLIO	GLIO-33-EHC	G33C:G33G	15.98	0.65	Neuronal	None
GLIO	GLIO-35-JLL	G35C:G35D	6.42	0.41	None	None
GLIO	GLIO-35-JLL	G35C:G35E	6.15	0.43	None	None
GLIO	GLIO-35-JLL	G35D:G35E	8.24	0.34	None	None
GLIO	GLIO-37	G37H:G37J	9.65	0.67	Proliferative	Proliferative
GLIO	GLIO-38	G38Q:G38R	29.88	0.43	None	None
GLIO	GLIO-39-RAL	G39A:G39B	0	0.77	None	None
GLIO	GLIO-39-RAL	G39A:G39C	0	0.88	None	None
GLIO	GLIO-39-RAL	G39A:G39E	18.7	0.29	None	None
GLIO	GLIO-39-RAL	G39A:G39F	18.7	0.42	None	Neuronal
GLIO	GLIO-39-RAL	G39A:G39G	18.7	0.41	None	Neuronal
GLIO	GLIO-39-RAL	G39B:G39C	0	0.79	None	None
GLIO	GLIO-39-RAL	G39B:G39E	18.7	0.75	None	None
GLIO	GLIO-39-RAL	G39B:G39F	18.7	0.83	None	Neuronal
GLIO	GLIO-39-RAL	G39B:G39G	18.7	0.85	None	Neuronal
GLIO	GLIO-39-RAL	G39C:G39E	18.7	0.88	None	None
GLIO	GLIO-39-RAL	G39C:G39F	18.7	0.92	None	Neuronal
GLIO	GLIO-39-RAL	G39C:G39G	18.7	0.92	None	Neuronal
GLIO	GLIO-39-RAL	G39E:G39F	0	0.41	None	Neuronal
GLIO	GLIO-39-RAL	G39E:G39G	0	0.43	None	Neuronal
GLIO	GLIO-39-RAL	G39F:G39G	0	0.12	Neuronal	Neuronal
GLIO	GLIO-40-LA	G40A:G40C	9.51	0.2	Mitochondrial	None
GLIO	GLIO-40-LA	G40A:G40D	28.62	0.13	Mitochondrial	Proliferative
GLIO	GLIO-40-LA	G40A:G40E	25.97	0.17	Mitochondrial	Proliferative
GLIO	GLIO-40-LA	G40A:G40F	22.03	0.23	Mitochondrial	Proliferative
GLIO	GLIO-40-LA	G40A:G40G	32.43	0.11	Mitochondrial	None
GLIO	GLIO-40-LA	G40A:G40I	42.16	0.19	Mitochondrial	Glycolytic
GLIO	GLIO-40-LA	G40A:G40K	17.15	0.23	Mitochondrial	Proliferative
GLIO	GLIO-40-LA	G40A:G40M	27.55	0.13	Mitochondrial	Mitochondrial
GLIO	GLIO-40-LA	G40C:G40D	19.43	0.23	None	Proliferative
GLIO	GLIO-40-LA	G40C:G40E	16.54	0.16	None	Proliferative
GLIO	GLIO-40-LA	G40C:G40F	13.15	0.28	None	Proliferative
GLIO	GLIO-40-LA	G40C:G40G	23.52	0.15	None	None
GLIO	GLIO-40-LA	G40C:G40I	34.23	0.22	None	Glycolytic
GLIO	GLIO-40-LA	G40C:G40K	14.8	0.22	None	Proliferative
GLIO	GLIO-40-LA	G40C:G40M	26.45	0.17	None	Mitochondrial
GLIO	GLIO-40-LA	G40D:G40E	6.7	0.18	Proliferative	Proliferative
GLIO	GLIO-40-LA	G40D:G40F	8.77	0.26	Proliferative	Proliferative
GLIO	GLIO-40-LA	G40D:G40G	6.86	0.15	Proliferative	None
GLIO	GLIO-40-LA	G40D:G40I	17.24	0.22	Proliferative	Glycolytic
GLIO	GLIO-40-LA	G40D:G40K	22.28	0.2	Proliferative	Proliferative
GLIO	GLIO-40-LA	G40D:G40M	30.06	0.13	Proliferative	Mitochondrial
GLIO	GLIO-40-LA	G40E:G40F	9.5	0.23	Proliferative	Proliferative
GLIO	GLIO-40-LA	G40E:G40G	12.45	0.14	Proliferative	None
GLIO	GLIO-40-LA	G40E:G40I	23.71	0.19	Proliferative	Glycolytic
GLIO	GLIO-40-LA	G40E:G40K	21.43	0.14	Proliferative	Proliferative
GLIO	GLIO-40-LA	G40E:G40M	30.33	0.12	Proliferative	Mitochondrial
GLIO	GLIO-40-LA	G40F:G40G	10.64	0.25	Proliferative	None
GLIO	GLIO-40-LA	G40F:G40I	23.23	0.23	Proliferative	Glycolytic
GLIO	GLIO-40-LA	G40F:G40K	20.84	0.24	Proliferative	Proliferative
GLIO	GLIO-40-LA	G40F:G40M	30.83	0.22	Proliferative	Mitochondrial
GLIO	GLIO-40-LA	G40G:G40I	14.68	0.14	None	Glycolytic
GLIO	GLIO-40-LA	G40G:G40K	27.63	0.18	None	Proliferative
GLIO	GLIO-40-LA	G40G:G40M	35.24	0.08	None	Mitochondrial
GLIO	GLIO-40-LA	G40I:G40K	32.23	0.23	Glycolytic	Proliferative
GLIO	GLIO-40-LA	G40I:G40M	35.33	0.14	Glycolytic	Mitochondrial
GLIO	GLIO-40-LA	G40K:G40M	11.65	0.14	Proliferative	Mitochondrial
GLIO	GLIO-43	G43C:G43I	5.27	0.51	None	Glycolytic
GLIO	GLIO-43	G43C:G43P	19.43	0.72	None	Glycolytic
GLIO	GLIO-43	G43C:G43R	19.11	0.77	None	None
GLIO	GLIO-43	G43C:G43T	41.51	0.7	None	Glycolytic
GLIO	GLIO-43	G43I:G43P	16.82	0.57	Glycolytic	Glycolytic
GLIO	GLIO-43	G43I:G43R	15.41	0.82	Glycolytic	None
GLIO	GLIO-43	G43I:G43T	38.09	0.75	Glycolytic	Glycolytic
GLIO	GLIO-43	G43P:G43R	17.58	0.71	Glycolytic	None
GLIO	GLIO-43	G43P:G43T	42.13	0.67	Glycolytic	Glycolytic
GLIO	GLIO-43	G43R:G43T	44.45	0.62	None	Glycolytic
GLIO	GLIO-44-RM	G44A:G44E	9.02	0.38	Proliferative	None
GLIO	GLIO-44-RM	G44A:G44F	15.1	0.37	Proliferative	None
GLIO	GLIO-44-RM	G44E:G44F	8.03	0.42	None	None
GLIO	GLIO-45-LM	G45B:G45H	8.24	0.12	None	Glycolytic
GLIO	GLIO-45-LM	G45B:G45K	19.02	0.11	None	Glycolytic
GLIO	GLIO-45-LM	G45B:G45L	17.94	0.11	None	Glycolytic
GLIO	GLIO-45-LM	G45B:G45M	23.35	0.13	None	Proliferative
GLIO	GLIO-45-LM	G45H:G45K	13.44	0.09	Glycolytic	Glycolytic
GLIO	GLIO-45-LM	G45H:G45L	16.56	0.11	Glycolytic	Glycolytic
GLIO	GLIO-45-LM	G45H:G45M	15.4	0.11	Glycolytic	Proliferative
GLIO	GLIO-45-LM	G45K:G45L	19.8	0.08	Glycolytic	Glycolytic
GLIO	GLIO-45-LM	G45K:G45M	13.25	0.1	Glycolytic	Proliferative
GLIO	GLIO-45-LM	G45L:G45M	19.64	0.08	Glycolytic	Proliferative
GLIO	GLIO-52-KPS	G52B:G52C	19.34	0.37	Neuronal	Mitochondrial
GLIO	GLIO-52-KPS	G52B:G52D	36.92	0.49	Neuronal	Proliferative
GLIO	GLIO-52-KPS	G52B:G52E	20.97	0.5	Neuronal	Proliferative
GLIO	GLIO-52-KPS	G52B:G52F	17.32	0.43	Neuronal	Neuronal
GLIO	GLIO-52-KPS	G52B:G52H	35.3	0.48	Neuronal	Mitochondrial
GLIO	GLIO-52-KPS	G52B:G52J	48.84	0.39	Neuronal	Mitochondrial
GLIO	GLIO-52-KPS	G52B:G52L	36.2	0.43	Neuronal	None
GLIO	GLIO-52-KPS	G52B:G52M	43.39	0.36	Neuronal	None
GLIO	GLIO-52-KPS	G52C:G52D	44.65	0.64	Mitochondrial	Proliferative
GLIO	GLIO-52-KPS	G52C:G52E	14.35	0.65	Mitochondrial	Proliferative
GLIO	GLIO-52-KPS	G52C:G52F	21.38	0.35	Mitochondrial	Neuronal
GLIO	GLIO-52-KPS	G52C:G52H	41.53	0.61	Mitochondrial	Mitochondrial
GLIO	GLIO-52-KPS	G52C:G52J	49.24	0.52	Mitochondrial	Mitochondrial
GLIO	GLIO-52-KPS	G52C:G52L	41.16	0.6	Mitochondrial	None
GLIO	GLIO-52-KPS	G52C:G52M	45.94	0.38	Mitochondrial	None
GLIO	GLIO-52-KPS	G52D:G52E	35.34	0.2	Proliferative	Proliferative
GLIO	GLIO-52-KPS	G52D:G52F	28.35	0.65	Proliferative	Neuronal
GLIO	GLIO-52-KPS	G52D:G52H	25.19	0.22	Proliferative	Mitochondrial
GLIO	GLIO-52-KPS	G52D:G52J	31	0.3	Proliferative	Mitochondrial
GLIO	GLIO-52-KPS	G52D:G52L	27.63	0.31	Proliferative	None
GLIO	GLIO-52-KPS	G52D:G52M	33.31	0.58	Proliferative	None
GLIO	GLIO-52-KPS	G52E:G52F	10.43	0.64	Proliferative	Neuronal
GLIO	GLIO-52-KPS	G52E:G52H	28.17	0.22	Proliferative	Mitochondrial
GLIO	GLIO-52-KPS	G52E:G52J	35.06	0.29	Proliferative	Mitochondrial
GLIO	GLIO-52-KPS	G52E:G52L	27.46	0.34	Proliferative	None
GLIO	GLIO-52-KPS	G52E:G52M	31.75	0.6	Proliferative	None
GLIO	GLIO-52-KPS	G52F:G52H	20.59	0.62	Neuronal	Mitochondrial
GLIO	GLIO-52-KPS	G52F:G52J	31.9	0.55	Neuronal	Mitochondrial
GLIO	GLIO-52-KPS	G52F:G52L	20.78	0.59	Neuronal	None
GLIO	GLIO-52-KPS	G52F:G52M	27.12	0.45	Neuronal	None
GLIO	GLIO-52-KPS	G52H:G52J	17.85	0.25	Mitochondrial	Mitochondrial
GLIO	GLIO-52-KPS	G52H:G52L	3.18	0.36	Mitochondrial	None
GLIO	GLIO-52-KPS	G52H:G52M	10.9	0.6	Mitochondrial	None
GLIO	GLIO-52-KPS	G52J:G52L	16.43	0.34	Mitochondrial	None
GLIO	GLIO-52-KPS	G52J:G52M	11.8	0.45	Mitochondrial	None
GLIO	GLIO-52-KPS	G52L:G52M	8.26	0.5	None	None
GLIO	GLIO-53	G53A:G53B	28.86	0.74	Glycolytic	Neuronal
GLIO	GLIO-53	G53A:G53C	38.48	0.61	Glycolytic	Neuronal
GLIO	GLIO-53	G53A:G53D	31.32	0.77	Glycolytic	Proliferative
GLIO	GLIO-53	G53A:G53F	52.43	0.75	Glycolytic	Glycolytic
GLIO	GLIO-53	G53A:G53I	16.85	0.71	Glycolytic	None
GLIO	GLIO-53	G53A:G53J	49.54	0.82	Glycolytic	Glycolytic
GLIO	GLIO-53	G53A:G53K	42.21	0.79	Glycolytic	None
GLIO	GLIO-53	G53B:G53C	13.87	0.48	Neuronal	Neuronal
GLIO	GLIO-53	G53B:G53D	40.15	0.36	Neuronal	Proliferative
GLIO	GLIO-53	G53B:G53F	46.16	0.72	Neuronal	Glycolytic
GLIO	GLIO-53	G53B:G53I	22.75	0.65	Neuronal	None
GLIO	GLIO-53	G53B:G53J	48.18	0.77	Neuronal	Glycolytic
GLIO	GLIO-53	G53B:G53K	37.66	0.73	Neuronal	None
GLIO	GLIO-53	G53C:G53D	40.83	0.52	Neuronal	Proliferative
GLIO	GLIO-53	G53C:G53F	38.33	0.68	Neuronal	Glycolytic
GLIO	GLIO-53	G53C:G53I	27.28	0.55	Neuronal	None
GLIO	GLIO-53	G53C:G53J	50.02	0.72	Neuronal	Glycolytic
GLIO	GLIO-53	G53C:G53K	38.87	0.72	Neuronal	None
GLIO	GLIO-53	G53D:G53F	27.26	0.63	Proliferative	Glycolytic
GLIO	GLIO-53	G53D:G53I	19.4	0.62	Proliferative	None
GLIO	GLIO-53	G53D:G53J	32.25	0.69	Proliferative	Glycolytic
GLIO	GLIO-53	G53D:G53K	26.64	0.67	Proliferative	None
GLIO	GLIO-53	G53F:G53I	35.92	0.56	Glycolytic	None
GLIO	GLIO-53	G53F:G53J	39.61	0.44	Glycolytic	Glycolytic
GLIO	GLIO-53	G53F:G53K	32.86	0.42	Glycolytic	None
GLIO	GLIO-53	G53I:G53J	39.38	0.62	None	Glycolytic
GLIO	GLIO-53	G53I:G53K	30.25	0.6	None	None
GLIO	GLIO-53	G53J:G53K	11.18	0.45	Glycolytic	None
GLIO	GLIO-54	G54I:M46G	20.92	0.85	None	None
GLIO	GLIO-54	G54I:M78B	61.48	0.94	None	None
GLIO	GLIO-54	G54I:M78C	64.68	0.76	None	None
GLIO	GLIO-54	G54I:M78F	60.06	0.96	None	None
GLIO	GLIO-54	G54I:M78H	65.93	0.96	None	None
GLIO	GLIO-54	G54I:M78J	65.73	0.71	None	None
GLIO	GLIO-59	G59B:G59D	19.2	0.38	None	None
GLIO	GLIO-59	G59B:G59E	16.4	0.64	None	Neuronal
GLIO	GLIO-59	G59B:G59F	19.24	0.63	None	None
GLIO	GLIO-59	G59B:G59H	21.23	0.63	None	Neuronal
GLIO	GLIO-59	G59B:G59I	18.32	0.63	None	None
GLIO	GLIO-59	G59B:G59J	22.56	0.64	None	None
GLIO	GLIO-59	G59B:G59L	21.68	0.64	None	Proliferative
GLIO	GLIO-59	G59D:G59E	15.99	0.75	None	Neuronal
GLIO	GLIO-59	G59D:G59F	21.43	0.65	None	None
GLIO	GLIO-59	G59D:G59H	24.83	0.76	None	Neuronal
GLIO	GLIO-59	G59D:G59I	18.44	0.76	None	None
GLIO	GLIO-59	G59D:G59J	18.4	0.77	None	None
GLIO	GLIO-59	G59D:G59L	6.84	0.78	None	Proliferative
GLIO	GLIO-59	G59E:G59F	8.5	0.55	Neuronal	None
GLIO	GLIO-59	G59E:G59H	9.56	0.3	Neuronal	Neuronal
GLIO	GLIO-59	G59E:G59I	2.98	0.25	Neuronal	None
GLIO	GLIO-59	G59E:G59J	6.42	0.3	Neuronal	None
GLIO	GLIO-59	G59E:G59L	14.71	0.23	Neuronal	Proliferative
GLIO	GLIO-59	G59F:G59H	5.28	0.5	None	Neuronal
GLIO	GLIO-59	G59F:G59I	6.42	0.53	None	None
GLIO	GLIO-59	G59F:G59J	11.75	0.55	None	None
GLIO	GLIO-59	G59F:G59L	18.01	0.6	None	Proliferative
GLIO	GLIO-59	G59H:G59I	6.84	0.13	Neuronal	None
GLIO	GLIO-59	G59H:G59J	11.23	0.19	Neuronal	None
GLIO	GLIO-59	G59H:G59L	22	0.35	Neuronal	Proliferative
GLIO	GLIO-59	G59I:G59J	6.07	0.16	None	None
GLIO	GLIO-59	G59I:G59L	16.29	0.3	None	Proliferative
GLIO	GLIO-59	G59J:G59L	16.43	0.28	None	Proliferative
GLIO	GLIO-5-FS	G5B:G5C	15.45	0.2	Proliferative	Proliferative
GLIO	GLIO-5-FS	G5B:G5D	10.35	0.21	Proliferative	Proliferative
GLIO	GLIO-5-FS	G5B:G5G	16.42	0.37	Proliferative	None
GLIO	GLIO-5-FS	G5B:G5H	16.42	0.24	Proliferative	None
GLIO	GLIO-5-FS	G5B:G5I	22.57	0.35	Proliferative	Glycolytic
GLIO	GLIO-5-FS	G5C:G5D	14.61	0.27	Proliferative	Proliferative
GLIO	GLIO-5-FS	G5C:G5G	11.17	0.36	Proliferative	None
GLIO	GLIO-5-FS	G5C:G5H	16.94	0.27	Proliferative	None
GLIO	GLIO-5-FS	G5C:G5I	15.83	0.32	Proliferative	Glycolytic
GLIO	GLIO-5-FS	G5D:G5G	12.8	0.35	Proliferative	None
GLIO	GLIO-5-FS	G5D:G5H	7.46	0.28	Proliferative	None
GLIO	GLIO-5-FS	G5D:G5I	24.33	0.38	Proliferative	Glycolytic
GLIO	GLIO-5-FS	G5G:G5H	10.4	0.32	None	None
GLIO	GLIO-5-FS	G5G:G5I	13.42	0.16	None	Glycolytic
GLIO	GLIO-5-FS	G5H:G5I	23.64	0.38	None	Glycolytic
GLIO	GLIO-65	G65A:G65C	12.29	0.9	None	Proliferative
GLIO	GLIO-67	G67C:G67F	17.71	0.11	Proliferative	Proliferative
GLIO	GLIO-69	G69B:G69E	11.62	0.73	None	None
GLIO	GLIO-6-JDC	G6F:G6H	22.93	0.24	None	None
GLIO	GLIO-74	G74E:G74H	6.33	0.68	Glycolytic	None
GLIO	GLIO-74	G74E:G74I	6.36	0.62	Glycolytic	Proliferative
GLIO	GLIO-74	G74H:G74I	8.97	0.87	None	Proliferative
GLIO	GLIO-76	G76B:G76F	6.16	0.84	None	None
GLIO	GLIO-76	G76B:G76H	25.25	0.81	None	None
GLIO	GLIO-76	G76F:G76H	21.23	0.48	None	None
GLIO	GLIO-77	G77B:G77C	15.45	0.23	Proliferative	Proliferative
GLIO	GLIO-77	G77B:G77D	11.8	0.45	Proliferative	None
GLIO	GLIO-77	G77B:G77F	12.18	0.38	Proliferative	Proliferative
GLIO	GLIO-77	G77B:G77G	22.88	0.41	Proliferative	None
GLIO	GLIO-77	G77B:G77H	9.56	0.38	Proliferative	Mitochondrial
GLIO	GLIO-77	G77B:G77I	8.57	0.28	Proliferative	Proliferative
GLIO	GLIO-77	G77B:G77J	9.96	0.29	Proliferative	Mitochondrial
GLIO	GLIO-77	G77C:G77D	15.02	0.44	Proliferative	None
GLIO	GLIO-77	G77C:G77F	23.57	0.35	Proliferative	Proliferative
GLIO	GLIO-77	G77C:G77G	11.83	0.37	Proliferative	None
GLIO	GLIO-77	G77C:G77H	19.39	0.37	Proliferative	Mitochondrial
GLIO	GLIO-77	G77C:G77I	19.84	0.29	Proliferative	Proliferative
GLIO	GLIO-77	G77C:G77J	21.21	0.27	Proliferative	Mitochondrial
GLIO	GLIO-77	G77D:G77F	10.48	0.35	None	Proliferative
GLIO	GLIO-77	G77D:G77G	18.52	0.43	None	None
GLIO	GLIO-77	G77D:G77H	20.15	0.42	None	Mitochondrial
GLIO	GLIO-77	G77D:G77I	15.1	0.46	None	Proliferative
GLIO	GLIO-77	G77D:G77J	8.72	0.39	None	Mitochondrial
GLIO	GLIO-77	G77F:G77G	28.23	0.47	Proliferative	None
GLIO	GLIO-77	G77F:G77H	20.06	0.36	Proliferative	Mitochondrial
GLIO	GLIO-77	G77F:G77I	14.38	0.37	Proliferative	Proliferative
GLIO	GLIO-77	G77F:G77J	3.35	0.38	Proliferative	Mitochondrial
GLIO	GLIO-77	G77G:G77H	25.56	0.54	None	Mitochondrial
GLIO	GLIO-77	G77G:G77I	23.38	0.43	None	Proliferative
GLIO	GLIO-77	G77G:G77J	25.46	0.35	None	Mitochondrial
GLIO	GLIO-77	G77H:G77I	8.44	0.44	Mitochondrial	Proliferative
GLIO	GLIO-77	G77H:G77J	17.57	0.46	Mitochondrial	Mitochondrial
GLIO	GLIO-77	G77I:G77J	11.43	0.28	Proliferative	Mitochondrial
GLIO	GLIO-85	G85B:G85C	12.45	0.29	None	None
GLIO	GLIO-85	G85B:G85D	20.13	0.41	None	None
GLIO	GLIO-85	G85B:G85F	19.85	0.37	None	None
GLIO	GLIO-85	G85B:G85G	17.24	0.37	None	None
GLIO	GLIO-85	G85B:G85H	11.65	0.31	None	None
GLIO	GLIO-85	G85B:G85I	14.13	0.36	None	Glycolytic
GLIO	GLIO-85	G85C:G85D	8.26	0.21	None	None
GLIO	GLIO-85	G85C:G85F	18.77	0.16	None	None
GLIO	GLIO-85	G85C:G85G	6.07	0.17	None	None
GLIO	GLIO-85	G85C:G85H	14.67	0.19	None	None
GLIO	GLIO-85	G85C:G85I	4.22	0.14	None	Glycolytic
GLIO	GLIO-85	G85D:G85F	18.73	0.15	None	None
GLIO	GLIO-85	G85D:G85G	3.35	0.16	None	None
GLIO	GLIO-85	G85D:G85H	18.4	0.22	None	None
GLIO	GLIO-85	G85D:G85I	6.45	0.13	None	Glycolytic
GLIO	GLIO-85	G85F:G85G	16.42	0.04	None	None
GLIO	GLIO-85	G85F:G85H	11.75	0.15	None	None
GLIO	GLIO-85	G85F:G85I	16.23	0.07	None	Glycolytic
GLIO	GLIO-85	G85G:G85H	15.9	0.16	None	None
GLIO	GLIO-85	G85G:G85I	4.36	0.08	None	Glycolytic
GLIO	GLIO-85	G85H:G85I	12.72	0.13	None	Glycolytic
GLIO	GLIO-87	G87A:G87H	40.04	0.94	Neuronal	None
GLIO	GLIO-87	G87A:G87J	11.36	0.96	Neuronal	Neuronal
GLIO	GLIO-87	G87A:G87K	34.66	0.92	Neuronal	None
GLIO	GLIO-87	G87H:G87J	35.25	0.6	None	Neuronal
GLIO	GLIO-87	G87H:G87K	9.57	0.26	None	None
GLIO	GLIO-87	G87J:G87K	31.99	0.66	Neuronal	None
GLIO	GLIO-8-RSK	G8A:G8C	8.42	0.23	Proliferative	Proliferative
GLIO	GLIO-8-RSK	G8A:G8G	16.52	0.95	Proliferative	Neuronal
GLIO	GLIO-8-RSK	G8A:G8I	43.87	0.9	Proliferative	None
GLIO	GLIO-8-RSK	G8C:G8G	20.63	0.95	Proliferative	Neuronal
GLIO	GLIO-8-RSK	G8C:G8I	46.69	0.95	Proliferative	None
GLIO	GLIO-8-RSK	G8G:G8I	32.72	0.67	Neuronal	None
GLIO	GLIO-92	G92C:G92D	5.39	0.67	None	None
GLIO	GLIO-92	G92C:G92G	13.27	0.72	None	Mitochondrial
GLIO	GLIO-92	G92C:G92K	11.68	0.68	None	Glycolytic
GLIO	GLIO-92	G92C:G92M	10.87	0.73	None	None
GLIO	GLIO-92	G92D:G92G	8.68	0.27	None	Mitochondrial
GLIO	GLIO-92	G92D:G92K	8.46	0.42	None	Glycolytic
GLIO	GLIO-92	G92D:G92M	9.44	0.56	None	None
GLIO	GLIO-92	G92G:G92K	5.88	0.45	Mitochondrial	Glycolytic
GLIO	GLIO-92	G92G:G92M	9.97	0.61	Mitochondrial	None
GLIO	GLIO-92	G92K:G92M	4.23	0.55	Glycolytic	None
GLIO	GLIO-93	G93E:G93F	14.69	0.23	None	Neuronal
GLIO	GLIO-93	G93E:G93G	37.14	0.39	None	Neuronal
GLIO	GLIO-93	G93E:G93K	24.74	0.74	None	Neuronal
GLIO	GLIO-93	G93F:G93G	24.1	0.25	Neuronal	Neuronal
GLIO	GLIO-93	G93F:G93K	31.57	0.75	Neuronal	Neuronal
GLIO	GLIO-93	G93G:G93K	42.75	0.73	Neuronal	Neuronal
GLIO	GLIO-95	G95E:G95F	11.28	0.55	Neuronal	Neuronal
GLIO	GLIO-95	G95E:G95I	25.83	0.57	Neuronal	None
GLIO	GLIO-95	G95F:G95I	28.32	0.51	Neuronal	None
GLIO	GLIO-97	G97B:G97C	9.72	0.45	None	None
GLIO	GLIO-97	G97B:G97D	12	0.34	None	None
GLIO	GLIO-97	G97B:G97E	9.02	0.32	None	Glycolytic
GLIO	GLIO-97	G97B:G97F	3.67	0.21	None	None
GLIO	GLIO-97	G97B:G97G	13.23	0.36	None	None
GLIO	GLIO-97	G97B:G97H	6.42	0.36	None	Glycolytic
GLIO	GLIO-97	G97B:G97I	10.03	0.37	None	Glycolytic
GLIO	GLIO-97	G97C:G97D	6.7	0.32	None	None
GLIO	GLIO-97	G97C:G97E	3.67	0.27	None	Glycolytic
GLIO	GLIO-97	G97C:G97F	9.02	0.46	None	None
GLIO	GLIO-97	G97C:G97G	7.63	0.31	None	None
GLIO	GLIO-97	G97C:G97H	6.16	0.31	None	Glycolytic
GLIO	GLIO-97	G97C:G97I	7.41	0.31	None	Glycolytic
GLIO	GLIO-97	G97D:G97E	3.67	0.1	None	Glycolytic
GLIO	GLIO-97	G97D:G97F	10.18	0.39	None	None
GLIO	GLIO-97	G97D:G97G	7.61	0.14	None	None
GLIO	GLIO-97	G97D:G97H	8.04	0.18	None	Glycolytic
GLIO	GLIO-97	G97D:G97I	7.08	0.17	None	Glycolytic
GLIO	GLIO-97	G97E:G97F	7.68	0.37	Glycolytic	None
GLIO	GLIO-97	G97E:G97G	7.31	0.15	Glycolytic	None
GLIO	GLIO-97	G97E:G97H	5.38	0.14	Glycolytic	Glycolytic
GLIO	GLIO-97	G97E:G97I	6.07	0.13	Glycolytic	Glycolytic
GLIO	GLIO-97	G97F:G97G	10.39	0.4	None	None
GLIO	GLIO-97	G97F:G97H	3.8	0.41	None	Glycolytic
GLIO	GLIO-97	G97F:G97I	6.84	0.39	None	Glycolytic
GLIO	GLIO-97	G97G:G97H	6.84	0.21	None	Glycolytic
GLIO	GLIO-97	G97G:G97I	3.8	0.09	None	Glycolytic
GLIO	GLIO-97	G97H:G97I	3.82	0.19	Glycolytic	Glycolytic
GLIO	GLIO-99	G99E:G99F	10.57	0.19	None	None
GLIO	GLIO-99	G99E:G99I	14.08	0.21	None	None
GLIO	GLIO-99	G99E:G99K	12.39	0.21	None	None
GLIO	GLIO-99	G99F:G99I	10.9	0.04	None	None
GLIO	GLIO-99	G99F:G99K	9.6	0.08	None	None
GLIO	GLIO-99	G99I:G99K	4.22	0.07	None	None
GLIO	GLIO-28-CS	M20A:M20B	0	0.13	Glycolytic	Glycolytic
GLIO	GLIO-28-CS	M20A:M20C	11.74	0.46	Glycolytic	Neuronal
GLIO	GLIO-28-CS	M20A:M20D	11.74	0.21	Glycolytic	Proliferative
GLIO	GLIO-28-CS	M20A:M24C	59.66	0.3	Glycolytic	Mitochondrial
GLIO	GLIO-28-CS	M20A:M24F	59.72	0.29	Glycolytic	Mitochondrial
GLIO	GLIO-28-CS	M20B:M20C	11.74	0.43	Glycolytic	Neuronal
GLIO	GLIO-28-CS	M20B:M20D	11.74	0.2	Glycolytic	Proliferative
GLIO	GLIO-28-CS	M20B:M24C	59.66	0.32	Glycolytic	Mitochondrial
GLIO	GLIO-28-CS	M20B:M24F	59.72	0.28	Glycolytic	Mitochondrial
GLIO	GLIO-28-CS	M20C:M20D	0	0.4	Neuronal	Proliferative
GLIO	GLIO-28-CS	M20C:M24B	73.31	0.44	Neuronal	Glycolytic
GLIO	GLIO-28-CS	M20C:M24C	67.1	0.42	Neuronal	Mitochondrial
GLIO	GLIO-28-CS	M20C:M24E	77.71	0.38	Neuronal	Glycolytic
GLIO	GLIO-28-CS	M20C:M24F	66.77	0.46	Neuronal	Mitochondrial
GLIO	GLIO-28-CS	M20D:M24B	73.31	0.23	Proliferative	Glycolytic
GLIO	GLIO-28-CS	M20D:M24C	67.1	0.23	Proliferative	Mitochondrial
GLIO	GLIO-28-CS	M20D:M24E	77.71	0.17	Proliferative	Glycolytic
GLIO	GLIO-28-CS	M20D:M24F	66.77	0.23	Proliferative	Mitochondrial
GLIO	GLIO-28-CS	M24B:M24C	8.03	0.22	Glycolytic	Mitochondrial
GLIO	GLIO-28-CS	M24B:M24E	17.34	0.13	Glycolytic	Glycolytic
GLIO	GLIO-28-CS	M24B:M24F	13.67	0.19	Glycolytic	Mitochondrial
GLIO	GLIO-28-CS	M24C:M24E	15.93	0.16	Mitochondrial	Glycolytic
GLIO	GLIO-28-CS	M24C:M24F	9.56	0.27	Mitochondrial	Mitochondrial
GLIO	GLIO-28-CS	M24E:M24F	12.89	0.17	Glycolytic	Mitochondrial
GLIO	GLIO-42	M36E:M36F	15.24	0.88	None	None
GLIO	GLIO-42	M36E:M36K	30.62	0.94	None	None
GLIO	GLIO-42	M36E:M36N	29.76	0.9	None	None
GLIO	GLIO-42	M36E:M36P	33.4	0.87	None	None
GLIO	GLIO-42	M36E:M36R	23.16	0.92	None	None
GLIO	GLIO-42	M36E:M36T	28.83	0.9	None	None
GLIO	GLIO-42	M36E:M95B	33.76	0.99	None	Glycolytic
GLIO	GLIO-42	M36E:M95C	22.05	1	None	Glycolytic
GLIO	GLIO-42	M36E:M95D	34.92	0.97	None	None
GLIO	GLIO-42	M36E:M95F	44.49	0.99	None	Glycolytic
GLIO	GLIO-42	M36E:M95L	55.5	0.73	None	None
GLIO	GLIO-42	M36E:M95M	37.38	0.8	None	None
GLIO	GLIO-42	M36F:M36K	25.1	0.64	None	None
GLIO	GLIO-42	M36F:M36N	14.83	0.61	None	None
GLIO	GLIO-42	M36F:M36P	35.1	0.68	None	None
GLIO	GLIO-42	M36F:M36R	27.88	0.61	None	None
GLIO	GLIO-42	M36F:M36T	25.08	0.49	None	None
GLIO	GLIO-42	M36F:M95B	20.46	0.91	None	Glycolytic
GLIO	GLIO-42	M36F:M95C	9.12	0.93	None	Glycolytic
GLIO	GLIO-42	M36F:M95D	24.57	0.8	None	None
GLIO	GLIO-42	M36F:M95F	34.22	0.89	None	Glycolytic
GLIO	GLIO-42	M36F:M95L	45.25	0.64	None	None
GLIO	GLIO-42	M36F:M95M	26.01	0.72	None	None
GLIO	GLIO-42	M36K:M36N	28.19	0.67	None	None
GLIO	GLIO-42	M36K:M36P	29.18	0.69	None	None
GLIO	GLIO-42	M36K:M36R	41.94	0.76	None	None
GLIO	GLIO-42	M36K:M36T	34.07	0.65	None	None
GLIO	GLIO-42	M36K:M95B	19.25	0.83	None	Glycolytic
GLIO	GLIO-42	M36K:M95C	19.03	0.85	None	Glycolytic
GLIO	GLIO-42	M36K:M95D	10.81	0.68	None	None
GLIO	GLIO-42	M36K:M95F	16.92	0.85	None	Glycolytic
GLIO	GLIO-42	M36K:M95L	28.92	0.74	None	None
GLIO	GLIO-42	M36K:M95M	30.52	0.77	None	None
GLIO	GLIO-42	M36N:M36P	39.69	0.61	None	None
GLIO	GLIO-42	M36N:M36R	35.3	0.63	None	None
GLIO	GLIO-42	M36N:M36T	25.84	0.67	None	None
GLIO	GLIO-42	M36N:M95B	15.02	0.9	None	Glycolytic
GLIO	GLIO-42	M36N:M95C	11.01	0.94	None	Glycolytic
GLIO	GLIO-42	M36N:M95D	21.83	0.81	None	None
GLIO	GLIO-42	M36N:M95F	29.81	0.9	None	Glycolytic
GLIO	GLIO-42	M36N:M95L	37.76	0.62	None	None
GLIO	GLIO-42	M36N:M95M	16.7	0.65	None	None
GLIO	GLIO-42	M36P:M36R	27.32	0.7	None	None
GLIO	GLIO-42	M36P:M36T	21.94	0.65	None	None
GLIO	GLIO-42	M36P:M95B	41.47	0.96	None	Glycolytic
GLIO	GLIO-42	M36P:M95C	31.74	0.99	None	Glycolytic
GLIO	GLIO-42	M36P:M95D	34.71	0.86	None	None
GLIO	GLIO-42	M36P:M95F	41.55	0.96	None	Glycolytic
GLIO	GLIO-42	M36P:M95L	41.58	0.47	None	None
GLIO	GLIO-42	M36P:M95M	32.03	0.5	None	None
GLIO	GLIO-42	M36R:M36T	16.58	0.76	None	None
GLIO	GLIO-42	M36R:M95B	44.9	0.93	None	Glycolytic
GLIO	GLIO-42	M36R:M95C	31.06	0.97	None	Glycolytic
GLIO	GLIO-42	M36R:M95D	44.6	0.87	None	None
GLIO	GLIO-42	M36R:M95F	54.25	0.92	None	Glycolytic
GLIO	GLIO-42	M36R:M95L	58.38	0.72	None	None
GLIO	GLIO-42	M36R:M95M	33.69	0.75	None	None
GLIO	GLIO-42	M36T:M95B	35.23	0.86	None	Glycolytic
GLIO	GLIO-42	M36T:M95C	23.23	0.88	None	Glycolytic
GLIO	GLIO-42	M36T:M95D	33.97	0.74	None	None
GLIO	GLIO-42	M36T:M95F	42.72	0.85	None	Glycolytic
GLIO	GLIO-42	M36T:M95L	43.69	0.7	None	None
GLIO	GLIO-42	M36T:M95M	18.25	0.77	None	None
GLIO	GLIO-54	M46G:M78B	51.74	0.96	None	None
GLIO	GLIO-54	M46G:M78C	54.75	0.35	None	None
GLIO	GLIO-54	M46G:M78F	51.51	1	None	None
GLIO	GLIO-54	M46G:M78H	52.72	0.88	None	None
GLIO	GLIO-54	M46G:M78J	53.27	0.61	None	None
GLIO	GLIO-54	M78B:M78C	11.27	0.93	None	None
GLIO	GLIO-54	M78B:M78F	7.7	0.83	None	None
GLIO	GLIO-54	M78B:M78H	12.74	0.86	None	None
GLIO	GLIO-54	M78B:M78J	10.01	0.89	None	None
GLIO	GLIO-54	M78C:M78F	7.02	1	None	None
GLIO	GLIO-54	M78C:M78H	18.93	0.89	None	None
GLIO	GLIO-54	M78C:M78J	16.55	0.47	None	None
GLIO	GLIO-54	M78F:M78H	19.14	0.71	None	None
GLIO	GLIO-54	M78F:M78J	16.52	0.94	None	None
GLIO	GLIO-54	M78H:M78J	2.98	0.89	None	None
GLIO	GLIO-42	M95B:M95C	13.91	0.44	Glycolytic	Glycolytic
GLIO	GLIO-42	M95B:M95D	10.77	0.43	Glycolytic	None
GLIO	GLIO-42	M95B:M95F	16.85	0.46	Glycolytic	Glycolytic
GLIO	GLIO-42	M95B:M95L	30.28	0.97	Glycolytic	None
GLIO	GLIO-42	M95B:M95M	24.6	0.97	Glycolytic	None
GLIO	GLIO-42	M95C:M95D	16.45	0.42	Glycolytic	None
GLIO	GLIO-42	M95C:M95F	26.22	0.48	Glycolytic	Glycolytic
GLIO	GLIO-42	M95C:M95L	36.15	0.99	Glycolytic	None
GLIO	GLIO-42	M95C:M95M	19.5	0.99	Glycolytic	None
GLIO	GLIO-42	M95D:M95F	10	0.48	None	Glycolytic
GLIO	GLIO-42	M95D:M95L	23.14	0.88	None	None
GLIO	GLIO-42	M95D:M95M	24.79	0.9	None	None
GLIO	GLIO-42	M95F:M95L	18.25	0.97	Glycolytic	None
GLIO	GLIO-42	M95F:M95M	31.42	0.97	Glycolytic	None
GLIO	GLIO-42	M95L:M95M	30.72	0.36	None	None
P	P021	P021_111221:P021_111496	18.64	0.15	Proliferative	Proliferative
P	P021	P021_111221:P021_99201	29.24	0.14	Proliferative	Proliferative
P	P021	P021_111496:P021_99201	14.15	0.14	Proliferative	Proliferative
P	P059	P059_100253:P059_100548	14.35	0.78	None	None
P	P059	P059_100253:P059_112194	32.12	0.71	None	Glycolytic
P	P059	P059_100253:P059_112327	18.34	0.7	None	Glycolytic
P	P059	P059_100548:P059_112194	26.88	0.73	None	Glycolytic
P	P059	P059_100548:P059_112327	16.01	0.71	None	Glycolytic
P	P059	P059_112194:P059_112327	31.86	0.75	Glycolytic	Glycolytic
P	P065	P065_358799:P065_358802	15.77	0.48	None	None
P	P065	P065_358799:P065_359303	30.13	0.9	None	None
P	P065	P065_358799:P065_359306	30.53	0.55	None	None
P	P065	P065_358799:P065_359319	50.76	0.53	None	None
P	P065	P065_358802:P065_359303	20.83	0.83	None	None
P	P065	P065_358802:P065_359306	32.6	0.37	None	None
P	P065	P065_358802:P065_359319	35.1	0.71	None	None
P	P065	P065_359303:P065_359306	25.73	0.83	None	None
P	P065	P065_359303:P065_359319	34.07	0.93	None	None
P	P065	P065_359306:P065_359319	57.23	0.75	None	None
P	P108	P108_358411:P108_358448	24.34	0.55	Proliferative	None
P	P108	P108_358411:P108_358525	8.81	0.4	Proliferative	None
P	P108	P108_358448:P108_358525	18.57	0.5	None	None
P	P129	P129_375688:P129_375918	31.11	0.16	Neuronal	None
P	P129	P129_375688:P129_375970	60.85	0.19	Neuronal	Neuronal
P	P129	P129_375688:P129_375973	34.88	0.33	Neuronal	Glycolytic
P	P129	P129_375688:P129_376050	16.9	0.27	Neuronal	Mitochondrial
P	P129	P129_375688:P129_376085	36.42	0.23	Neuronal	Mitochondrial
P	P129	P129_375688:P129_376165	16.75	0.2	Neuronal	Mitochondrial
P	P129	P129_375688:P129_376167	28.43	0.29	Neuronal	None
P	P129	P129_375688:P129_376176	18.57	0.22	Neuronal	Mitochondrial
P	P129	P129_375688:P129_376304	28.43	0.21	Neuronal	Glycolytic
P	P129	P129_375688:P129_376322	29.85	0.3	Neuronal	Mitochondrial
P	P129	P129_375918:P129_375970	46.37	0.12	None	Neuronal
P	P129	P129_375918:P129_375973	35.24	0.32	None	Glycolytic
P	P129	P129_375918:P129_376050	14.47	0.21	None	Mitochondrial
P	P129	P129_375918:P129_376085	21.64	0.13	None	Mitochondrial
P	P129	P129_375918:P129_376165	23.87	0.14	None	Mitochondrial
P	P129	P129_375918:P129_376167	33.14	0.17	None	None
P	P129	P129_375918:P129_376176	20.02	0.2	None	Mitochondrial
P	P129	P129_375918:P129_376304	33.14	0.22	None	Glycolytic
P	P129	P129_375918:P129_376322	40.88	0.25	None	Mitochondrial
P	P129	P129_375970:P129_375973	29.01	0.31	Neuronal	Glycolytic
P	P129	P129_375970:P129_376050	50.92	0.18	Neuronal	Mitochondrial
P	P129	P129_375970:P129_376085	39.25	0.23	Neuronal	Mitochondrial
P	P129	P129_375970:P129_376165	44.54	0.17	Neuronal	Mitochondrial
P	P129	P129_375970:P129_376167	38.27	0.23	Neuronal	None
P	P129	P129_375970:P129_376176	42.83	0.19	Neuronal	Mitochondrial
P	P129	P129_375970:P129_376304	38.27	0.21	Neuronal	Glycolytic
P	P129	P129_375970:P129_376322	42.15	0.27	Neuronal	Mitochondrial
P	P129	P129_375973:P129_376050	31.23	0.32	Glycolytic	Mitochondrial
P	P129	P129_375973:P129_376085	30.64	0.34	Glycolytic	Mitochondrial
P	P129	P129_375973:P129_376165	19.64	0.24	Glycolytic	Mitochondrial
P	P129	P129_375973:P129_376167	15.21	0.29	Glycolytic	None
P	P129	P129_375973:P129_376176	20.09	0.23	Glycolytic	Mitochondrial
P	P129	P129_375973:P129_376304	15.21	0.32	Glycolytic	Glycolytic
P	P129	P129_375973:P129_376322	14.55	0.39	Glycolytic	Mitochondrial
P	P129	P129_376050:P129_376085	23.38	0.27	Mitochondrial	Mitochondrial
P	P129	P129_376050:P129_376165	14.27	0.25	Mitochondrial	Mitochondrial
P	P129	P129_376050:P129_376167	25.79	0.27	Mitochondrial	None
P	P129	P129_376050:P129_376176	11.67	0.24	Mitochondrial	Mitochondrial
P	P129	P129_376050:P129_376304	25.79	0.26	Mitochondrial	Glycolytic
P	P129	P129_376050:P129_376322	33	0.26	Mitochondrial	Mitochondrial
P	P129	P129_376085:P129_376165	27.95	0.24	Mitochondrial	Mitochondrial
P	P129	P129_376085:P129_376167	22.82	0.18	Mitochondrial	None
P	P129	P129_376085:P129_376176	24.3	0.17	Mitochondrial	Mitochondrial
P	P129	P129_376085:P129_376304	22.82	0.22	Mitochondrial	Glycolytic
P	P129	P129_376085:P129_376322	40.79	0.31	Mitochondrial	Mitochondrial
P	P129	P129_376165:P129_376167	18.34	0.24	Mitochondrial	None
P	P129	P129_376165:P129_376176	4.23	0.21	Mitochondrial	Mitochondrial
P	P129	P129_376165:P129_376304	18.34	0.25	Mitochondrial	Glycolytic
P	P129	P129_376165:P129_376322	18.75	0.31	Mitochondrial	Mitochondrial
P	P129	P129_376167:P129_376176	18.15	0.14	None	Mitochondrial
P	P129	P129_376167:P129_376304	0	0.22	None	Glycolytic
P	P129	P129_376167:P129_376322	21.89	0.31	None	Mitochondrial
P	P129	P129_376176:P129_376304	18.15	0.19	Mitochondrial	Glycolytic
P	P129	P129_376176:P129_376322	21.89	0.33	Mitochondrial	Mitochondrial
P	P129	P129_376304:P129_376322	21.89	0.32	Glycolytic	Mitochondrial
P	P152	P152_374528:P152_387720	19.3	0.39	Proliferative	Neuronal
P	P152	P152_374528:P152_387930	20.6	0.29	Proliferative	Proliferative
P	P152	P152_374528:P152_387942	31.33	0.45	Proliferative	None
P	P152	P152_374528:P152_387947	10.16	0.31	Proliferative	Proliferative
P	P152	P152_374528:P152_387979	11.95	0.33	Proliferative	Proliferative
P	P152	P152_374528:P152_388519	22.39	0.28	Proliferative	Proliferative
P	P152	P152_374528:P152_388615	13.09	0.21	Proliferative	Proliferative
P	P152	P152_387720:P152_387930	34.2	0.57	Neuronal	Proliferative
P	P152	P152_387720:P152_387942	36.14	0.33	Neuronal	None
P	P152	P152_387720:P152_387947	20.33	0.57	Neuronal	Proliferative
P	P152	P152_387720:P152_387979	26.38	0.55	Neuronal	Proliferative
P	P152	P152_387720:P152_388519	40.53	0.56	Neuronal	Proliferative
P	P152	P152_387720:P152_388615	20	0.51	Neuronal	Proliferative
P	P152	P152_387930:P152_387942	19.13	0.56	Proliferative	None
P	P152	P152_387930:P152_387947	23.23	0.18	Proliferative	Proliferative
P	P152	P152_387930:P152_387979	14.11	0.2	Proliferative	Proliferative
P	P152	P152_387930:P152_388519	13.05	0.22	Proliferative	Proliferative
P	P152	P152_387930:P152_388615	15.57	0.18	Proliferative	Proliferative
P	P152	P152_387942:P152_387947	28.73	0.59	None	Proliferative
P	P152	P152_387942:P152_387979	29.45	0.56	None	Proliferative
P	P152	P152_387942:P152_388519	30.33	0.53	None	Proliferative
P	P152	P152_387942:P152_388615	23.73	0.52	None	Proliferative
P	P152	P152_387947:P152_387979	20.29	0.12	Proliferative	Proliferative
P	P152	P152_387947:P152_388519	25.36	0.19	Proliferative	Proliferative
P	P152	P152_387947:P152_388615	18.49	0.24	Proliferative	Proliferative
P	P152	P152_387979:P152_388519	17.73	0.22	Proliferative	Proliferative
P	P152	P152_387979:P152_388615	9.91	0.24	Proliferative	Proliferative
P	P152	P152_388519:P152_388615	24.3	0.16	Proliferative	Proliferative
P	P157	P157_375133:P157_375159	12.36	0.18	None	None
P	P157	P157_375133:P157_375319	12.36	0.2	None	None
P	P157	P157_375159:P157_375319	0	0.16	None	None
P	P158	P158_375150:P158_375266	32.82	0.09	Mitochondrial	Mitochondrial
P	P158	P158_375150:P158_375281	6.69	0.1	Mitochondrial	Glycolytic
P	P158	P158_375150:P158_375284	23.03	0.09	Mitochondrial	Mitochondrial
P	P158	P158_375150:P158_375546	37.74	0.4	Mitochondrial	Mitochondrial
P	P158	P158_375266:P158_375281	34.73	0.12	Mitochondrial	Glycolytic
P	P158	P158_375266:P158_375284	20.33	0.11	Mitochondrial	Mitochondrial
P	P158	P158_375266:P158_375546	9.94	0.38	Mitochondrial	Mitochondrial
P	P158	P158_375281:P158_375284	28.33	0.09	Glycolytic	Mitochondrial
P	P158	P158_375281:P158_375546	38.25	0.37	Glycolytic	Mitochondrial
P	P158	P158_375284:P158_375546	28.29	0.41	Mitochondrial	Mitochondrial
P	P163	P163_375363:P163_375380	11.88	0.3	None	Proliferative
P	P163	P163_375363:P163_376121	19.08	0.32	None	Proliferative
P	P163	P163_375363:P163_376137	32.52	0.37	None	Glycolytic
P	P163	P163_375363:P163_376213	26.91	0.26	None	Proliferative
P	P163	P163_375380:P163_376121	12.83	0.24	Proliferative	Proliferative
P	P163	P163_375380:P163_376137	26.95	0.39	Proliferative	Glycolytic
P	P163	P163_375380:P163_376213	21.23	0.17	Proliferative	Proliferative
P	P163	P163_376121:P163_376137	17.96	0.42	Proliferative	Glycolytic
P	P163	P163_376121:P163_376213	8.49	0.13	Proliferative	Proliferative
P	P163	P163_376137:P163_376213	15.15	0.39	Glycolytic	Proliferative
P	P182	P182_111761:P182_111948	21.89	0.96	None	None
P	P182	P182_111761:P182_112083	19.81	0.12	None	None
P	P182	P182_111761:P182_11967	19.81	0.83	None	None
P	P182	P182_111948:P182_112083	22.38	0.96	None	None
P	P182	P182_111948:P182_11967	22.38	0.69	None	None
P	P182	P182_112083:P182_11967	0	0.82	None	None
P	P184	P184_285504:P184_285527	10.22	0.48	Proliferative	Mitochondrial
P	P190	P190_359227:P190_359261	13.98	0.46	Glycolytic	Neuronal
P	P190	P190_359227:P190_359287	15.37	0.38	Glycolytic	None
P	P190	P190_359227:P190_359313	13.44	0.43	Glycolytic	Glycolytic
P	P190	P190_359227:P190_359388	11.37	0.3	Glycolytic	Neuronal
P	P190	P190_359261:P190_359287	21.59	0.25	Neuronal	None
P	P190	P190_359261:P190_359313	23.66	0.26	Neuronal	Glycolytic
P	P190	P190_359261:P190_359388	21.22	0.33	Neuronal	Neuronal
P	P190	P190_359287:P190_359313	6.85	0.28	None	Glycolytic
P	P190	P190_359287:P190_359388	6.58	0.33	None	Neuronal
P	P190	P190_359313:P190_359388	5.18	0.41	Glycolytic	Neuronal
P	P191	P191_41114:P191_41126	9.06	0.4	Glycolytic	Proliferative
P	P191	P191_41114:P191_41133	38.45	0.33	Glycolytic	Proliferative
P	P191	P191_41114:P191_42407	8.72	0.46	Glycolytic	Proliferative
P	P191	P191_41126:P191_41133	32.7	0.42	Proliferative	Proliferative
P	P191	P191_41126:P191_42407	6.07	0.48	Proliferative	Proliferative
P	P191	P191_41133:P191_42407	38.58	0.41	Proliferative	Proliferative
P	P207	P207_375794:P207_375812	9.56	0.41	Neuronal	Neuronal
PT	PT5	P5_Tumor_1:P5_Tumor_2	7.28	0.93	None	None
PT	PT5	P5_Tumor_1:P5_Tumor_3	3	0.93	None	None
PT	PT5	P5_Tumor_1:P5_Tumor_4	5.69	0.92	None	None
PT	PT5	P5_Tumor_2:P5_Tumor_3	8.94	0.17	None	None
PT	PT5	P5_Tumor_2:P5_Tumor_4	6.95	0.24	None	None
PT	PT5	P5_Tumor_3:P5_Tumor_4	4.83	0.18	None	None
PT	PT8	P8_Tumor_2:P8_Tumor_3	22.54	0.09	None	None
PT	PT8	P8_Tumor_2:P8_Tumor_4	33.66	0.34	None	None
PT	PT8	P8_Tumor_2:P8_Tumor_5	57.01	0.6	None	None
PT	PT8	P8_Tumor_2:P8_Tumor_6	39.49	0.12	None	None
PT	PT8	P8_Tumor_2:P8_Tumor_7	26.51	0.14	None	None
PT	PT8	P8_Tumor_3:P8_Tumor_4	11.52	0.35	None	None
PT	PT8	P8_Tumor_3:P8_Tumor_5	38.07	0.6	None	None
PT	PT8	P8_Tumor_3:P8_Tumor_6	31.2	0.12	None	None
PT	PT8	P8_Tumor_3:P8_Tumor_7	30.19	0.14	None	None
PT	PT8	P8_Tumor_4:P8_Tumor_5	29.16	0.42	None	None
PT	PT8	P8_Tumor_4:P8_Tumor_6	32.83	0.36	None	None
PT	PT8	P8_Tumor_4:P8_Tumor_7	37.61	0.38	None	None
PT	PT8	P8_Tumor_5:P8_Tumor_6	32.96	0.59	None	None
PT	PT8	P8_Tumor_5:P8_Tumor_7	48.17	0.6	None	None
PT	PT8	P8_Tumor_6:P8_Tumor_7	18.61	0.13	None	None

## Sheet: Figure 7D
Group	patientID	SamplePair...PointA.PointB..	Euclidean._distance	Genetic_distance	Contrast1	Contrast2	Garafano1	Garafano2
BNI	BNI_203	BNI_203_375619_C1:BNI_203_375800_D1	20.06	0.4	CE	CE	None	None
BNI	BNI_203	BNI_203_375619_C1:BNI_203_375912_G1	8.59	0.69	CE	CE	None	None
BNI	BNI_203	BNI_203_375619_C1:BNI_203_375950_E1	28.89	0.48	CE	CE	None	None
BNI	BNI_203	BNI_203_375619_C1:BNI_203_376089_H1	32.98	0.44	CE	NE	None	None
BNI	BNI_203	BNI_203_375619_C1:BNI_203_376281_F1	26.96	0.86	CE	CE	None	None
BNI	BNI_203	BNI_203_375619_C1:BNI_203_376314_A1	19.34	0.44	CE	CE	None	None
BNI	BNI_203	BNI_203_375619_C1:BNI_203_376316_B1	18.55	0.44	CE	CE	None	None
BNI	BNI_203	BNI_203_375800_D1:BNI_203_375912_G1	21.7	0.68	CE	CE	None	None
BNI	BNI_203	BNI_203_375800_D1:BNI_203_375950_E1	25.98	0.35	CE	CE	None	None
BNI	BNI_203	BNI_203_375800_D1:BNI_203_376089_H1	35.16	0.38	CE	NE	None	None
BNI	BNI_203	BNI_203_375800_D1:BNI_203_376281_F1	30.04	0.8	CE	CE	None	None
BNI	BNI_203	BNI_203_375800_D1:BNI_203_376314_A1	12.23	0.3	CE	CE	None	None
BNI	BNI_203	BNI_203_375800_D1:BNI_203_376316_B1	18.03	0.38	CE	CE	None	None
BNI	BNI_203	BNI_203_375912_G1:BNI_203_375950_E1	22.19	0.71	CE	CE	None	None
BNI	BNI_203	BNI_203_375912_G1:BNI_203_376089_H1	25.86	0.72	CE	NE	None	None
BNI	BNI_203	BNI_203_375912_G1:BNI_203_376281_F1	21.28	0.8	CE	CE	None	None
BNI	BNI_203	BNI_203_375912_G1:BNI_203_376314_A1	16.41	0.69	CE	CE	None	None
BNI	BNI_203	BNI_203_375912_G1:BNI_203_376316_B1	12.34	0.7	CE	CE	None	None
BNI	BNI_203	BNI_203_375950_E1:BNI_203_376089_H1	24.81	0.34	CE	NE	None	None
BNI	BNI_203	BNI_203_375950_E1:BNI_203_376281_F1	12.89	0.76	CE	CE	None	None
BNI	BNI_203	BNI_203_375950_E1:BNI_203_376314_A1	14.21	0.26	CE	CE	None	None
BNI	BNI_203	BNI_203_375950_E1:BNI_203_376316_B1	12.38	0.27	CE	CE	None	None
BNI	BNI_203	BNI_203_376089_H1:BNI_203_376281_F1	33.28	0.84	NE	CE	None	None
BNI	BNI_203	BNI_203_376089_H1:BNI_203_376314_A1	29.03	0.29	NE	CE	None	None
BNI	BNI_203	BNI_203_376089_H1:BNI_203_376316_B1	20.51	0.2	NE	CE	None	None
BNI	BNI_203	BNI_203_376281_F1:BNI_203_376314_A1	18.4	0.77	CE	CE	None	None
BNI	BNI_203	BNI_203_376281_F1:BNI_203_376316_B1	18.46	0.82	CE	CE	None	None
BNI	BNI_203	BNI_203_376314_A1:BNI_203_376316_B1	9.02	0.25	CE	CE	None	None
BNI	BNI_204	BNI_204_375456_E2:BNI_204_375474_B2	39.51	0.7	CE	CE	None	None
BNI	BNI_204	BNI_204_375456_E2:BNI_204_375542_F2	11.21	0.32	CE	NE	None	None
BNI	BNI_204	BNI_204_375456_E2:BNI_204_375612_G2	54.17	0.6	CE	NE	None	None
BNI	BNI_204	BNI_204_375456_E2:BNI_204_375727_A2	47.51	0.51	CE	CE	None	None
BNI	BNI_204	BNI_204_375456_E2:BNI_204_375926_C2	36.54	0.73	CE	CE	None	None
BNI	BNI_204	BNI_204_375456_E2:BNI_204_375998_D2	10.52	0.49	CE	NE	None	None
BNI	BNI_204	BNI_204_375474_B2:BNI_204_375542_F2	50.12	0.66	CE	NE	None	None
BNI	BNI_204	BNI_204_375474_B2:BNI_204_375612_G2	37.72	0.63	CE	NE	None	None
BNI	BNI_204	BNI_204_375474_B2:BNI_204_375727_A2	8.39	0.62	CE	CE	None	None
BNI	BNI_204	BNI_204_375474_B2:BNI_204_375926_C2	19.07	0.5	CE	CE	None	None
BNI	BNI_204	BNI_204_375474_B2:BNI_204_375998_D2	32.77	0.6	CE	NE	None	None
BNI	BNI_204	BNI_204_375542_F2:BNI_204_375612_G2	59.81	0.51	NE	NE	None	None
BNI	BNI_204	BNI_204_375542_F2:BNI_204_375727_A2	58.03	0.63	NE	CE	None	None
BNI	BNI_204	BNI_204_375542_F2:BNI_204_375926_C2	45.64	0.67	NE	CE	None	None
BNI	BNI_204	BNI_204_375542_F2:BNI_204_375998_D2	20.73	0.37	NE	NE	None	None
BNI	BNI_204	BNI_204_375612_G2:BNI_204_375727_A2	38.96	0.68	NE	CE	None	None
BNI	BNI_204	BNI_204_375612_G2:BNI_204_375926_C2	41.87	0.6	NE	CE	None	None
BNI	BNI_204	BNI_204_375612_G2:BNI_204_375998_D2	51.29	0.51	NE	NE	None	None
BNI	BNI_204	BNI_204_375727_A2:BNI_204_375926_C2	21.33	0.7	CE	CE	None	None
BNI	BNI_204	BNI_204_375727_A2:BNI_204_375998_D2	41.08	0.66	CE	NE	None	None
BNI	BNI_204	BNI_204_375926_C2:BNI_204_375998_D2	34.72	0.63	CE	NE	None	None
BNI	BNI_206	BNI_206_375547_A3:BNI_206_375642_B3	14.38	0.31	CE	CE	None	None
BNI	BNI_206	BNI_206_375547_A3:BNI_206_375784_H2	16.75	0.29	CE	NE	None	None
BNI	BNI_206	BNI_206_375642_B3:BNI_206_375784_H2	7.99	0.15	CE	NE	None	None
BNI	BNI_209	BNI_209_4752_D3:BNI_209_4766_C3	0	0.11	CE	CE	None	None
BNI	BNI_209	BNI_209_4752_D3:BNI_209_5117_G3	19.61	0.11	CE	CE	None	None
BNI	BNI_209	BNI_209_4752_D3:BNI_209_5370_H3	18.04	0.09	CE	CE	None	None
BNI	BNI_209	BNI_209_4752_D3:BNI_209_5401_E3	8.81	0.09	CE	CE	None	None
BNI	BNI_209	BNI_209_4752_D3:BNI_209_5408_F3	18.53	0.1	CE	CE	None	None
BNI	BNI_209	BNI_209_4752_D3:BNI_209_6245_A4	16.28	0.22	CE	CE	None	None
BNI	BNI_209	BNI_209_4766_C3:BNI_209_5117_G3	19.61	0.06	CE	CE	None	None
BNI	BNI_209	BNI_209_4766_C3:BNI_209_5370_H3	18.04	0.09	CE	CE	None	None
BNI	BNI_209	BNI_209_4766_C3:BNI_209_5401_E3	8.81	0.09	CE	CE	None	None
BNI	BNI_209	BNI_209_4766_C3:BNI_209_5408_F3	18.53	0.1	CE	CE	None	None
BNI	BNI_209	BNI_209_4766_C3:BNI_209_6245_A4	16.28	0.17	CE	CE	None	None
BNI	BNI_209	BNI_209_5117_G3:BNI_209_5370_H3	9.45	0.1	CE	CE	None	None
BNI	BNI_209	BNI_209_5117_G3:BNI_209_5401_E3	15.27	0.12	CE	CE	None	None
BNI	BNI_209	BNI_209_5117_G3:BNI_209_5408_F3	10.22	0.13	CE	CE	None	None
BNI	BNI_209	BNI_209_5117_G3:BNI_209_6245_A4	16.86	0.2	CE	CE	None	None
BNI	BNI_209	BNI_209_5370_H3:BNI_209_5401_E3	14.68	0.16	CE	CE	None	None
BNI	BNI_209	BNI_209_5370_H3:BNI_209_5408_F3	16.7	0.16	CE	CE	None	None
BNI	BNI_209	BNI_209_5370_H3:BNI_209_6245_A4	10.22	0.18	CE	CE	None	None
BNI	BNI_209	BNI_209_5401_E3:BNI_209_5408_F3	12.1	0.08	CE	CE	None	None
BNI	BNI_209	BNI_209_5401_E3:BNI_209_6245_A4	11.46	0.21	CE	CE	None	None
BNI	BNI_209	BNI_209_5408_F3:BNI_209_6245_A4	18.79	0.19	CE	CE	None	None
BNI	BNI_217	BNI_217_358204_C4:BNI_217_358227_B4	0	0.27	CE	CE	None	None
BNI	BNI_218	BNI_218_358059_F4:BNI_218_358330_D4	13.84	0.06	CE	CE	None	None
BNI	BNI_218	BNI_218_358059_F4:BNI_218_358350_E4	8.57	0.06	CE	CE	None	None
BNI	BNI_218	BNI_218_358330_D4:BNI_218_358350_E4	8.59	0.03	CE	CE	None	None
GLIO	GLIO-12-JJM	G12B:G12C	4.84	0.06	CE	CE	None	Glycolytic
GLIO	GLIO-12-JJM	G12B:G12E	15	0.07	CE	CE	None	Glycolytic
GLIO	GLIO-12-JJM	G12B:G12F	14.01	0.32	CE	CE	None	None
GLIO	GLIO-12-JJM	G12C:G12E	17.17	0.06	CE	CE	Glycolytic	Glycolytic
GLIO	GLIO-12-JJM	G12C:G12F	13.25	0.31	CE	CE	Glycolytic	None
GLIO	GLIO-12-JJM	G12E:G12F	28.99	0.31	CE	CE	Glycolytic	None
GLIO	GLIO-22-BPR	G22B:G22C	9.07	0.2	CE	CE	None	None
GLIO	GLIO-23	G23B1:G23C	8.78	0.64	CE	CE	Proliferative	Mitochondrial
GLIO	GLIO-23	G23B1:G23D	32.99	0.51	CE	NE	Proliferative	None
GLIO	GLIO-23	G23B1:G23F	32.02	0.65	CE	CE	Proliferative	Mitochondrial
GLIO	GLIO-23	G23B1:G23H	33.69	0.48	CE	CE	Proliferative	None
GLIO	GLIO-23	G23C:G23D	38.62	0.5	CE	NE	Mitochondrial	None
GLIO	GLIO-23	G23C:G23F	37.05	0.56	CE	CE	Mitochondrial	Mitochondrial
GLIO	GLIO-23	G23C:G23H	40.04	0.66	CE	CE	Mitochondrial	None
GLIO	GLIO-23	G23D:G23F	35.24	0.59	NE	CE	None	Mitochondrial
GLIO	GLIO-23	G23D:G23H	43.13	0.52	NE	CE	None	None
GLIO	GLIO-23	G23F:G23H	16.11	0.65	CE	CE	Mitochondrial	None
GLIO	GLIO-29-MH	G29C:G29G	3.34	0.12	NE	NE	Proliferative	Proliferative
GLIO	GLIO-29-MH	G29C:G29H	6.67	0.09	NE	CE	Proliferative	Proliferative
GLIO	GLIO-29-MH	G29G:G29H	4.47	0.12	NE	CE	Proliferative	Proliferative
GLIO	GLIO-33-EHC	G33C:G33G	15.98	0.65	NE	NE	Neuronal	None
GLIO	GLIO-35-JLL	G35C:G35D	6.42	0.41	CE	NE	None	None
GLIO	GLIO-35-JLL	G35C:G35E	6.15	0.43	CE	NE	None	None
GLIO	GLIO-35-JLL	G35D:G35E	8.24	0.34	NE	NE	None	None
GLIO	GLIO-37	G37H:G37J	9.65	0.67	CE	CE	Proliferative	Proliferative
GLIO	GLIO-38	G38Q:G38R	29.88	0.43	CE	NE	None	None
GLIO	GLIO-39-RAL	G39A:G39B	0	0.77	CE	CE	None	None
GLIO	GLIO-39-RAL	G39A:G39C	0	0.88	CE	CE	None	None
GLIO	GLIO-39-RAL	G39A:G39E	18.7	0.29	CE	NE	None	None
GLIO	GLIO-39-RAL	G39A:G39F	18.7	0.42	CE	NE	None	Neuronal
GLIO	GLIO-39-RAL	G39A:G39G	18.7	0.41	CE	NE	None	Neuronal
GLIO	GLIO-39-RAL	G39B:G39C	0	0.79	CE	CE	None	None
GLIO	GLIO-39-RAL	G39B:G39E	18.7	0.75	CE	NE	None	None
GLIO	GLIO-39-RAL	G39B:G39F	18.7	0.83	CE	NE	None	Neuronal
GLIO	GLIO-39-RAL	G39B:G39G	18.7	0.85	CE	NE	None	Neuronal
GLIO	GLIO-39-RAL	G39C:G39E	18.7	0.88	CE	NE	None	None
GLIO	GLIO-39-RAL	G39C:G39F	18.7	0.92	CE	NE	None	Neuronal
GLIO	GLIO-39-RAL	G39C:G39G	18.7	0.92	CE	NE	None	Neuronal
GLIO	GLIO-39-RAL	G39E:G39F	0	0.41	NE	NE	None	Neuronal
GLIO	GLIO-39-RAL	G39E:G39G	0	0.43	NE	NE	None	Neuronal
GLIO	GLIO-39-RAL	G39F:G39G	0	0.12	NE	NE	Neuronal	Neuronal
GLIO	GLIO-40-LA	G40A:G40C	9.51	0.2	CE	CE	Mitochondrial	None
GLIO	GLIO-40-LA	G40A:G40D	28.62	0.13	CE	CE	Mitochondrial	Proliferative
GLIO	GLIO-40-LA	G40A:G40E	25.97	0.17	CE	CE	Mitochondrial	Proliferative
GLIO	GLIO-40-LA	G40A:G40F	22.03	0.23	CE	CE	Mitochondrial	Proliferative
GLIO	GLIO-40-LA	G40A:G40G	32.43	0.11	CE	CE	Mitochondrial	None
GLIO	GLIO-40-LA	G40A:G40I	42.16	0.19	CE	NE	Mitochondrial	Glycolytic
GLIO	GLIO-40-LA	G40A:G40K	17.15	0.23	CE	CE	Mitochondrial	Proliferative
GLIO	GLIO-40-LA	G40A:G40M	27.55	0.13	CE	NE	Mitochondrial	Mitochondrial
GLIO	GLIO-40-LA	G40C:G40D	19.43	0.23	CE	CE	None	Proliferative
GLIO	GLIO-40-LA	G40C:G40E	16.54	0.16	CE	CE	None	Proliferative
GLIO	GLIO-40-LA	G40C:G40F	13.15	0.28	CE	CE	None	Proliferative
GLIO	GLIO-40-LA	G40C:G40G	23.52	0.15	CE	CE	None	None
GLIO	GLIO-40-LA	G40C:G40I	34.23	0.22	CE	NE	None	Glycolytic
GLIO	GLIO-40-LA	G40C:G40K	14.8	0.22	CE	CE	None	Proliferative
GLIO	GLIO-40-LA	G40C:G40M	26.45	0.17	CE	NE	None	Mitochondrial
GLIO	GLIO-40-LA	G40D:G40E	6.7	0.18	CE	CE	Proliferative	Proliferative
GLIO	GLIO-40-LA	G40D:G40F	8.77	0.26	CE	CE	Proliferative	Proliferative
GLIO	GLIO-40-LA	G40D:G40G	6.86	0.15	CE	CE	Proliferative	None
GLIO	GLIO-40-LA	G40D:G40I	17.24	0.22	CE	NE	Proliferative	Glycolytic
GLIO	GLIO-40-LA	G40D:G40K	22.28	0.2	CE	CE	Proliferative	Proliferative
GLIO	GLIO-40-LA	G40D:G40M	30.06	0.13	CE	NE	Proliferative	Mitochondrial
GLIO	GLIO-40-LA	G40E:G40F	9.5	0.23	CE	CE	Proliferative	Proliferative
GLIO	GLIO-40-LA	G40E:G40G	12.45	0.14	CE	CE	Proliferative	None
GLIO	GLIO-40-LA	G40E:G40I	23.71	0.19	CE	NE	Proliferative	Glycolytic
GLIO	GLIO-40-LA	G40E:G40K	21.43	0.14	CE	CE	Proliferative	Proliferative
GLIO	GLIO-40-LA	G40E:G40M	30.33	0.12	CE	NE	Proliferative	Mitochondrial
GLIO	GLIO-40-LA	G40F:G40G	10.64	0.25	CE	CE	Proliferative	None
GLIO	GLIO-40-LA	G40F:G40I	23.23	0.23	CE	NE	Proliferative	Glycolytic
GLIO	GLIO-40-LA	G40F:G40K	20.84	0.24	CE	CE	Proliferative	Proliferative
GLIO	GLIO-40-LA	G40F:G40M	30.83	0.22	CE	NE	Proliferative	Mitochondrial
GLIO	GLIO-40-LA	G40G:G40I	14.68	0.14	CE	NE	None	Glycolytic
GLIO	GLIO-40-LA	G40G:G40K	27.63	0.18	CE	CE	None	Proliferative
GLIO	GLIO-40-LA	G40G:G40M	35.24	0.08	CE	NE	None	Mitochondrial
GLIO	GLIO-40-LA	G40I:G40K	32.23	0.23	NE	CE	Glycolytic	Proliferative
GLIO	GLIO-40-LA	G40I:G40M	35.33	0.14	NE	NE	Glycolytic	Mitochondrial
GLIO	GLIO-40-LA	G40K:G40M	11.65	0.14	CE	NE	Proliferative	Mitochondrial
GLIO	GLIO-43	G43C:G43I	5.27	0.51	NE	NE	None	Glycolytic
GLIO	GLIO-43	G43C:G43P	19.43	0.72	NE	NE	None	Glycolytic
GLIO	GLIO-43	G43C:G43R	19.11	0.77	NE	NE	None	None
GLIO	GLIO-43	G43C:G43T	41.51	0.7	NE	NA	None	Glycolytic
GLIO	GLIO-43	G43I:G43P	16.82	0.57	NE	NE	Glycolytic	Glycolytic
GLIO	GLIO-43	G43I:G43R	15.41	0.82	NE	NE	Glycolytic	None
GLIO	GLIO-43	G43I:G43T	38.09	0.75	NE	NA	Glycolytic	Glycolytic
GLIO	GLIO-43	G43P:G43R	17.58	0.71	NE	NE	Glycolytic	None
GLIO	GLIO-43	G43P:G43T	42.13	0.67	NE	NA	Glycolytic	Glycolytic
GLIO	GLIO-43	G43R:G43T	44.45	0.62	NE	NA	None	Glycolytic
GLIO	GLIO-44-RM	G44A:G44E	9.02	0.38	CE	CE	Proliferative	None
GLIO	GLIO-44-RM	G44A:G44F	15.1	0.37	CE	CE	Proliferative	None
GLIO	GLIO-44-RM	G44E:G44F	8.03	0.42	CE	CE	None	None
GLIO	GLIO-45-LM	G45B:G45H	8.24	0.12	NE	CE	None	Glycolytic
GLIO	GLIO-45-LM	G45B:G45K	19.02	0.11	NE	CE	None	Glycolytic
GLIO	GLIO-45-LM	G45B:G45L	17.94	0.11	NE	CE	None	Glycolytic
GLIO	GLIO-45-LM	G45B:G45M	23.35	0.13	NE	CE	None	Proliferative
GLIO	GLIO-45-LM	G45H:G45K	13.44	0.09	CE	CE	Glycolytic	Glycolytic
GLIO	GLIO-45-LM	G45H:G45L	16.56	0.11	CE	CE	Glycolytic	Glycolytic
GLIO	GLIO-45-LM	G45H:G45M	15.4	0.11	CE	CE	Glycolytic	Proliferative
GLIO	GLIO-45-LM	G45K:G45L	19.8	0.08	CE	CE	Glycolytic	Glycolytic
GLIO	GLIO-45-LM	G45K:G45M	13.25	0.1	CE	CE	Glycolytic	Proliferative
GLIO	GLIO-45-LM	G45L:G45M	19.64	0.08	CE	CE	Glycolytic	Proliferative
GLIO	GLIO-52-KPS	G52B:G52C	19.34	0.37	NE	NE	Neuronal	Mitochondrial
GLIO	GLIO-52-KPS	G52B:G52D	36.92	0.49	NE	CE	Neuronal	Proliferative
GLIO	GLIO-52-KPS	G52B:G52E	20.97	0.5	NE	CE	Neuronal	Proliferative
GLIO	GLIO-52-KPS	G52B:G52F	17.32	0.43	NE	CE	Neuronal	Neuronal
GLIO	GLIO-52-KPS	G52B:G52H	35.3	0.48	NE	CE	Neuronal	Mitochondrial
GLIO	GLIO-52-KPS	G52B:G52J	48.84	0.39	NE	CE	Neuronal	Mitochondrial
GLIO	GLIO-52-KPS	G52B:G52L	36.2	0.43	NE	CE	Neuronal	None
GLIO	GLIO-52-KPS	G52B:G52M	43.39	0.36	NE	CE	Neuronal	None
GLIO	GLIO-52-KPS	G52C:G52D	44.65	0.64	NE	CE	Mitochondrial	Proliferative
GLIO	GLIO-52-KPS	G52C:G52E	14.35	0.65	NE	CE	Mitochondrial	Proliferative
GLIO	GLIO-52-KPS	G52C:G52F	21.38	0.35	NE	CE	Mitochondrial	Neuronal
GLIO	GLIO-52-KPS	G52C:G52H	41.53	0.61	NE	CE	Mitochondrial	Mitochondrial
GLIO	GLIO-52-KPS	G52C:G52J	49.24	0.52	NE	CE	Mitochondrial	Mitochondrial
GLIO	GLIO-52-KPS	G52C:G52L	41.16	0.6	NE	CE	Mitochondrial	None
GLIO	GLIO-52-KPS	G52C:G52M	45.94	0.38	NE	CE	Mitochondrial	None
GLIO	GLIO-52-KPS	G52D:G52E	35.34	0.2	CE	CE	Proliferative	Proliferative
GLIO	GLIO-52-KPS	G52D:G52F	28.35	0.65	CE	CE	Proliferative	Neuronal
GLIO	GLIO-52-KPS	G52D:G52H	25.19	0.22	CE	CE	Proliferative	Mitochondrial
GLIO	GLIO-52-KPS	G52D:G52J	31	0.3	CE	CE	Proliferative	Mitochondrial
GLIO	GLIO-52-KPS	G52D:G52L	27.63	0.31	CE	CE	Proliferative	None
GLIO	GLIO-52-KPS	G52D:G52M	33.31	0.58	CE	CE	Proliferative	None
GLIO	GLIO-52-KPS	G52E:G52F	10.43	0.64	CE	CE	Proliferative	Neuronal
GLIO	GLIO-52-KPS	G52E:G52H	28.17	0.22	CE	CE	Proliferative	Mitochondrial
GLIO	GLIO-52-KPS	G52E:G52J	35.06	0.29	CE	CE	Proliferative	Mitochondrial
GLIO	GLIO-52-KPS	G52E:G52L	27.46	0.34	CE	CE	Proliferative	None
GLIO	GLIO-52-KPS	G52E:G52M	31.75	0.6	CE	CE	Proliferative	None
GLIO	GLIO-52-KPS	G52F:G52H	20.59	0.62	CE	CE	Neuronal	Mitochondrial
GLIO	GLIO-52-KPS	G52F:G52J	31.9	0.55	CE	CE	Neuronal	Mitochondrial
GLIO	GLIO-52-KPS	G52F:G52L	20.78	0.59	CE	CE	Neuronal	None
GLIO	GLIO-52-KPS	G52F:G52M	27.12	0.45	CE	CE	Neuronal	None
GLIO	GLIO-52-KPS	G52H:G52J	17.85	0.25	CE	CE	Mitochondrial	Mitochondrial
GLIO	GLIO-52-KPS	G52H:G52L	3.18	0.36	CE	CE	Mitochondrial	None
GLIO	GLIO-52-KPS	G52H:G52M	10.9	0.6	CE	CE	Mitochondrial	None
GLIO	GLIO-52-KPS	G52J:G52L	16.43	0.34	CE	CE	Mitochondrial	None
GLIO	GLIO-52-KPS	G52J:G52M	11.8	0.45	CE	CE	Mitochondrial	None
GLIO	GLIO-52-KPS	G52L:G52M	8.26	0.5	CE	CE	None	None
GLIO	GLIO-53	G53A:G53B	28.86	0.74	CE	NE	Glycolytic	Neuronal
GLIO	GLIO-53	G53A:G53C	38.48	0.61	CE	NE	Glycolytic	Neuronal
GLIO	GLIO-53	G53A:G53D	31.32	0.77	CE	NE	Glycolytic	Proliferative
GLIO	GLIO-53	G53A:G53F	52.43	0.75	CE	NE	Glycolytic	Glycolytic
GLIO	GLIO-53	G53A:G53I	16.85	0.71	CE	NE	Glycolytic	None
GLIO	GLIO-53	G53A:G53J	49.54	0.82	CE	NE	Glycolytic	Glycolytic
GLIO	GLIO-53	G53A:G53K	42.21	0.79	CE	NE	Glycolytic	None
GLIO	GLIO-53	G53B:G53C	13.87	0.48	NE	NE	Neuronal	Neuronal
GLIO	GLIO-53	G53B:G53D	40.15	0.36	NE	NE	Neuronal	Proliferative
GLIO	GLIO-53	G53B:G53F	46.16	0.72	NE	NE	Neuronal	Glycolytic
GLIO	GLIO-53	G53B:G53I	22.75	0.65	NE	NE	Neuronal	None
GLIO	GLIO-53	G53B:G53J	48.18	0.77	NE	NE	Neuronal	Glycolytic
GLIO	GLIO-53	G53B:G53K	37.66	0.73	NE	NE	Neuronal	None
GLIO	GLIO-53	G53C:G53D	40.83	0.52	NE	NE	Neuronal	Proliferative
GLIO	GLIO-53	G53C:G53F	38.33	0.68	NE	NE	Neuronal	Glycolytic
GLIO	GLIO-53	G53C:G53I	27.28	0.55	NE	NE	Neuronal	None
GLIO	GLIO-53	G53C:G53J	50.02	0.72	NE	NE	Neuronal	Glycolytic
GLIO	GLIO-53	G53C:G53K	38.87	0.72	NE	NE	Neuronal	None
GLIO	GLIO-53	G53D:G53F	27.26	0.63	NE	NE	Proliferative	Glycolytic
GLIO	GLIO-53	G53D:G53I	19.4	0.62	NE	NE	Proliferative	None
GLIO	GLIO-53	G53D:G53J	32.25	0.69	NE	NE	Proliferative	Glycolytic
GLIO	GLIO-53	G53D:G53K	26.64	0.67	NE	NE	Proliferative	None
GLIO	GLIO-53	G53F:G53I	35.92	0.56	NE	NE	Glycolytic	None
GLIO	GLIO-53	G53F:G53J	39.61	0.44	NE	NE	Glycolytic	Glycolytic
GLIO	GLIO-53	G53F:G53K	32.86	0.42	NE	NE	Glycolytic	None
GLIO	GLIO-53	G53I:G53J	39.38	0.62	NE	NE	None	Glycolytic
GLIO	GLIO-53	G53I:G53K	30.25	0.6	NE	NE	None	None
GLIO	GLIO-53	G53J:G53K	11.18	0.45	NE	NE	Glycolytic	None
GLIO	GLIO-54	G54I:M46G	20.92	0.85	CE	CE	None	None
GLIO	GLIO-54	G54I:M78B	61.48	0.94	CE	CE	None	None
GLIO	GLIO-54	G54I:M78C	64.68	0.76	CE	CE	None	None
GLIO	GLIO-54	G54I:M78F	60.06	0.96	CE	CE	None	None
GLIO	GLIO-54	G54I:M78H	65.93	0.96	CE	CE	None	None
GLIO	GLIO-54	G54I:M78J	65.73	0.71	CE	CE	None	None
GLIO	GLIO-59	G59B:G59D	19.2	0.38	NE	NE	None	None
GLIO	GLIO-59	G59B:G59E	16.4	0.64	NE	CE	None	Neuronal
GLIO	GLIO-59	G59B:G59F	19.24	0.63	NE	CE	None	None
GLIO	GLIO-59	G59B:G59H	21.23	0.63	NE	CE	None	Neuronal
GLIO	GLIO-59	G59B:G59I	18.32	0.63	NE	CE	None	None
GLIO	GLIO-59	G59B:G59J	22.56	0.64	NE	CE	None	None
GLIO	GLIO-59	G59B:G59L	21.68	0.64	NE	CE	None	Proliferative
GLIO	GLIO-59	G59D:G59E	15.99	0.75	NE	CE	None	Neuronal
GLIO	GLIO-59	G59D:G59F	21.43	0.65	NE	CE	None	None
GLIO	GLIO-59	G59D:G59H	24.83	0.76	NE	CE	None	Neuronal
GLIO	GLIO-59	G59D:G59I	18.44	0.76	NE	CE	None	None
GLIO	GLIO-59	G59D:G59J	18.4	0.77	NE	CE	None	None
GLIO	GLIO-59	G59D:G59L	6.84	0.78	NE	CE	None	Proliferative
GLIO	GLIO-59	G59E:G59F	8.5	0.55	CE	CE	Neuronal	None
GLIO	GLIO-59	G59E:G59H	9.56	0.3	CE	CE	Neuronal	Neuronal
GLIO	GLIO-59	G59E:G59I	2.98	0.25	CE	CE	Neuronal	None
GLIO	GLIO-59	G59E:G59J	6.42	0.3	CE	CE	Neuronal	None
GLIO	GLIO-59	G59E:G59L	14.71	0.23	CE	CE	Neuronal	Proliferative
GLIO	GLIO-59	G59F:G59H	5.28	0.5	CE	CE	None	Neuronal
GLIO	GLIO-59	G59F:G59I	6.42	0.53	CE	CE	None	None
GLIO	GLIO-59	G59F:G59J	11.75	0.55	CE	CE	None	None
GLIO	GLIO-59	G59F:G59L	18.01	0.6	CE	CE	None	Proliferative
GLIO	GLIO-59	G59H:G59I	6.84	0.13	CE	CE	Neuronal	None
GLIO	GLIO-59	G59H:G59J	11.23	0.19	CE	CE	Neuronal	None
GLIO	GLIO-59	G59H:G59L	22	0.35	CE	CE	Neuronal	Proliferative
GLIO	GLIO-59	G59I:G59J	6.07	0.16	CE	CE	None	None
GLIO	GLIO-59	G59I:G59L	16.29	0.3	CE	CE	None	Proliferative
GLIO	GLIO-59	G59J:G59L	16.43	0.28	CE	CE	None	Proliferative
GLIO	GLIO-5-FS	G5B:G5C	15.45	0.2	CE	NE	Proliferative	Proliferative
GLIO	GLIO-5-FS	G5B:G5D	10.35	0.21	CE	CE	Proliferative	Proliferative
GLIO	GLIO-5-FS	G5B:G5G	16.42	0.37	CE	CE	Proliferative	None
GLIO	GLIO-5-FS	G5B:G5H	16.42	0.24	CE	CE	Proliferative	None
GLIO	GLIO-5-FS	G5B:G5I	22.57	0.35	CE	CE	Proliferative	Glycolytic
GLIO	GLIO-5-FS	G5C:G5D	14.61	0.27	NE	CE	Proliferative	Proliferative
GLIO	GLIO-5-FS	G5C:G5G	11.17	0.36	NE	CE	Proliferative	None
GLIO	GLIO-5-FS	G5C:G5H	16.94	0.27	NE	CE	Proliferative	None
GLIO	GLIO-5-FS	G5C:G5I	15.83	0.32	NE	CE	Proliferative	Glycolytic
GLIO	GLIO-5-FS	G5D:G5G	12.8	0.35	CE	CE	Proliferative	None
GLIO	GLIO-5-FS	G5D:G5H	7.46	0.28	CE	CE	Proliferative	None
GLIO	GLIO-5-FS	G5D:G5I	24.33	0.38	CE	CE	Proliferative	Glycolytic
GLIO	GLIO-5-FS	G5G:G5H	10.4	0.32	CE	CE	None	None
GLIO	GLIO-5-FS	G5G:G5I	13.42	0.16	CE	CE	None	Glycolytic
GLIO	GLIO-5-FS	G5H:G5I	23.64	0.38	CE	CE	None	Glycolytic
GLIO	GLIO-65	G65A:G65C	12.29	0.9	CE	CE	None	Proliferative
GLIO	GLIO-67	G67C:G67F	17.71	0.11	CE	CE	Proliferative	Proliferative
GLIO	GLIO-69	G69B:G69E	11.62	0.73	NE	NE	None	None
GLIO	GLIO-6-JDC	G6F:G6H	22.93	0.24	NE	NE	None	None
GLIO	GLIO-74	G74E:G74H	6.33	0.68	NE	NE	Glycolytic	None
GLIO	GLIO-74	G74E:G74I	6.36	0.62	NE	NE	Glycolytic	Proliferative
GLIO	GLIO-74	G74H:G74I	8.97	0.87	NE	NE	None	Proliferative
GLIO	GLIO-76	G76B:G76F	6.16	0.84	NE	NE	None	None
GLIO	GLIO-76	G76B:G76H	25.25	0.81	NE	NE	None	None
GLIO	GLIO-76	G76F:G76H	21.23	0.48	NE	NE	None	None
GLIO	GLIO-77	G77B:G77C	15.45	0.23	CE	CE	Proliferative	Proliferative
GLIO	GLIO-77	G77B:G77D	11.8	0.45	CE	CE	Proliferative	None
GLIO	GLIO-77	G77B:G77F	12.18	0.38	CE	CE	Proliferative	Proliferative
GLIO	GLIO-77	G77B:G77G	22.88	0.41	CE	CE	Proliferative	None
GLIO	GLIO-77	G77B:G77H	9.56	0.38	CE	CE	Proliferative	Mitochondrial
GLIO	GLIO-77	G77B:G77I	8.57	0.28	CE	CE	Proliferative	Proliferative
GLIO	GLIO-77	G77B:G77J	9.96	0.29	CE	CE	Proliferative	Mitochondrial
GLIO	GLIO-77	G77C:G77D	15.02	0.44	CE	CE	Proliferative	None
GLIO	GLIO-77	G77C:G77F	23.57	0.35	CE	CE	Proliferative	Proliferative
GLIO	GLIO-77	G77C:G77G	11.83	0.37	CE	CE	Proliferative	None
GLIO	GLIO-77	G77C:G77H	19.39	0.37	CE	CE	Proliferative	Mitochondrial
GLIO	GLIO-77	G77C:G77I	19.84	0.29	CE	CE	Proliferative	Proliferative
GLIO	GLIO-77	G77C:G77J	21.21	0.27	CE	CE	Proliferative	Mitochondrial
GLIO	GLIO-77	G77D:G77F	10.48	0.35	CE	CE	None	Proliferative
GLIO	GLIO-77	G77D:G77G	18.52	0.43	CE	CE	None	None
GLIO	GLIO-77	G77D:G77H	20.15	0.42	CE	CE	None	Mitochondrial
GLIO	GLIO-77	G77D:G77I	15.1	0.46	CE	CE	None	Proliferative
GLIO	GLIO-77	G77D:G77J	8.72	0.39	CE	CE	None	Mitochondrial
GLIO	GLIO-77	G77F:G77G	28.23	0.47	CE	CE	Proliferative	None
GLIO	GLIO-77	G77F:G77H	20.06	0.36	CE	CE	Proliferative	Mitochondrial
GLIO	GLIO-77	G77F:G77I	14.38	0.37	CE	CE	Proliferative	Proliferative
GLIO	GLIO-77	G77F:G77J	3.35	0.38	CE	CE	Proliferative	Mitochondrial
GLIO	GLIO-77	G77G:G77H	25.56	0.54	CE	CE	None	Mitochondrial
GLIO	GLIO-77	G77G:G77I	23.38	0.43	CE	CE	None	Proliferative
GLIO	GLIO-77	G77G:G77J	25.46	0.35	CE	CE	None	Mitochondrial
GLIO	GLIO-77	G77H:G77I	8.44	0.44	CE	CE	Mitochondrial	Proliferative
GLIO	GLIO-77	G77H:G77J	17.57	0.46	CE	CE	Mitochondrial	Mitochondrial
GLIO	GLIO-77	G77I:G77J	11.43	0.28	CE	CE	Proliferative	Mitochondrial
GLIO	GLIO-85	G85B:G85C	12.45	0.29	CE	NE	None	None
GLIO	GLIO-85	G85B:G85D	20.13	0.41	CE	NE	None	None
GLIO	GLIO-85	G85B:G85F	19.85	0.37	CE	CE	None	None
GLIO	GLIO-85	G85B:G85G	17.24	0.37	CE	NE	None	None
GLIO	GLIO-85	G85B:G85H	11.65	0.31	CE	CE	None	None
GLIO	GLIO-85	G85B:G85I	14.13	0.36	CE	NE	None	Glycolytic
GLIO	GLIO-85	G85C:G85D	8.26	0.21	NE	NE	None	None
GLIO	GLIO-85	G85C:G85F	18.77	0.16	NE	CE	None	None
GLIO	GLIO-85	G85C:G85G	6.07	0.17	NE	NE	None	None
GLIO	GLIO-85	G85C:G85H	14.67	0.19	NE	CE	None	None
GLIO	GLIO-85	G85C:G85I	4.22	0.14	NE	NE	None	Glycolytic
GLIO	GLIO-85	G85D:G85F	18.73	0.15	NE	CE	None	None
GLIO	GLIO-85	G85D:G85G	3.35	0.16	NE	NE	None	None
GLIO	GLIO-85	G85D:G85H	18.4	0.22	NE	CE	None	None
GLIO	GLIO-85	G85D:G85I	6.45	0.13	NE	NE	None	Glycolytic
GLIO	GLIO-85	G85F:G85G	16.42	0.04	CE	NE	None	None
GLIO	GLIO-85	G85F:G85H	11.75	0.15	CE	CE	None	None
GLIO	GLIO-85	G85F:G85I	16.23	0.07	CE	NE	None	Glycolytic
GLIO	GLIO-85	G85G:G85H	15.9	0.16	NE	CE	None	None
GLIO	GLIO-85	G85G:G85I	4.36	0.08	NE	NE	None	Glycolytic
GLIO	GLIO-85	G85H:G85I	12.72	0.13	CE	NE	None	Glycolytic
GLIO	GLIO-87	G87A:G87H	40.04	0.94	NE	CE	Neuronal	None
GLIO	GLIO-87	G87A:G87J	11.36	0.96	NE	NE	Neuronal	Neuronal
GLIO	GLIO-87	G87A:G87K	34.66	0.92	NE	CE	Neuronal	None
GLIO	GLIO-87	G87H:G87J	35.25	0.6	CE	NE	None	Neuronal
GLIO	GLIO-87	G87H:G87K	9.57	0.26	CE	CE	None	None
GLIO	GLIO-87	G87J:G87K	31.99	0.66	NE	CE	Neuronal	None
GLIO	GLIO-8-RSK	G8A:G8C	8.42	0.23	NE	CE	Proliferative	Proliferative
GLIO	GLIO-8-RSK	G8A:G8G	16.52	0.95	NE	NE	Proliferative	Neuronal
GLIO	GLIO-8-RSK	G8A:G8I	43.87	0.9	NE	NE	Proliferative	None
GLIO	GLIO-8-RSK	G8C:G8G	20.63	0.95	CE	NE	Proliferative	Neuronal
GLIO	GLIO-8-RSK	G8C:G8I	46.69	0.95	CE	NE	Proliferative	None
GLIO	GLIO-8-RSK	G8G:G8I	32.72	0.67	NE	NE	Neuronal	None
GLIO	GLIO-92	G92C:G92D	5.39	0.67	CE	CE	None	None
GLIO	GLIO-92	G92C:G92G	13.27	0.72	CE	NE	None	Mitochondrial
GLIO	GLIO-92	G92C:G92K	11.68	0.68	CE	CE	None	Glycolytic
GLIO	GLIO-92	G92C:G92M	10.87	0.73	CE	NE	None	None
GLIO	GLIO-92	G92D:G92G	8.68	0.27	CE	NE	None	Mitochondrial
GLIO	GLIO-92	G92D:G92K	8.46	0.42	CE	CE	None	Glycolytic
GLIO	GLIO-92	G92D:G92M	9.44	0.56	CE	NE	None	None
GLIO	GLIO-92	G92G:G92K	5.88	0.45	NE	CE	Mitochondrial	Glycolytic
GLIO	GLIO-92	G92G:G92M	9.97	0.61	NE	NE	Mitochondrial	None
GLIO	GLIO-92	G92K:G92M	4.23	0.55	CE	NE	Glycolytic	None
GLIO	GLIO-93	G93E:G93F	14.69	0.23	NE	NE	None	Neuronal
GLIO	GLIO-93	G93E:G93G	37.14	0.39	NE	NE	None	Neuronal
GLIO	GLIO-93	G93E:G93K	24.74	0.74	NE	CE	None	Neuronal
GLIO	GLIO-93	G93F:G93G	24.1	0.25	NE	NE	Neuronal	Neuronal
GLIO	GLIO-93	G93F:G93K	31.57	0.75	NE	CE	Neuronal	Neuronal
GLIO	GLIO-93	G93G:G93K	42.75	0.73	NE	CE	Neuronal	Neuronal
GLIO	GLIO-95	G95E:G95F	11.28	0.55	NE	NE	Neuronal	Neuronal
GLIO	GLIO-95	G95E:G95I	25.83	0.57	NE	NE	Neuronal	None
GLIO	GLIO-95	G95F:G95I	28.32	0.51	NE	NE	Neuronal	None
GLIO	GLIO-97	G97B:G97C	9.72	0.45	CE	CE	None	None
GLIO	GLIO-97	G97B:G97D	12	0.34	CE	CE	None	None
GLIO	GLIO-97	G97B:G97E	9.02	0.32	CE	CE	None	Glycolytic
GLIO	GLIO-97	G97B:G97F	3.67	0.21	CE	CE	None	None
GLIO	GLIO-97	G97B:G97G	13.23	0.36	CE	CE	None	None
GLIO	GLIO-97	G97B:G97H	6.42	0.36	CE	CE	None	Glycolytic
GLIO	GLIO-97	G97B:G97I	10.03	0.37	CE	CE	None	Glycolytic
GLIO	GLIO-97	G97C:G97D	6.7	0.32	CE	CE	None	None
GLIO	GLIO-97	G97C:G97E	3.67	0.27	CE	CE	None	Glycolytic
GLIO	GLIO-97	G97C:G97F	9.02	0.46	CE	CE	None	None
GLIO	GLIO-97	G97C:G97G	7.63	0.31	CE	CE	None	None
GLIO	GLIO-97	G97C:G97H	6.16	0.31	CE	CE	None	Glycolytic
GLIO	GLIO-97	G97C:G97I	7.41	0.31	CE	CE	None	Glycolytic
GLIO	GLIO-97	G97D:G97E	3.67	0.1	CE	CE	None	Glycolytic
GLIO	GLIO-97	G97D:G97F	10.18	0.39	CE	CE	None	None
GLIO	GLIO-97	G97D:G97G	7.61	0.14	CE	CE	None	None
GLIO	GLIO-97	G97D:G97H	8.04	0.18	CE	CE	None	Glycolytic
GLIO	GLIO-97	G97D:G97I	7.08	0.17	CE	CE	None	Glycolytic
GLIO	GLIO-97	G97E:G97F	7.68	0.37	CE	CE	Glycolytic	None
GLIO	GLIO-97	G97E:G97G	7.31	0.15	CE	CE	Glycolytic	None
GLIO	GLIO-97	G97E:G97H	5.38	0.14	CE	CE	Glycolytic	Glycolytic
GLIO	GLIO-97	G97E:G97I	6.07	0.13	CE	CE	Glycolytic	Glycolytic
GLIO	GLIO-97	G97F:G97G	10.39	0.4	CE	CE	None	None
GLIO	GLIO-97	G97F:G97H	3.8	0.41	CE	CE	None	Glycolytic
GLIO	GLIO-97	G97F:G97I	6.84	0.39	CE	CE	None	Glycolytic
GLIO	GLIO-97	G97G:G97H	6.84	0.21	CE	CE	None	Glycolytic
GLIO	GLIO-97	G97G:G97I	3.8	0.09	CE	CE	None	Glycolytic
GLIO	GLIO-97	G97H:G97I	3.82	0.19	CE	CE	Glycolytic	Glycolytic
GLIO	GLIO-99	G99E:G99F	10.57	0.19	CE	CE	None	None
GLIO	GLIO-99	G99E:G99I	14.08	0.21	CE	CE	None	None
GLIO	GLIO-99	G99E:G99K	12.39	0.21	CE	CE	None	None
GLIO	GLIO-99	G99F:G99I	10.9	0.04	CE	CE	None	None
GLIO	GLIO-99	G99F:G99K	9.6	0.08	CE	CE	None	None
GLIO	GLIO-99	G99I:G99K	4.22	0.07	CE	CE	None	None
GLIO	GLIO-28-CS	M20A:M20B	0	0.13	CE	CE	Glycolytic	Glycolytic
GLIO	GLIO-28-CS	M20A:M20C	11.74	0.46	CE	CE	Glycolytic	Neuronal
GLIO	GLIO-28-CS	M20A:M20D	11.74	0.21	CE	CE	Glycolytic	Proliferative
GLIO	GLIO-28-CS	M20A:M24C	59.66	0.3	CE	NE	Glycolytic	Mitochondrial
GLIO	GLIO-28-CS	M20A:M24F	59.72	0.29	CE	CE	Glycolytic	Mitochondrial
GLIO	GLIO-28-CS	M20B:M20C	11.74	0.43	CE	CE	Glycolytic	Neuronal
GLIO	GLIO-28-CS	M20B:M20D	11.74	0.2	CE	CE	Glycolytic	Proliferative
GLIO	GLIO-28-CS	M20B:M24C	59.66	0.32	CE	NE	Glycolytic	Mitochondrial
GLIO	GLIO-28-CS	M20B:M24F	59.72	0.28	CE	CE	Glycolytic	Mitochondrial
GLIO	GLIO-28-CS	M20C:M20D	0	0.4	CE	CE	Neuronal	Proliferative
GLIO	GLIO-28-CS	M20C:M24B	73.31	0.44	CE	CE	Neuronal	Glycolytic
GLIO	GLIO-28-CS	M20C:M24C	67.1	0.42	CE	NE	Neuronal	Mitochondrial
GLIO	GLIO-28-CS	M20C:M24E	77.71	0.38	CE	NE	Neuronal	Glycolytic
GLIO	GLIO-28-CS	M20C:M24F	66.77	0.46	CE	CE	Neuronal	Mitochondrial
GLIO	GLIO-28-CS	M20D:M24B	73.31	0.23	CE	CE	Proliferative	Glycolytic
GLIO	GLIO-28-CS	M20D:M24C	67.1	0.23	CE	NE	Proliferative	Mitochondrial
GLIO	GLIO-28-CS	M20D:M24E	77.71	0.17	CE	NE	Proliferative	Glycolytic
GLIO	GLIO-28-CS	M20D:M24F	66.77	0.23	CE	CE	Proliferative	Mitochondrial
GLIO	GLIO-28-CS	M24B:M24C	8.03	0.22	CE	NE	Glycolytic	Mitochondrial
GLIO	GLIO-28-CS	M24B:M24E	17.34	0.13	CE	NE	Glycolytic	Glycolytic
GLIO	GLIO-28-CS	M24B:M24F	13.67	0.19	CE	CE	Glycolytic	Mitochondrial
GLIO	GLIO-28-CS	M24C:M24E	15.93	0.16	NE	NE	Mitochondrial	Glycolytic
GLIO	GLIO-28-CS	M24C:M24F	9.56	0.27	NE	CE	Mitochondrial	Mitochondrial
GLIO	GLIO-28-CS	M24E:M24F	12.89	0.17	NE	CE	Glycolytic	Mitochondrial
GLIO	GLIO-42	M36E:M36F	15.24	0.88	CE	NE	None	None
GLIO	GLIO-42	M36E:M36K	30.62	0.94	CE	NE	None	None
GLIO	GLIO-42	M36E:M36N	29.76	0.9	CE	NE	None	None
GLIO	GLIO-42	M36E:M36P	33.4	0.87	CE	NE	None	None
GLIO	GLIO-42	M36E:M36R	23.16	0.92	CE	NE	None	None
GLIO	GLIO-42	M36E:M36T	28.83	0.9	CE	CE	None	None
GLIO	GLIO-42	M36E:M95B	33.76	0.99	CE	CE	None	Glycolytic
GLIO	GLIO-42	M36E:M95C	22.05	1	CE	CE	None	Glycolytic
GLIO	GLIO-42	M36E:M95D	34.92	0.97	CE	CE	None	None
GLIO	GLIO-42	M36E:M95F	44.49	0.99	CE	NE	None	Glycolytic
GLIO	GLIO-42	M36E:M95L	55.5	0.73	CE	NE	None	None
GLIO	GLIO-42	M36E:M95M	37.38	0.8	CE	NE	None	None
GLIO	GLIO-42	M36F:M36K	25.1	0.64	NE	NE	None	None
GLIO	GLIO-42	M36F:M36N	14.83	0.61	NE	NE	None	None
GLIO	GLIO-42	M36F:M36P	35.1	0.68	NE	NE	None	None
GLIO	GLIO-42	M36F:M36R	27.88	0.61	NE	NE	None	None
GLIO	GLIO-42	M36F:M36T	25.08	0.49	NE	CE	None	None
GLIO	GLIO-42	M36F:M95B	20.46	0.91	NE	CE	None	Glycolytic
GLIO	GLIO-42	M36F:M95C	9.12	0.93	NE	CE	None	Glycolytic
GLIO	GLIO-42	M36F:M95D	24.57	0.8	NE	CE	None	None
GLIO	GLIO-42	M36F:M95F	34.22	0.89	NE	NE	None	Glycolytic
GLIO	GLIO-42	M36F:M95L	45.25	0.64	NE	NE	None	None
GLIO	GLIO-42	M36F:M95M	26.01	0.72	NE	NE	None	None
GLIO	GLIO-42	M36K:M36N	28.19	0.67	NE	NE	None	None
GLIO	GLIO-42	M36K:M36P	29.18	0.69	NE	NE	None	None
GLIO	GLIO-42	M36K:M36R	41.94	0.76	NE	NE	None	None
GLIO	GLIO-42	M36K:M36T	34.07	0.65	NE	CE	None	None
GLIO	GLIO-42	M36K:M95B	19.25	0.83	NE	CE	None	Glycolytic
GLIO	GLIO-42	M36K:M95C	19.03	0.85	NE	CE	None	Glycolytic
GLIO	GLIO-42	M36K:M95D	10.81	0.68	NE	CE	None	None
GLIO	GLIO-42	M36K:M95F	16.92	0.85	NE	NE	None	Glycolytic
GLIO	GLIO-42	M36K:M95L	28.92	0.74	NE	NE	None	None
GLIO	GLIO-42	M36K:M95M	30.52	0.77	NE	NE	None	None
GLIO	GLIO-42	M36N:M36P	39.69	0.61	NE	NE	None	None
GLIO	GLIO-42	M36N:M36R	35.3	0.63	NE	NE	None	None
GLIO	GLIO-42	M36N:M36T	25.84	0.67	NE	CE	None	None
GLIO	GLIO-42	M36N:M95B	15.02	0.9	NE	CE	None	Glycolytic
GLIO	GLIO-42	M36N:M95C	11.01	0.94	NE	CE	None	Glycolytic
GLIO	GLIO-42	M36N:M95D	21.83	0.81	NE	CE	None	None
GLIO	GLIO-42	M36N:M95F	29.81	0.9	NE	NE	None	Glycolytic
GLIO	GLIO-42	M36N:M95L	37.76	0.62	NE	NE	None	None
GLIO	GLIO-42	M36N:M95M	16.7	0.65	NE	NE	None	None
GLIO	GLIO-42	M36P:M36R	27.32	0.7	NE	NE	None	None
GLIO	GLIO-42	M36P:M36T	21.94	0.65	NE	CE	None	None
GLIO	GLIO-42	M36P:M95B	41.47	0.96	NE	CE	None	Glycolytic
GLIO	GLIO-42	M36P:M95C	31.74	0.99	NE	CE	None	Glycolytic
GLIO	GLIO-42	M36P:M95D	34.71	0.86	NE	CE	None	None
GLIO	GLIO-42	M36P:M95F	41.55	0.96	NE	NE	None	Glycolytic
GLIO	GLIO-42	M36P:M95L	41.58	0.47	NE	NE	None	None
GLIO	GLIO-42	M36P:M95M	32.03	0.5	NE	NE	None	None
GLIO	GLIO-42	M36R:M36T	16.58	0.76	NE	CE	None	None
GLIO	GLIO-42	M36R:M95B	44.9	0.93	NE	CE	None	Glycolytic
GLIO	GLIO-42	M36R:M95C	31.06	0.97	NE	CE	None	Glycolytic
GLIO	GLIO-42	M36R:M95D	44.6	0.87	NE	CE	None	None
GLIO	GLIO-42	M36R:M95F	54.25	0.92	NE	NE	None	Glycolytic
GLIO	GLIO-42	M36R:M95L	58.38	0.72	NE	NE	None	None
GLIO	GLIO-42	M36R:M95M	33.69	0.75	NE	NE	None	None
GLIO	GLIO-42	M36T:M95B	35.23	0.86	CE	CE	None	Glycolytic
GLIO	GLIO-42	M36T:M95C	23.23	0.88	CE	CE	None	Glycolytic
GLIO	GLIO-42	M36T:M95D	33.97	0.74	CE	CE	None	None
GLIO	GLIO-42	M36T:M95F	42.72	0.85	CE	NE	None	Glycolytic
GLIO	GLIO-42	M36T:M95L	43.69	0.7	CE	NE	None	None
GLIO	GLIO-42	M36T:M95M	18.25	0.77	CE	NE	None	None
GLIO	GLIO-54	M46G:M78B	51.74	0.96	CE	CE	None	None
GLIO	GLIO-54	M46G:M78C	54.75	0.35	CE	CE	None	None
GLIO	GLIO-54	M46G:M78F	51.51	1	CE	CE	None	None
GLIO	GLIO-54	M46G:M78H	52.72	0.88	CE	CE	None	None
GLIO	GLIO-54	M46G:M78J	53.27	0.61	CE	CE	None	None
GLIO	GLIO-54	M78B:M78C	11.27	0.93	CE	CE	None	None
GLIO	GLIO-54	M78B:M78F	7.7	0.83	CE	CE	None	None
GLIO	GLIO-54	M78B:M78H	12.74	0.86	CE	CE	None	None
GLIO	GLIO-54	M78B:M78J	10.01	0.89	CE	CE	None	None
GLIO	GLIO-54	M78C:M78F	7.02	1	CE	CE	None	None
GLIO	GLIO-54	M78C:M78H	18.93	0.89	CE	CE	None	None
GLIO	GLIO-54	M78C:M78J	16.55	0.47	CE	CE	None	None
GLIO	GLIO-54	M78F:M78H	19.14	0.71	CE	CE	None	None
GLIO	GLIO-54	M78F:M78J	16.52	0.94	CE	CE	None	None
GLIO	GLIO-54	M78H:M78J	2.98	0.89	CE	CE	None	None
GLIO	GLIO-42	M95B:M95C	13.91	0.44	CE	CE	Glycolytic	Glycolytic
GLIO	GLIO-42	M95B:M95D	10.77	0.43	CE	CE	Glycolytic	None
GLIO	GLIO-42	M95B:M95F	16.85	0.46	CE	NE	Glycolytic	Glycolytic
GLIO	GLIO-42	M95B:M95L	30.28	0.97	CE	NE	Glycolytic	None
GLIO	GLIO-42	M95B:M95M	24.6	0.97	CE	NE	Glycolytic	None
GLIO	GLIO-42	M95C:M95D	16.45	0.42	CE	CE	Glycolytic	None
GLIO	GLIO-42	M95C:M95F	26.22	0.48	CE	NE	Glycolytic	Glycolytic
GLIO	GLIO-42	M95C:M95L	36.15	0.99	CE	NE	Glycolytic	None
GLIO	GLIO-42	M95C:M95M	19.5	0.99	CE	NE	Glycolytic	None
GLIO	GLIO-42	M95D:M95F	10	0.48	CE	NE	None	Glycolytic
GLIO	GLIO-42	M95D:M95L	23.14	0.88	CE	NE	None	None
GLIO	GLIO-42	M95D:M95M	24.79	0.9	CE	NE	None	None
GLIO	GLIO-42	M95F:M95L	18.25	0.97	NE	NE	Glycolytic	None
GLIO	GLIO-42	M95F:M95M	31.42	0.97	NE	NE	Glycolytic	None
GLIO	GLIO-42	M95L:M95M	30.72	0.36	NE	NE	None	None
P	P021	P021_111221:P021_111496	18.64	0.15	CE	CE	Proliferative	Proliferative
P	P021	P021_111221:P021_99201	29.24	0.14	CE	CE	Proliferative	Proliferative
P	P021	P021_111496:P021_99201	14.15	0.14	CE	CE	Proliferative	Proliferative
P	P059	P059_100253:P059_100548	14.35	0.78	CE	CE	None	None
P	P059	P059_100253:P059_112194	32.12	0.71	CE	NE	None	Glycolytic
P	P059	P059_100253:P059_112327	18.34	0.7	CE	NE	None	Glycolytic
P	P059	P059_100548:P059_112194	26.88	0.73	CE	NE	None	Glycolytic
P	P059	P059_100548:P059_112327	16.01	0.71	CE	NE	None	Glycolytic
P	P059	P059_112194:P059_112327	31.86	0.75	NE	NE	Glycolytic	Glycolytic
P	P065	P065_358799:P065_358802	15.77	0.48	CE	CE	None	None
P	P065	P065_358799:P065_359303	30.13	0.9	CE	CE	None	None
P	P065	P065_358799:P065_359306	30.53	0.55	CE	CE	None	None
P	P065	P065_358799:P065_359319	50.76	0.53	CE	CE	None	None
P	P065	P065_358802:P065_359303	20.83	0.83	CE	CE	None	None
P	P065	P065_358802:P065_359306	32.6	0.37	CE	CE	None	None
P	P065	P065_358802:P065_359319	35.1	0.71	CE	CE	None	None
P	P065	P065_359303:P065_359306	25.73	0.83	CE	CE	None	None
P	P065	P065_359303:P065_359319	34.07	0.93	CE	CE	None	None
P	P065	P065_359306:P065_359319	57.23	0.75	CE	CE	None	None
P	P108	P108_358411:P108_358448	24.34	0.55	CE	CE	Proliferative	None
P	P108	P108_358411:P108_358525	8.81	0.4	CE	CE	Proliferative	None
P	P108	P108_358448:P108_358525	18.57	0.5	CE	CE	None	None
P	P129	P129_375688:P129_375918	31.11	0.16	NE	NE	Neuronal	None
P	P129	P129_375688:P129_375970	60.85	0.19	NE	NE	Neuronal	Neuronal
P	P129	P129_375688:P129_375973	34.88	0.33	NE	NE	Neuronal	Glycolytic
P	P129	P129_375688:P129_376050	16.9	0.27	NE	NE	Neuronal	Mitochondrial
P	P129	P129_375688:P129_376085	36.42	0.23	NE	NE	Neuronal	Mitochondrial
P	P129	P129_375688:P129_376165	16.75	0.2	NE	NE	Neuronal	Mitochondrial
P	P129	P129_375688:P129_376167	28.43	0.29	NE	CE	Neuronal	None
P	P129	P129_375688:P129_376176	18.57	0.22	NE	NE	Neuronal	Mitochondrial
P	P129	P129_375688:P129_376304	28.43	0.21	NE	CE	Neuronal	Glycolytic
P	P129	P129_375688:P129_376322	29.85	0.3	NE	NE	Neuronal	Mitochondrial
P	P129	P129_375918:P129_375970	46.37	0.12	NE	NE	None	Neuronal
P	P129	P129_375918:P129_375973	35.24	0.32	NE	NE	None	Glycolytic
P	P129	P129_375918:P129_376050	14.47	0.21	NE	NE	None	Mitochondrial
P	P129	P129_375918:P129_376085	21.64	0.13	NE	NE	None	Mitochondrial
P	P129	P129_375918:P129_376165	23.87	0.14	NE	NE	None	Mitochondrial
P	P129	P129_375918:P129_376167	33.14	0.17	NE	CE	None	None
P	P129	P129_375918:P129_376176	20.02	0.2	NE	NE	None	Mitochondrial
P	P129	P129_375918:P129_376304	33.14	0.22	NE	CE	None	Glycolytic
P	P129	P129_375918:P129_376322	40.88	0.25	NE	NE	None	Mitochondrial
P	P129	P129_375970:P129_375973	29.01	0.31	NE	NE	Neuronal	Glycolytic
P	P129	P129_375970:P129_376050	50.92	0.18	NE	NE	Neuronal	Mitochondrial
P	P129	P129_375970:P129_376085	39.25	0.23	NE	NE	Neuronal	Mitochondrial
P	P129	P129_375970:P129_376165	44.54	0.17	NE	NE	Neuronal	Mitochondrial
P	P129	P129_375970:P129_376167	38.27	0.23	NE	CE	Neuronal	None
P	P129	P129_375970:P129_376176	42.83	0.19	NE	NE	Neuronal	Mitochondrial
P	P129	P129_375970:P129_376304	38.27	0.21	NE	CE	Neuronal	Glycolytic
P	P129	P129_375970:P129_376322	42.15	0.27	NE	NE	Neuronal	Mitochondrial
P	P129	P129_375973:P129_376050	31.23	0.32	NE	NE	Glycolytic	Mitochondrial
P	P129	P129_375973:P129_376085	30.64	0.34	NE	NE	Glycolytic	Mitochondrial
P	P129	P129_375973:P129_376165	19.64	0.24	NE	NE	Glycolytic	Mitochondrial
P	P129	P129_375973:P129_376167	15.21	0.29	NE	CE	Glycolytic	None
P	P129	P129_375973:P129_376176	20.09	0.23	NE	NE	Glycolytic	Mitochondrial
P	P129	P129_375973:P129_376304	15.21	0.32	NE	CE	Glycolytic	Glycolytic
P	P129	P129_375973:P129_376322	14.55	0.39	NE	NE	Glycolytic	Mitochondrial
P	P129	P129_376050:P129_376085	23.38	0.27	NE	NE	Mitochondrial	Mitochondrial
P	P129	P129_376050:P129_376165	14.27	0.25	NE	NE	Mitochondrial	Mitochondrial
P	P129	P129_376050:P129_376167	25.79	0.27	NE	CE	Mitochondrial	None
P	P129	P129_376050:P129_376176	11.67	0.24	NE	NE	Mitochondrial	Mitochondrial
P	P129	P129_376050:P129_376304	25.79	0.26	NE	CE	Mitochondrial	Glycolytic
P	P129	P129_376050:P129_376322	33	0.26	NE	NE	Mitochondrial	Mitochondrial
P	P129	P129_376085:P129_376165	27.95	0.24	NE	NE	Mitochondrial	Mitochondrial
P	P129	P129_376085:P129_376167	22.82	0.18	NE	CE	Mitochondrial	None
P	P129	P129_376085:P129_376176	24.3	0.17	NE	NE	Mitochondrial	Mitochondrial
P	P129	P129_376085:P129_376304	22.82	0.22	NE	CE	Mitochondrial	Glycolytic
P	P129	P129_376085:P129_376322	40.79	0.31	NE	NE	Mitochondrial	Mitochondrial
P	P129	P129_376165:P129_376167	18.34	0.24	NE	CE	Mitochondrial	None
P	P129	P129_376165:P129_376176	4.23	0.21	NE	NE	Mitochondrial	Mitochondrial
P	P129	P129_376165:P129_376304	18.34	0.25	NE	CE	Mitochondrial	Glycolytic
P	P129	P129_376165:P129_376322	18.75	0.31	NE	NE	Mitochondrial	Mitochondrial
P	P129	P129_376167:P129_376176	18.15	0.14	CE	NE	None	Mitochondrial
P	P129	P129_376167:P129_376304	0	0.22	CE	CE	None	Glycolytic
P	P129	P129_376167:P129_376322	21.89	0.31	CE	NE	None	Mitochondrial
P	P129	P129_376176:P129_376304	18.15	0.19	NE	CE	Mitochondrial	Glycolytic
P	P129	P129_376176:P129_376322	21.89	0.33	NE	NE	Mitochondrial	Mitochondrial
P	P129	P129_376304:P129_376322	21.89	0.32	CE	NE	Glycolytic	Mitochondrial
P	P152	P152_374528:P152_387720	19.3	0.39	CE	CE	Proliferative	Neuronal
P	P152	P152_374528:P152_387930	20.6	0.29	CE	NE	Proliferative	Proliferative
P	P152	P152_374528:P152_387942	31.33	0.45	CE	NE	Proliferative	None
P	P152	P152_374528:P152_387947	10.16	0.31	CE	CE	Proliferative	Proliferative
P	P152	P152_374528:P152_387979	11.95	0.33	CE	CE	Proliferative	Proliferative
P	P152	P152_374528:P152_388519	22.39	0.28	CE	CE	Proliferative	Proliferative
P	P152	P152_374528:P152_388615	13.09	0.21	CE	CE	Proliferative	Proliferative
P	P152	P152_387720:P152_387930	34.2	0.57	CE	NE	Neuronal	Proliferative
P	P152	P152_387720:P152_387942	36.14	0.33	CE	NE	Neuronal	None
P	P152	P152_387720:P152_387947	20.33	0.57	CE	CE	Neuronal	Proliferative
P	P152	P152_387720:P152_387979	26.38	0.55	CE	CE	Neuronal	Proliferative
P	P152	P152_387720:P152_388519	40.53	0.56	CE	CE	Neuronal	Proliferative
P	P152	P152_387720:P152_388615	20	0.51	CE	CE	Neuronal	Proliferative
P	P152	P152_387930:P152_387942	19.13	0.56	NE	NE	Proliferative	None
P	P152	P152_387930:P152_387947	23.23	0.18	NE	CE	Proliferative	Proliferative
P	P152	P152_387930:P152_387979	14.11	0.2	NE	CE	Proliferative	Proliferative
P	P152	P152_387930:P152_388519	13.05	0.22	NE	CE	Proliferative	Proliferative
P	P152	P152_387930:P152_388615	15.57	0.18	NE	CE	Proliferative	Proliferative
P	P152	P152_387942:P152_387947	28.73	0.59	NE	CE	None	Proliferative
P	P152	P152_387942:P152_387979	29.45	0.56	NE	CE	None	Proliferative
P	P152	P152_387942:P152_388519	30.33	0.53	NE	CE	None	Proliferative
P	P152	P152_387942:P152_388615	23.73	0.52	NE	CE	None	Proliferative
P	P152	P152_387947:P152_387979	20.29	0.12	CE	CE	Proliferative	Proliferative
P	P152	P152_387947:P152_388519	25.36	0.19	CE	CE	Proliferative	Proliferative
P	P152	P152_387947:P152_388615	18.49	0.24	CE	CE	Proliferative	Proliferative
P	P152	P152_387979:P152_388519	17.73	0.22	CE	CE	Proliferative	Proliferative
P	P152	P152_387979:P152_388615	9.91	0.24	CE	CE	Proliferative	Proliferative
P	P152	P152_388519:P152_388615	24.3	0.16	CE	CE	Proliferative	Proliferative
P	P157	P157_375133:P157_375159	12.36	0.18	CE	CE	None	None
P	P157	P157_375133:P157_375319	12.36	0.2	CE	CE	None	None
P	P157	P157_375159:P157_375319	0	0.16	CE	CE	None	None
P	P158	P158_375150:P158_375266	32.82	0.09	CE	CE	Mitochondrial	Mitochondrial
P	P158	P158_375150:P158_375281	6.69	0.1	CE	NE	Mitochondrial	Glycolytic
P	P158	P158_375150:P158_375284	23.03	0.09	CE	CE	Mitochondrial	Mitochondrial
P	P158	P158_375150:P158_375546	37.74	0.4	CE	CE	Mitochondrial	Mitochondrial
P	P158	P158_375266:P158_375281	34.73	0.12	CE	NE	Mitochondrial	Glycolytic
P	P158	P158_375266:P158_375284	20.33	0.11	CE	CE	Mitochondrial	Mitochondrial
P	P158	P158_375266:P158_375546	9.94	0.38	CE	CE	Mitochondrial	Mitochondrial
P	P158	P158_375281:P158_375284	28.33	0.09	NE	CE	Glycolytic	Mitochondrial
P	P158	P158_375281:P158_375546	38.25	0.37	NE	CE	Glycolytic	Mitochondrial
P	P158	P158_375284:P158_375546	28.29	0.41	CE	CE	Mitochondrial	Mitochondrial
P	P163	P163_375363:P163_375380	11.88	0.3	CE	CE	None	Proliferative
P	P163	P163_375363:P163_376121	19.08	0.32	CE	CE	None	Proliferative
P	P163	P163_375363:P163_376137	32.52	0.37	CE	CE	None	Glycolytic
P	P163	P163_375363:P163_376213	26.91	0.26	CE	CE	None	Proliferative
P	P163	P163_375380:P163_376121	12.83	0.24	CE	CE	Proliferative	Proliferative
P	P163	P163_375380:P163_376137	26.95	0.39	CE	CE	Proliferative	Glycolytic
P	P163	P163_375380:P163_376213	21.23	0.17	CE	CE	Proliferative	Proliferative
P	P163	P163_376121:P163_376137	17.96	0.42	CE	CE	Proliferative	Glycolytic
P	P163	P163_376121:P163_376213	8.49	0.13	CE	CE	Proliferative	Proliferative
P	P163	P163_376137:P163_376213	15.15	0.39	CE	CE	Glycolytic	Proliferative
P	P182	P182_111761:P182_111948	21.89	0.96	CE	NE	None	None
P	P182	P182_111761:P182_112083	19.81	0.12	CE	CE	None	None
P	P182	P182_111761:P182_11967	19.81	0.83	CE	CE	None	None
P	P182	P182_111948:P182_112083	22.38	0.96	NE	CE	None	None
P	P182	P182_111948:P182_11967	22.38	0.69	NE	CE	None	None
P	P182	P182_112083:P182_11967	0	0.82	CE	CE	None	None
P	P184	P184_285504:P184_285527	10.22	0.48	CE	NE	Proliferative	Mitochondrial
P	P190	P190_359227:P190_359261	13.98	0.46	CE	NE	Glycolytic	Neuronal
P	P190	P190_359227:P190_359287	15.37	0.38	CE	NE	Glycolytic	None
P	P190	P190_359227:P190_359313	13.44	0.43	CE	NE	Glycolytic	Glycolytic
P	P190	P190_359227:P190_359388	11.37	0.3	CE	NE	Glycolytic	Neuronal
P	P190	P190_359261:P190_359287	21.59	0.25	NE	NE	Neuronal	None
P	P190	P190_359261:P190_359313	23.66	0.26	NE	NE	Neuronal	Glycolytic
P	P190	P190_359261:P190_359388	21.22	0.33	NE	NE	Neuronal	Neuronal
P	P190	P190_359287:P190_359313	6.85	0.28	NE	NE	None	Glycolytic
P	P190	P190_359287:P190_359388	6.58	0.33	NE	NE	None	Neuronal
P	P190	P190_359313:P190_359388	5.18	0.41	NE	NE	Glycolytic	Neuronal
P	P191	P191_41114:P191_41126	9.06	0.4	NE	CE	Glycolytic	Proliferative
P	P191	P191_41114:P191_41133	38.45	0.33	NE	NE	Glycolytic	Proliferative
P	P191	P191_41114:P191_42407	8.72	0.46	NE	CE	Glycolytic	Proliferative
P	P191	P191_41126:P191_41133	32.7	0.42	CE	NE	Proliferative	Proliferative
P	P191	P191_41126:P191_42407	6.07	0.48	CE	CE	Proliferative	Proliferative
P	P191	P191_41133:P191_42407	38.58	0.41	NE	CE	Proliferative	Proliferative
P	P207	P207_375794:P207_375812	9.56	0.41	NE	CE	Neuronal	Neuronal
PT	PT5	P5_Tumor_1:P5_Tumor_2	7.28	0.93	NE	CE	None	None
PT	PT5	P5_Tumor_1:P5_Tumor_3	3	0.93	NE	NE	None	None
PT	PT5	P5_Tumor_1:P5_Tumor_4	5.69	0.92	NE	CE	None	None
PT	PT5	P5_Tumor_2:P5_Tumor_3	8.94	0.17	CE	NE	None	None
PT	PT5	P5_Tumor_2:P5_Tumor_4	6.95	0.24	CE	CE	None	None
PT	PT5	P5_Tumor_3:P5_Tumor_4	4.83	0.18	NE	CE	None	None
PT	PT8	P8_Tumor_2:P8_Tumor_3	22.54	0.09	CE	CE	None	None
PT	PT8	P8_Tumor_2:P8_Tumor_4	33.66	0.34	CE	NE	None	None
PT	PT8	P8_Tumor_2:P8_Tumor_5	57.01	0.6	CE	NE	None	None
PT	PT8	P8_Tumor_2:P8_Tumor_6	39.49	0.12	CE	CE	None	None
PT	PT8	P8_Tumor_2:P8_Tumor_7	26.51	0.14	CE	CE	None	None
PT	PT8	P8_Tumor_3:P8_Tumor_4	11.52	0.35	CE	NE	None	None
PT	PT8	P8_Tumor_3:P8_Tumor_5	38.07	0.6	CE	NE	None	None
PT	PT8	P8_Tumor_3:P8_Tumor_6	31.2	0.12	CE	CE	None	None
PT	PT8	P8_Tumor_3:P8_Tumor_7	30.19	0.14	CE	CE	None	None
PT	PT8	P8_Tumor_4:P8_Tumor_5	29.16	0.42	NE	NE	None	None
PT	PT8	P8_Tumor_4:P8_Tumor_6	32.83	0.36	NE	CE	None	None
PT	PT8	P8_Tumor_4:P8_Tumor_7	37.61	0.38	NE	CE	None	None
PT	PT8	P8_Tumor_5:P8_Tumor_6	32.96	0.59	NE	CE	None	None
PT	PT8	P8_Tumor_5:P8_Tumor_7	48.17	0.6	NE	CE	None	None
PT	PT8	P8_Tumor_6:P8_Tumor_7	18.61	0.13	CE	CE	None	None

## Sheet: Figure 7E
Sample_ID	Truncal	Shared	Private
M24E	0.7	0.3	0
P059_112194	0.333333	0.666667	0
P190_359313	0.761364	0.227273	0.0113636
P158_375281	0.954545	0.0227273	0.0227273
G85I	0.976744	0	0.0232558
G43P	0.384615	0.538462	0.0769231
G40I	0.804348	0.108696	0.0869565
G43I	0.322581	0.483871	0.193548
P191_41114	0.652174	0.152174	0.195652
G74E	0.2	0.6	0.2
G53F	0.27451	0.509804	0.215686
M95F	0	0.730769	0.269231
P129_375973	0.526316	0.157895	0.315789
G53J	0.237288	0.372881	0.389831
P059_112327	0.125	0.375	0.5
G40M	0.902439	0.097561	0
P129_376176	0.666667	0.333333	0
G52C	0.538462	0.461538	0
M24C	0.7	0.242857	0.0571429
P184_285527	0.877551	0.0612245	0.0612245
P129_376085	0.714286	0.214286	0.0714286
P129_376165	0.833333	0.0833333	0.0833333
G92G	0.368421	0.526316	0.105263
P129_376050	0.555556	0.166667	0.277778
P129_376322	0.588235	0.117647	0.294118
P129_375970	0.714286	0.285714	0
P190_359261	0.761364	0.227273	0.0113636
G53C	0.245614	0.736842	0.0175439
G39F	0.0377358	0.943396	0.0188679
P190_359388	0.690722	0.28866	0.0206186
G52B	0.4	0.571429	0.0285714
G93F	0.242857	0.725714	0.0314286
G53B	0.194444	0.736111	0.0694444
G39G	0.0363636	0.890909	0.0727273
G93G	0.257576	0.636364	0.106061
P207_375794	0.835821	0	0.164179
G95F	0.672727	0.109091	0.218182
G33C	0.75	0	0.25
G95E	0.685185	0.0555556	0.259259
P129_375688	0.666667	0.0666667	0.266667
G87J	0	0.657534	0.342466
G87A	0	0.333333	0.666667
G8G	0	0	1
G29C	1	0	0
G53D	0.175	0.8125	0.0125
P152_387930	0.658537	0.317073	0.0243902
G8A	0	0.933333	0.0666667
G29G	0.930233	0	0.0697674
G5C	0.923077	0	0.0769231
P191_41133	0.789474	0.0789474	0.131579
G74I	0.179487	0.435897	0.384615
Pathway based classification
GPM	0.483521	0.349748	0.166731
MTC	0.674495	0.230476	0.0950288
NEU	0.39952	0.403588	0.196891
PPR	0.581976	0.322219	0.0958052

[truncated: 58 more sheets: Figure 7G, Figure 8B, Figure 8C, Figure 8D, Figure 8E, Figure 8F, Figure 8G, Figure 8H, Figure 8I, Supplementary Figure 3A, Supplementary Figure 3B, Supplementary Figure 3C, Supplementary Figure 3D, Supplementary Figure 3E, Supplementary Figure 5A, Supplementary Figure 5B, Supplementary Figure 5C, Supplementary Figure 5D, Supplementary Figure 5E, Supplementary Figure 7 …]
